# Supplementary material for: Genomic and Phenotypic Insights into Carbapenem-Resistant Pseudomonas aeruginosa in the Aquatic Environments of the Tibetan Plateau
Source: Microorganisms. 2026 May 12;14(5):1094. doi: 10.3390/microorganisms14051094 (PMC13210301; doi:10.3390/microorganisms14051094)
Supplement: Supplementary file 1 [file microorganisms-14-01094-s001.zip]

Archive with 9 entries (9 files):
- PA1.fasta
- PA2.fasta
- PA3.fasta
- PA4.fasta
- PA5.fasta
- PA6.fasta
- PA7.fasta
- PA8.fasta
- Tables.xlsx
