# Supplementary material for: Genomic and Phenotypic Insights into Carbapenem-Resistant Pseudomonas aeruginosa in the Aquatic Environments of the Tibetan Plateau
Source: Microorganisms. 2026 May 12;14(5):1094. doi: 10.3390/microorganisms14051094 (PMC13210301; doi:10.3390/microorganisms14051094)
Supplement: Supplementary file 1 [file microorganisms-14-01094-s001.zip › PA3.fasta]

>Scaffold1
GAGAGGTTGCTGTAGAATGCGCGGCCTCGGTTGAGACGAAAGCCTTGACCAACTGCTCTT
TAACAAGTCGAATCAAGCAATTCGTGTGGGTGCTTGTGATGTAAGACTGGTGATCGCAAG
ATTATCAGCAACGCAAGTAACACTCGTGAATTCGAGAGTTTTATCTCTTTTTAAGAGAAT
GCGATTGCTGAGCCAAGTTTAGGGTTTTCTCAAAACCCAAGCAGTATTGAACTGAAGAGT
TTGATCATGGCTCAGATTGAACGCTGGCGGCAGGCCTAACACATGCAAGTCGAGCGGATG
AAGGGAGCTTGCTCCTGGATTCAGCGGCGGACGGGTGAGTAATGCCTAGGAATCTGCCTG
GTAGTGGGGGATAACGTCCGGAAACGGGCGCTAATACCGCATACGTCCTGAGGGAGAAAG
TGGGGGATCTTCGGACCTCACGCTATCAGATGAGCCTAGGTCGGATTAGCTAGTTGGTGG
GGTAAAGGCCTACCAAGGCGACGATCCGTAACTGGTCTGAGAGGATGATCAGTCACACTG
GAACTGAGACACGGTCCAGACTCCTACGGGAGGCAGCAGTGGGGAATATTGGACAATGGG
CGAAAGCCTGATCCAGCCATGCCGCGTGTGTGAAGAAGGTCTTCGGATTGTAAAGCACTT
TAAGTTGGGAGGAAGGGCAGTAAGTTAATACCTTGCTGTTTTGACGTTACCAACAGAATA
AGCACCGGCTAACTTCGTGCCAGCAGCCGCGGTAATACGAAGGGTGCAAGCGTTAATCGG
AATTACTGGGCGTAAAGCGCGCGTAGGTGGTTCAGCAAGTTGGATGTGAAATCCCCGGGC
TCAACCTGGGAACTGCATCCAAAACTACTGAGCTAGAGTACGGTAGAGGGTGGTGGAATT
TCCTGTGTAGCGGTGAAATGCGTAGATATAGGAAGGAACACCAGTGGCGAAGGCGACCAC
CTGGACTGATACTGACACTGAGGTGCGAAAGCGTGGGGAGCAAACAGGATTAGATACCCT
GGTAGTCCACGCCGTAAACGATGTCGACTAGCCGTTGGGATCCTTGAGATCTTAGTGGCG
CAGCTAACGCGATAAGTCGACCGCCTGGGGAGTACGGCCGCAAGGTTAAAACTCAAATGA
ATTGACGGGGGCCCGCACAAGCGGTGGAGCATGTGGTTTAATTCGAAGCAACGCGAAGAA
CCTTACCTGGCCTTGACATGCTGAGAACTTTCCAGAGATGGATTGGTGCCTTCGGGAACT
CAGACACAGGTGCTGCATGGCTGTCGTCAGCTCGTGTCGTGAGATGTTGGGTTAAGTCCC
GTAACGAGCGCAACCCTTGTCCTTAGTTACCAGCACCTCGGGTGGGCACTCTAAGGAGAC
TGCCGGTGACAAACCGGAGGAAGGTGGGGATGACGTCAAGTCATCATGGCCCTTACGGCC
AGGGCTACACACGTGCTACAATGGTCGGTACAAAGGGTTGCCAAGCCGCGAGGTGGAGCT
AATCCCATAAAACCGATCGTAGTCCGGATCGCAGTCTGCAACTCGACTGCGTGAAGTCGG
AATCGCTAGTAATCGTGAATCAGAATGTCACGGTGAATACGTTCCCGGGCCTTGTACACA
CCGCCCGTCACACCATGGGAGTGGGTTGCTCCAGAAGTAGCTAGTCTAACCGCAAGGGGG
ACGGTTACCACGGAGTGATTCATGACTGGGGTGAAGTCGTAACAAGGTAGCCGTAGGGGA
ACCTGCGGCTGGATCACCTCCTTAATCGAAGATCTCAGCTTCTTCATAAGCTCCCACACG
AATTGCTTGATTCACTGGTTAGACGATTGGGTCTGTAGCTCAGTTGGTTAGAGCGCACCC
CTGATAAGGGTGAGGTCGGCAGTTCGAATCTGCCCAGACCCACCAATTGTTGGTGTGCTG
CGTGATCCGATACGGGGCCATAGCTCAGCTGGGAGAGCGCCTGCTTTGCACGCAGGAGGT
CAGGAGTTCGATCCTCCTTGGCTCCACCATCTAAAACAATCGTCGAAAGCTCAGAAATGA
ATGTTCGTGAATGAACATTGATTTCTGGTCTTTGCACCAGAACTGTTCTTTAAAAATTCG
GGTATGTGATAGAAGTAAGACTGAATGATCTCTTTCACTGGTGATCATTCAAGTCAAGGT
AAAATTTGCGAGTTCAAGCGCGAATTTTCGGCGAATGTCGTCTTCACAGTATAACCAGAT
TGCTTGGGGTTATATGGTCAAGTGAAGAAGCGCATACGGTGGATGCCTTGGCAGTCAGAG
GCGATGAAAGACGTGGTAGCCTGCGAAAAGCTTCGGGGAGTCGGCAAACAGACTTTGATC
CGGAGATCTCTGAATGGGGGAACCCACCTAGGATAACCTAGGTATCTTGTACTGAATCCA
TAGGTGCAAGAGGCGAACCAGGGGAACTGAAACATCTAAGTACCCTGAGGAAAAGAAATC
AACCGAGATTCCCTTAGTAGTGGCGAGCGAACGGGGATTAGCCCTTAAGCTTCATTGATT
TTAGCGGAACGCTCTGGAAAGTGCGGCCATAGTGGGTGATAGCCCCGTACGCGAAAGGAT
CTTTGAAGTGAAATCGAGTAGGACGGAGCACGAGAAACTTTGTCTGAACATGGGGGGACC
ATCCTCCAAGGCTAAATACTACTGACTGACCGATAGTGAACCAGTACCGTGAGGGAAAGG
CGAAAAGAACCCCGGAGAGGGGAGTGAAATAGAACCTGAAACCGTATGCGTACAAGCAGT
GGGAGCCTACTTGTTAGGTGACTGCGTACCTTTTGTATAATGGGTCAGCGACTTATATTC
AGTGGCAAGCTTAACCGTATAGGGTAGGCGTAGCGAAAGCGAGTCTTAATAGGGCGTTTA
GTCGCTGGGTATAGACCCGAAACCGGGCGATCTATCCATGAGCAGGTTGAAGGTTAGGTA
ACACTGACTGGAGGACCGAACCCACTCCCGTTGAAAAGGTAGGGGATGACTTGTGGATCG
GAGTGAAAGGCTAATCAAGCTCGGAGATAGCTGGTTCTCCTCGAAAGCTATTTAGGTAGC
GCCTCATGTATCACTCTGGGGGGTAGAGCACTGTTTCGGCTAGGGGGTCATCCCGACTTA
CCAAACCGATGCAAACTCCGAATACCCAGAAGTGCCGAGCATGGGAGACACACGGCGGGT
GCTAACGTCCGTCGTGAAAAGGGAAACAACCCAGACCGCCAGCTAAGGTCCCAAAGTTGT
GGTTAAGTGGTAAACGATGTGGGAAGGCTTAGACAGCTAGGAGGTTGGCTTAGAAGCAGC
CACCCTTTAAAGAAAGCGTAATAGCTCACTAGTCGAGTCGGCCTGCGCGGAAGATGTAAC
GGGGCTCAAACCACACACCGAAGCTGCGGGTGTCACGCAAGTGACGCGGTAGAGGAGCGT
TCTGTAAGCCTGTGAAGGTGAGTTGAGAAGCTTGCTGGAGGTATCAGAAGTGCGAATGCT
GACATGAGTAACGACAATGGGTGTGAAAAACACCCACGCCGAAAGACCAAGGGTTCCTGC
GCAACGTTAATCGACGCAGGGTTAGTCGGTTCCTAAGGCGAGGCTGAAAAGCGTAGTCGA
TGGGAAACAGGTTAATATTCCTGTACTTCTGGTTACTGCGATGGAGGGACGGAGAAGGCT
AGGCCAGCTTGGCGTTGGTTGTCCAAGTTTAAGGTGGTAGGCTGAAATCTTAGGTAAATC
CGGGGTTTCAAGGCCGAGAGCTGATGACGAGTCGTCTTTTAGATGACGAAGTGGTTGATG
CCATGCTTCCAAGAAAAGCTTCTAAGCTTCAGGTAACCAGGAACCGTACCCCAAACCGAC
ACAGGTGGTCGGGTAGAGAATACCAAGGCGCTTGAGAGAACTCGGGTGAAGGAACTAGGC
AAAATGGCACCGTAACTTCGGGAGAAGGTGCGCCGGCTAGGGTGAAGGATTTACTCCGTA
AGCTCTGGCTGGTCGAAGATACCAGGCCGCTGCGACTGTTTATTAAAAACACAGCACTCT
GCAAACACGAAAGTGGACGTATAGGGTGTGACGCCTGCCCGGTGCCGGAAGGTTAATTGA
TGGGGTTAGCGCAAGCGAAGCTCTTGATCGAAGCCCCGGTAAACGGCGGCCGTAACTATA
ACGGTCCTAAGGTAGCGAAATTCCTTGTCGGGTAAGTTCCGACCTGCACGAATGGCGTAA
CGATGGCGGCGCTGTCTCCACCCGAGACTCAGTGAAATTGAAATCGCTGTGAAGATGCAG
TGTATCCGCGGCTAGACGGAAAGACCCCGTGAACCTTTACTGTAGCTTTGCACTGGACTT
TGAGCCTGCTTGTGTAGGATAGGTGGGAGGCTTTGAAGCGTGGACGCCAGTTCGCGTGGA
GCCATCCTTGAAATACCACCCTGGCATGCTTGAGGTTCTAACTCTGGTCCGTAATCCGGA
TCGAGGACAGTGTATGGTGGGCAGTTTGACTGGGGCGGTCTCCTCCTAAAGAGTAACGGA
GGAGTACGAAGGTGCGCTCAGACCGGTCGGAAATCGGTCGCAGAGTATAAAGGCAAAAGC
GCGCTTGACTGCGAGACAGACACGTCGAGCAGGTACGAAAGTAGGTCTTAGTGATCCGGT
GGTTCTGTATGGAAGGGCCATCGCTCAACGGATAAAAGGTACTCCGGGGATAACAGGCTG
ATACCGCCCAAGAGTTCATATCGACGGCGGTGTTTGGCACCTCGATGTCGGCTCATCACA
TCCTGGGGCTGAAGCCGGTCCCAAGGGTATGGCTGTTCGCCATTTAAAGTGGTACGCGAG
CTGGGTTTAGAACGTCGTGAGACAGTTCGGTCCCTATCTGCCGTGGACGTTTGAGATTTG
AGAGGGGCTGCTCCTAGTACGAGAGGACCGGAGTGGACGAACCTCTGGTGTTCCGGTTGT
CACGCCAGTGGCATTGCCGGGTAGCTATGTTCGGAAAAGATAACCGCTGAAAGCATCTAA
GCGGGAAACTTGCCTCAAGATGAGATCTCACTGGGAACTTGATTCCCCTGAAGGGCCGTC
GAAGACTACGACGTTGATAGGCTGGGTGTGTAAGCGTTGTGAGGCGTTGAGCTAACCAGT
ACTAATTGCCCGTGAGGCTTGACCATATAACACCCAAACAATCTGATGATTGTGTGTTGT
AAGGTGAAGTCGACGAACCGAAAGTTCGCATGAACCGCAAACACCTTGAAATCACATACC
TGAATCCGGATAGACGTAAGCCCAAGCGAACGGATATCCAACCGAATTGCTTGACGATCA
TAGAGCGTTGGAACCACCTGATCCCTTCCCGAACTCAGTAGTGAAACGACGCATCGCCGA
TGGTAGTGTGGGGTCTCCCCATGTGAGAGTAGGTCATCGTCAAGCTCCTATCCCAAAACC
CCTGGTCAGCGATGACCAGGGGTTTTGCTTTTGCGCGCGGAAAAAGGCGTGCTTCCTGTT
CACCTTGCCGAAACCCTCCTGGCATGTCCTCTTTCGCGTCTAGCGTAGCGAGAGTCCGGG
CGGATCCGCATGGCGCTGGCGCTCTTGCGTTCGCCGTACCGATCCCGATCCGCGAGTTAG
GGCCTCGCTTCGAGGAGAAAGACGAAAGGTGGCTTCCGATGAAGGGAATCGCTTGATTTA
CTGTATGAATAAACAGTATCTTGAGCGCTCCCCCCTTCGTGGCCATCCCTGTTGGCCATC
CCAAGGCAGCTCGTCTCTCGAGCTGCCTTTTTCTTTGTCTCAATGGAAATCCCGGCTGCG
GACGTCCAGGCCGGTGAGTAGAGGGGTCAGGTCATGCAGGCGCCCGGCGATGACGTGGCG
CACCTCGCCGGAGGACTCCAGGATGCCCTCCACCTGCAGCAGCCGGGACTCGAGGAATGG
CCTCCTCTGCCGTTCGGCAAGGTCGTGCCGGACCACCACGTTGACCATGCCGAACTCGTC
CTCCAGGGTGATGAAGGTGATGCCGCTGGCGGTCTGTGGGCGCTGCCGGCCGACCACCAG
GCCGGCGACCCGTATCGGTCGTCCATGTCCCAGTTTCGCCAGTTCGCGGGAGTCGCGGCA
GCGGCGGGCCTTGAGCTGTCCACGCAAGAGTTTCAGCGGATGCGGGCCGAGGGTGGTGCC
GAGGAGAGCGTAATCGCTCAGCAGTTCCTCGCCGCGCGAAGGCAGCGGCAGGCTGACCGT
GGTTTCTTCGATGACGGTCCCTTCGGCGAACAGTGGCAATTGCGGCTCGACGCTGGCGAC
GGCCCAGCGCGCCTTGTGCCGGTGTCCGGCGAGACCGCGCAGGGCGCCGGCATCGGCCAG
CAACTCCAGGGCCCGGGCGTCGAGCCTGGCGCGTCGGCCGAGATCGTGCACGTCGAGGAA
CGGCTGGGCCTCCCGGACCTGCTCGATACGCCTGGCATCCTCCTCGCGAAAGCCTCGGAT
CATCCGCAGGCCGAGGCGTATGGCCGGTTGCGCCTGGCCGAACGGCTCCAGTCTGCAATC
CCAACCGCTGTGGCGGACATCCACCGGGCGTGTCTGCAGGGCGTGGCGGCGGGCGTCCTG
GAGCAGTTGGTCGGGGCTGTAGAAACCCATCGGCCAACTGTTGATCAAGGCGCAGGCGAA
GGCCGCCGGCTCGTGACGTTTCAGCCAACTGCTGGCGTAGGTGAGCAGGGCGAAGCTGGC
GGCGTGGGATTCAGGGAAACCGTAGCTGCCGAAGCCTTTGATCTGCTCGAAGATGCGCGC
TGCGAAGTCGGCCTCGTAGCCGTTGGCGAGCATGCCTCGGGTCAGCCGCTCGCGGTGGTG
TTCCAGGCCGCCATGACGCTTCCAGGCGGCCATCGAGCGACGCAGTTCGTCCGCCTCGCC
CGGCGTGTAGTCGGCGGCGACGATCGCCAGTTCCATGACCTGTTCCTGGAACAACGGGAC
GCCCAGGGTTCGTTCGAAGACTTCTTCCAGTTCGGCGGACGGATAGGCCACCGGCTCTTC
TCCGTTTCGCCGGCGCAGGTAAGGATGCACCATGTCGCCCTGGATCGGCCCTGGGCGGAC
GATGGCGACCTGGATCACCAGGTCGTAGAACTTCTGCGGGCGCAGGCGTGGCAGCATGGC
CATCTGTGCGCGCGATTCGATCTGGAACACACCGATGGTATCGGCGCGGCTGATCATTTC
GTAGGTGGCCGGGTCTTCGCTCGGGATACTGGCGATGCTCAACCGCTTGCCGCCGCGCAG
CGCGTGGATCAGGTCGAAGCTGCGGCGCAGGGCGCTGAGCATGCCCAGGGCGAGGACGTC
GACCTTGAGCAGGCCGACCGCGTCGAGATCGTCCTTGTCCCACTGGATCACCGTGCGTTC
GGCCATGCTGGCATTCTCCACCGGGACCAGGGTGTCCAATGGCTGCTCGGAGATGACGAA
GCCGCCGGGGTGCTGCGAGAGGTGGCGCGGAAAACCGATCAACTCGCCGGTCAGGGCCAG
CACCCGGCGCAGGATCGGACTCTGCGGATCGAAGCCGGCCTCTTCCAGGCGTTCGGCGCT
GGGGGCCTGGTCGCTCCAGCGGCCGCAGCAGTTGGCCAGGACGTCGACCTGCTCGGGCGG
CAGACCCAGGGCCTTGGCTACGTCGCGCACCGCGCCGGCGCCGTGGTAGGTGCTGACCAC
CGCGGTCAGCGCCGCGCGCTGGCGTCCGTAGCGTGTGAAAACGTACTGGATGACCTCCTC
GCGGCGCTCGTGTTCGAAATCCACGTCGATGTCCGGTGGTTCGTTGCGCTCGCGGGAAAG
GAAGCGCTCGAACAGCAGGTTGGTCCGGTCCGGGTCCAACTCGGTGATGCCGAGGGCGAA
GCACACTGCCGAATTGGCCGCCGAGCCGCGGCCCTGGCAAAGGATTTCTCGGCCCCGGGC
GAAGGCGACGATGTCCTGCACGGTGAGGAAATAGCTTTCATAGCCCAGTTCGGCGATCAG
CTCGAGTTCTCTCTCGATCTGCTTGCGGACCTTGGCGCTCGCGCCGTTCGGCCAGCGCCT
GGCGATGCCCTGTTCGGTGAGATGGCGGAGCCATGACGCCGGGTCGTGTCCGGCCGGTAC
CAATTCGCGTGGATACTGGTATTTCAGTTGTTCCAGATCGAACCGGCAGCGTTCGGCGAT
CTTCAGGGTTTCCGCCAGCAGGGCTTGCGGGTAGATACCCTGCAGGGCCTCCAGGGTACG
CAAGTGGCGTTCCCCGTTGGGGAAGAGATAGGCGCCGGCCTCGCTGACCGGCAGATGGTT
GCGGATCGCTGTCATGCAGTCCTGCAGGGCTCGCCTGCCGCGGGCGTGCATGTGGACGTC
GCCGCAGGCCACGGGCGGTAGCCGGAGATGCGAGGCGAGTGCGAGCAGTTTGTCCAGGCG
GGCATCGTCATCGGCGCCGCGATGCAACTCGACGCCCAGCCAAAGGCGCTGGGGGAAGCG
TTCGCGGAGCCAGGCAGCCTGCTCGTCCTCATGGTCGTTCGGCAACCAGATCGCCAACAG
GCCGGCGAGCGGCTGTTGCAGGTCTTCGCGCAGCAGCCGGTAGTGGCCCTTGTCGGCTTG
TCGCCGGCCGCGGGTGATGAGGCGACAGAGGTTCTGGTAGCCCTCCAGGTCCTCCGCCAG
GAGGACCAGCTTGGGCCCCTGTTCGAGGCGGATTTCGCTGCCGACGATCAGTTGTACCTG
ATGCTCCCGCGCCGCCTGCCAGGCCCGCACGATACCGGCCAGGCTGCATTCGTCGGTGAT
CGCCAGGGCCCGATAGCCCAGGCGCGCTGCACGGGCGAAGAGTTCCGCGGCGCTGGAGGC
GCCGCGCTGGAAACTGAAGTTGGACAGGCAATGCAGTTCGGCGTAGGCGCTCATGCGAAC
CAGCCATGCAGCCACAGCGGCCCTTCGCTGCCGACCTCACGATAGACCCAGGCACGTTGT
CCGCTGCGGGTTTCCACCAGGTAATAGTCGCGGCGGATGTCTTCGCCATCCCACCAGCCC
GACTCGATCCGCTCCGGGCCGGCCAGCACGGTGGGCAAGGCCTCGCCGAGGGGGCGTGGC
TCCGCCAGCAGCCAGCCGGGTCGGAGGCCGCAGGCTGCCGGCGATTGCGCCCTGTCGCAG
CTGTGCGGCCGCCAGCTTCGCTCCGGACGGTGTTCGGCGACGGCGCTCAGGCCCTGTACC
GCCTCGTCGCCCAGCCGCGCGCGCAGGCGTTCCCGCAACTGTTCCCAGCCGAGATACTGC
TGTGGGCGCTCGTCGAACAGTTCGCGGTGCTGCGGCGTGAAAGGAGGCAGCTCGCGGGCC
TCCAGGCGCACGGCATGCACGGGGGCGGGCAGTTGCAGCTGTTCGAGACGGCCGCGGGTC
AGTTCGAAGAGCATGGCCGCCTCGCGTTCGGCGCTGAGCAGGCCGACCGTGACCTGGCTG
TCGGCGCGCCCGTGATGCTCCAGATGCAGGGTGAAGCGCTGCACGCCGCTGTCGCGTCCG
GCGAGAAAGGCGGCGAGATCGGCGCTCAGCCGTCGCAGGGGGAAGAGCAGGGCCTGGTGC
GATTCCACGTCGAAATTGAGTTCGATGCGCAGGTCGAAGGTGTCCGGCGGTCGGTAGTGC
TCCAGCGCCAGTGGGCTGCGGCCGCAGAGGCGGTCGATGTGCAACAGCAGTTCGGCCGGG
AAGCGACGGGCCAGGGCGGCGCGCGGCAACTCGAGGACCTGGCGCAGATAGCGCAGTCCC
ATGCGTCCGAGGGCGACAGCCAGCTCCCGCGAGAGTCCCAGGCGGTCCAGCGGAAGGGCG
GACAACTGGCGTTGCAGCGCTGTCTCGTCCTCGATGGCCAGGCCGTCGTGGCTGTTCGCC
AGGACCCTCGCCGCCATCGGGTTCGGCGCCAGGCACAGGCGATGGCGGAAGCCCAGCGCC
GTGAGTTCCTTGCGCAAGCGGGCCTCGAAGCGTGGCCAGGGGCCGAACAGGGCAAGGCTG
GACTGCACTTCCAGCAGCAGCGCGCGCGGATAGTGCAGGCTGACCTGCGAGCTGAAACCG
TAGGCCCAGGCGGCGAGGAAGGCCTGCCAGCGCTCCACGGCGGCGAGGTCGTATTCCGCC
GTGGCGAAGTCCCGGCTCAGGGCCTGGGCGGCGATCAGCGATTGACCGGGCTTCAGGCCG
AGCGCGCGTGCCGCTGGGTTGACCGCCTGCAACTGCCGGCGCTGCACTGGGCCGCCGAGC
AGCGCCAGCGGTGCGTCGGGATTGCTCCGTTGACGCAGCGCGCTGTCCATGGCCAGTTGC
GGCAGGAGAATGCAAGCCCAGAGCATGGCCGCCTCATTGCCAGGCGCTGGCTGGCAGGGC
GGTCGCCGGCGCGAGGCCGCCCCGGCACTTGAGGATGCGCAGGCGTGGGGGGCGGGTTTC
GATGCACAGGCGTAGCGCTGCCGGCGAAGGGTTGACCGCTTCGCGCAGGGGGCGATAGGC
GAAACCCAGGGCCTGACCGCTTTCGGCGGCGACCTGGAGGCGGCGCAGGGCGCGGTCGTC
GGCCTGCTGCGGCCAGCACAGCACTGCGGCGCAACTGCCCGAGCGCAGGCACTGTTCGGC
AGCCCACAAGGCGTCGCGTCCGCTGGCCTGCAACAGGACCAGGTGGCGCAGGTCGACCGC
GGCGGCCAGCCAGGCCTGCGGATAGGGTACGTAGGGTGCGCCGACCAGTACGACGCGACG
TTGCGCCTGGGTCAGGCGAGCGAGGGTCGGCATCAGTAGTTGCAGTTCGCCGACACCGTC
GCGGGCATGGAGGATTTCGCTCAGGGCATGCTCCGGCCAACCGCCGCCGGGCAGCAGTGC
GTCCAGGCGCGCATGCCCGGTGGGCAGGGAAGCGCCGGCCGGCACGGCGGACTGGCCTTT
CCAGATCCTACGTGCGTCGAGCAGCGCACTCAGCGCTATGCCATTGCCTCGTCCGGCGAC
GGCTGCGGGTGGGGTGATGTCGGCTACGGATGAAAGGGAGGCCAAGGAAATAACTCGAAT
ACTGTATGTAAATACAGTATTTGCTGTAGTCCTTTTCTGGTCAATGGCAGTCGGTCGGCA
TCCTTTCCTGTGACATTGAGATTCAATAACGAATATAATTGAGAATCGTTATTGATCCTG
GGCGCGCTATGTCGGCCCAGTGCGTTCCGTCCCTCGAAAGGAATTCCCCTATGGATACCC
TGGCCCCTGAATCCACTCGGCAAAACCTGCGTTCGCAACGCCTCAACCTGCTGACCAACG
AGCCGCACCAGCGCCTGGAGAGCCTGGTGAAGAGCAAGGAACCCTTCGCCAGCCGGGACA
ATTTCGCCCGCTTCGTCGCCGCCCAGTACCTCTTCCAGCATGACCTGGAGCCGCTTTATC
GCAACGAAGCGCTGGCCCGCCTGTTCCCCGGCCTGGCTTCCCGCGCCCGCGACGACGCCG
CTCGTGCAGACCTGGCGGACCTCGGCCATCCGGTGCCGGAGGGCGACCAGAGCGTGCGCG
AGGCCGACCTGAGCCTGGCCGAGGCACTGGGCTGGCTGTTCGTTTCCGAAGGTTCGAAGC
TGGGCGCTGCGTTCCTGTTCAAGAAAGCCGCCGCGCTCGAACTCGACGAGAACTTCGGCG
CCCGCCATCTGGCCGAGCCGGAAGGCGGCCGCGCGCAAGGCTGGAAGAGCTTCGTGGCGA
TCCTCGACGGCATCGAGCTGAACGAGGAAGAAGAGCGCCTGGCCGCCAAGGGCGCCAGCG
ATGCCTTCAATCGTTTCGGCGACCTGCTGGAGCGTACCTTCGCCTGAGGGGCGTTCCTTG
TCCTTTGATCGGCGGCCAACCTCGCCGACGACGATTGCCCCGGCCTGGTTGCCGGGGTTT
TTTGTCTTGCGCCGCCGGCCAGGAACGCGGACCTGCGGAGGCCCTTAGCGAGGCGGCCGC
TGCGCTTCCACTGAGTTGCCGAACGAGGTGCCCAGGCGAATGCGCGTCGCCGATTGGTTG
TACAGGCCGAGCTGGTTTGGCGGACGCCGGACGATGGCGGCGGAATCCAGCTCCTGTTCG
CGGCGGGCCCTGGCCGCGCTGTCAGGATCGGCCATCTGCTGGCTCAGGCATTCATAGGAC
AAAGCCTGGTAGCCGTTGACCTCGGTGTTGATGCAGTTCGCCGGCGGCGTCGGCTCGTCG
GCCAGGGTGGCGTTCATGGCCAGGCCCAGGATCAGGGCCGGCAGAACCTGCGATGAACGG
TGCATGGCGATTCTCCCGCGCTGGGATGGTGGTTTCCCGCTTATACGGCAATCGGTGAAA
ACATGTCACCGCAGGTACCGTCACACCACAGTCACACAGTGCCATCAGGATGTCCCTCCT
GGGTGATGGCCATCTGGCCTGAACCGGGTAGTTCGGACTGGAATCCGTTGATGTCGATCC
TCGGGGTGGCAAGGTCGTGCGCAGTGTCGTTGCTCGGTCTCGGCATGCTGCTGCCGGCGT
CCGGCGCCGTGCCGGGCGATGGCGGCAGGCCGCCGTTGCGCCTGGCGGTGCACGCGTTCG
ATATTCCTCCGCAGAGCCTGGCATCGGCGCTGGTGACCTACAGCGGGGTGACGGGAATGG
CGGTTCTGGTGGATGGCGAGCTGGCCCGTGGACGGCGCTCGGCCCGCTTGCAGGGTCGCT
TCACCGCCAGCGACGCCCTGACCCGACTGCTCGGCGGAACCGGCCTGATGGCGCGCTACA
CCAGCCAGGAAGCGTTCACCCTGCTGCCGGCGCAGGCCGTCAGGAATGCTGCGCCGCTGC
CGGCAGAGATGCCGAAGGTCGAGCAGCCGCTGGATCGCCGCTACGCGGGAGCGGTCCAGG
CGGCGCTGGAAGAACAGTTGTGCCGGTCGCCGCGCACTCGTCCGGGTACCTATCGCGCGG
TGCTGCAACTCTGGATCGGTCGCTTCGGCGAGGTTCGCCACAGTCGCCTGCTCGGCTCGA
CCGGCGACCCGCAGCGGGACAGCGCCCTGGTGGAAAGCCTGCGCGGCGTGCGGGTGATGC
AGGCGACGCCCGCTACGCTGGCCCAGCCGCTGACCATCCTGTTGCTGCCGAAGACGACGG
GCAAGGCCATGGAATGCAAGCTGACGGAGGGAGTGGGAGGGTCATGAGCGATTCGCGGCA
AAGCGCGATGGTGAAGCTGTTCCTCGCCTCCTACGACGACTTCAAGGCGCGCCTGAAACG
GCGCCTGGGCTCCGAGGACCTGGCGTGCGACGTGCTGCACGAAACCTACCTGAGAGTCGA
CCGGCTGGATGATGCCCTGGAGGTCAAGAAGCCCCAGGCCTACCTGTTCCGCATTGCCCT
GAACATTGCCGCCGACCGCCGCGAGGGCGACGCCCGCCTGCTCACCGGGGAGGAGGTGGC
GGAACTGTTGCAGGTGGCCGACGAAGGCCTCGACCCGGAGCGCATCGTCGGCGGTCATGC
CGAGATCCGTCGCCTGCTGGAGGCGCTCTGCGAACTGCCGGCGCGGCGTCGGCAGATTCT
CATCGCCTCGCGCCTGGAGGAGACGCCGCATGCGGAAATCTCCCGTCGCTTCGGCATTTC
CACCCGCACCGTGGAGAAGGAACTCAAGGCCGCCCTGTGGTTCTGCGCGGAGCGCCTGGA
AAGAAAAGTCATCCAGAGGTTCGGTCCCGGGGCCGGAAAACCGTCATAAGCATAAGCAGG
TGGAAAACCGCCGCCATATCCATCCCATGAGCCATTCCGGTGTCCGTACAGCACAGTCAT
GACAGCCTCAGACTCCGCCGCCGATGAAACCGGCGACCTTCGCCACGAAGCGCACGCCTG
GGTGATCAGCCTGACCTCCGGACGCGTCACCCAGGGCGACGCGCGGGCCTTCCGCCAGTG
GTGTGCGCGCAGCCCGCAACACCTGCGAGCGTTCGTCGAGGCGCGCGATCTCTGGCAGGC
ACTCGGCAGTGCCGCCGCTCTGCCGCTGGAGCCGCCGGCCGTGGCGCAGATCGCGCCGAG
GCGTTTCGGTCGTCGCTGGTTCGTCGGCGGTGCGCTGGCCGCCTCGGTGGCGTTGTTCGT
CTTGCGCCCGTCGCTGCTCGACCATGGCCTGGGCGGCGCCGACTACGTCACGGCGGTCGG
CGAGCAACGCCAGGTGCAGGTGAGCGGCGAGACGCGGATCGAGATGAACACCCGCACCCG
CCTGAACGTGCGGCGCAATCAAGAGCAGCAGGAAACCATCGAACTGCTCGGCGGCGAGGC
CGAGATCATCGCCAGCCACCCGCCGCAGAGCAGCCTGCGGGTGATGGCCGGGAGCGCCTG
GCTGAGCGCCAGCCGGGCCCGCTTCAACGTGCGCAGCAGCGGTGACGTTTGCGTGGTGAC
CTGCCTGGAGGGCAGCGTGCGGCTCGAACACCTCGGCCAGCGCCTGGACCTCCAGGCCGG
CCAGCAGTTGACCTTCGACGAGCGACGCAACGGTCCGCCGGTGCCTTTCGACGTTGCCGA
GGTGATGGCCTGGCGCGAGCGCATGCTGGTGTTCAACGACGTACCGTTGGCCACGGTGAT
CGACGAAATCAACCGCTACCGTCCCGGCATGCTCCTGCTGCTGGACAAGGCCCTTGGCCG
ACGCCGGGTCCAGGCCCGTTTCAGCCTCGATCAACTGGCCGACGTGGCGACCCTGATCCG
CGATGCCTATGGCATCGAGGTCACCCGCCTGCCGGGCGGGGTGGTGCTGCTCGGCTGAGC
CACCGCTTCATTGCAGGGCCACCACCCGTCGATAGCGCTCCACGCCGTTGCGGGTGACCC
GCGCCAGGCTGATCTCCAGTCCGCTGGCGCGGACTTTGCTGCGTGCCGGCAGGCGCGTCC
AGCCCTTTCCCGGCACCCAGGCACGGATCTCGAACCGACTCACGTCGTCCAGCACAGCCA
CCCGCTCCGCCAGCGGCGGCAACGGCAGGCGGTCGCCGCTGGGCGAGGCGGCGCGATAGA
GGACCTTGCCCTGTCGCCACCAGCGCACGCGCTGCAGCGGCGCGCCTGGCTCGGTACTGG
CGCGGACGATGTCCAGGCGCAATGGAATCTCGCTCAGGCGCTTCAGTGCGAGTCCGGGCG
GCAGGCTGTCGCCGGCCCGGATCGGCTCGTCGCCGATGGGCAGGCCGGTCTCCTCCCGGA
TGGCGCTGTGCAGGGCGATGTCGCGCTCCAGTTGGTTCAGCGCGCGCAGTAGCGCGGCGC
CCTGCTCGGTGCTGTCCTCCAGGTGCGCGCTGGCCCGGGCGATGCTGTCCAGGCCGCGCC
AGGCCATCAGGCTGACGATGGCCATGAGCATGATCGCGACCATCACCTCGATCAGGGTGA
AGCCGGCTTGCCGGCGCCGCGTCGTCGCGCGTTCAGCGTACCCGGACATGGCCGTTCGCC
TCGCGCAGCACGGTGACGCTGTGTTGGCCGTCGGAGAGCGTTATCCGCAACGGCGCGCCG
ATCCATTCGGCGTCCAGCAACACCGGCCGCTGCGGGCGCACGCTGACCCGCAGCGGCGCG
GCCTGCCAGTCGCGCGCGCGCAATTCGGTGTCGGCGGCGAAGGCGTCGGTCTTGCCGCGA
TAGGCCTGCGGGCTGAAGCGATAGCCCTTGGCGCTGGGCTGCCAGAGGATCGGCGTACCG
CGTACCCGCGCTTCGCCCTGGGCTATTTCCAGCAACCGCGCCAGGCGCGCGGCATCCTGG
CGCAGCAGGCCCGTCGGGTCGGGGCGGGCGCTCAGGCTGATGGCCGCCGTGGCGATGCCG
ACGATTACCAGCACCACCATCAGTTCGATCAGGGTGAAACCGCCTTGCCGGGGTCGCCTC
ACCGGATGCCGCTCCGCGAAGAGAGAGGTTTCCAGAGTGCCCGACGAAGATGATCGGCGT
GTGAAACATAACGGAGAGAATTCCGCGCTAGGCTGGTGCCGGGGCGCCGTTCGTGGCGCC
CGTCGCCCATACGCCAGGAGAGCCCCGCCATGCCGGCCATGCCCCGTATCGATCCGCCCC
GCCTGGTTCAGTTCGCCGCCGTGCTGGCGATCCTCGCCGGCCTGCTGTTCTGGGGCTATC
TGTTGCTGGCGCCGATTCCCGGCGTGGTCCAGGCCGAGGTCGCCGACGTTCCGCCGCCCA
GCGGCGAGGACGCCGCTCAACGCTGGTTCGCGGCGCCTTCCGGTGAGGTCGAGGTGCAAC
TGGCGGGATTGATCAGCGGTGGTCCCGCGGCGATCGCCATCCTCTCGGTGAACGGCGCGC
CGGCCCAGGCCTATCGCGAGGGCGAGGTCCTGGCACGTGCGGCGAAGGTGCGGCGGATCG
AGGCCGACGCGGTGCTCATCGAGCAGAACGGCGAGGTTCGCCGGGTGGCCATGCAGCGGC
TCGCCGAACCGCCGCCGCTGGCTACCCTTAAGCGCGGTTGAGATCACCGGGAGCGGCTCA
GCAGGGTGTTCAGGCGCGCCAGCGGCACCGCCTGTTCGCGCTGCGTGCGCACACGGATTT
CCACCCACAGTAGCGCGGGGTCGTCGGTGGCCTCGACGCGTTGTTCGCAGTACAACCGCA
GGCGGCCCTGGGAGCATTCGAAATCGCTGTTTCCCGGAGCCGCGCCGACGCCCAGGCGTA
GCTCGGCGAGCCGGCTCTCCGCTGCCAGCAGGGCCAGCGACTTGTCGCGCAACAGACCAT
TGCCGTCGGTCATCAGGCCCACCGCGCGGATCGCCGCGGCCAGGGCGATGGCGACGATGG
CCAGCGCGACCAGCACTTCGATCAGGGTGAAACCGCGGGAAGACAGGCGCGTGGACATCG
CGGGAAGGTCGGCGAAAGGGGACTTCCAGGCTAGCCGGGAAATCTGACCGATCCCTGACA
AAAGCTCGGGAGGGCGCTCCCGCGAGCCATCCCCAGCGCCTGCCGGAAAGCCCGGCTCCA
GGGCCTTGCGGGCGCCTCCGGAAGAGCGGCGCACCCGAGGATTTTCAATATCGTTGACAT
ATCTTCCTGAAACAATCCGCGGCGAATCGAACCATGCCGAGGAGTGTCGAGATGGATGTC
GTGCAGTTCAGCTCCAGCCCGAAAGGACATCGGGGACAGCGGGGCTTCACCCTGATCGAG
ATCATGGTGGTGGTGGTGATCCTCGGCATCCTCGCCGCGATGGTGGTGCCCAAGGTGCTC
GACCGTCCCGACCAGGCCCGCGCCACCGCGGCGCGCCAGGACATCTCCGGGCTGATGCAG
GCGCTCAAGCTCTACCGCCTCGACCAGGGCCGCTATCCGAGCCAGGCGCAGGGCTTGAAG
GTGCTCGCGGAGCGTCCTGCCGATGCCTCGGCGAGCAACTGGCGCTCGTACTTGGAGCGC
CTGCCCAACGACCCCTGGGGCAAGCCCTACCAGTACCTGAATCCCGGCGTGAACGGCGAG
ATCGACGTGTTCTCCCTCGGCGCCGACGGGCAGCCGGGCGGCGAGGGCATCAACGCCGAC
ATCGGCTCCTGGCAGCTCTGAGCGCGCCATGAACGGTCATCGCCAGCGCGGCATGGCGAT
CATCAGCGCGCTGCTGATCGTCACCGTGGTCGCGGTCATAGCCGCCGGCCTGATCGCCCG
CCAGAGCGCATTCATCCGCGCCCTGGAAAGCGAGCAGCTACGCATCCAGGCCGGCTGGAT
GCTGCGCGGCGGCCTGGAATGGAGCCGCCAGTTGCTGCTCGAGGACAGCCGCCGCGACCC
GCTGACCCGCCTCGACCAGCGCTGGGCGCAACCGATGCGTGGCTTGCGTCTGAGCAGCGC
CGAATTGCCGTTCAACGGCCAACTGGAAGACGAGCAGGGCAAGTTCAACCTGCGCAACCT
GTTGGTCGACCAGCGACCCGATCTCCAGGAGCGAGCGAACTTCGAACGCCTCGCCGGTCT
GCTCGGCGTGCGCCCGAAGGAGACGCGGCTGATCGTCGAGCGGGTACTCGATTCCTATGC
ACGGCTGCCCGCCGAAGCGCCGCCGGCCGAGACGCAACCCGCAGGCTTCGACAGCGGCCG
CGAGACTTCGCCGGGTGCCGTGTTGCGGGTGCTTCCGGCGCGCATGCCGGCGCTCAGGCG
TCTCGACGACCTGGCGCGGCTGGGCATTCCGCCGGCGACCCTGGAACGCCTGCGGCCCTA
CGTCACCATCCTGCCCGAAACCACCTGGATCAACGGCAACACCGCGCGCGCCGAAGTACT
CGCCGCCTGTGTCCCCGGCCTCGGGCTGGACCAGGCGCGGCGGGTGCTCGGCGAGCGCGA
CCGGGGCCGCTGGTTCCTCAATCGCGGCGACTTCGTCAACCGCCTGAACATGCCGCAATT
GCAGGCGCAGTCGGTGAAGGTCGGGATCACCAGCGACTGGTTCCTGCTCACCGCCTATGC
TCGGCGCGACCGGCAAGAGGTGCGCCTGCAAGCCCTGGTGCAGCGCAAGGCCGGCGAAAG
CACGGCGGTCAACTGGATGAGGGTGGGCTCATGAAGGCCGCCTGGCGTTGCCTGCTGCCG
CCGCTGAGCGAGTTCGCCGAGGCGGCGCCGCTGCATTGCCTGCGCCTGGATGCGCGCGGC
GCGGTGCAGGAACGAATCGAGGCCTCGCTCGCGGAACTGGCGCGGCGGCGCCAGGGATTG
CCGGTGGCGCTGTTCCTGCATCCGCGCGATTGCCGCCTGGTCAGTCTCGAACTGCCGGCG
CTGCCTGCGGCGAAGCTCGCCGCCGCGGTGAACTGCGCGGCCGAGGCGCTGGTCCTCGGC
GATCCGGCGCAGCTACGCCTGGCCCACGGCCCGCGCGGCGCCGACGGGCGCCTGACCTTG
GGGTGGCTGGAGGCGTCGGCGCTGGCCTCGCTGGAGCAGGCCGTACAGCGGCTGCGGCTC
GACGTGCGGGAGGTGCAGGCCGCGCCGTTCCTCCTGCCGTTGCGCGATGACGCTTGGGTG
GCCGGCGAGTGGGACGGCCATCTGCTGTTGCGCAGCTCGCTGAGCGACGCTGCGGTCCAT
CCCTTGCCGGAGCAGGGCCTCGCTGAGGTCCCGCAGGAGTTGCGGCTGTTCTGGCTGGGC
GAGCGGCCGGCGTGGCGCTCCGCAGCCCTGGAGCGGGCCGAGGCGCTGGACGAAGCGCTG
CGCTGGAGCGGGCCCGCCAGTCCGTGGGGATTGGCGCTGAAAGCGCCGGCGACGAGCGCC
GGCAACGGCACCTGGAAGATGCCCCTGGTCTGCGCTGCCCTGGCCTTGCTGGTGTGGGTC
GCCGGCCTGAACCTGTACGCCGGGCAACTGGCCGGGCAGGGCCAGTCCTTGCAACGGCAG
AGCAGTCAACGCGTGCAGCAGGCCTTCCCGGAACTGCCGGTGGTGCTCGATCCGCTGCGC
CAGGCTCGCGAGCGACGCGACGCTTATCTGGCCGGCAAGGCCGATGGCGATGCCGCACCG
GGACTGGCCGCGCTGCTGCATGGCGCCGGCGAGGCGATGCCGTTCCTCGCCGGGCGCCTG
CAACGACTGGACTACCACGCCGGCGAACTGGACCTGGAGCTGCTGCCGGGACCGCCAGGC
GGCGATGCCGCTGCCTGGCAGGGCGAGTTGGGCAAGCACGGGTTGCAGGCCGATGCCTCC
GACAAGGGCTGGCAGGTGCGCGCCATGGAAGCGCCGCCAGCGCCGGCCGCTGGCGCGGCA
GACAGTGGCACTGCCGAGGCGGCTGCCGATGAAGATGAATAAGCGCCTGGCGGGCCTGCT
GAATACCCCGGCGCAGCGCTGGAGTCCCCTGCTGCTGCGGCTGCAGGCCTACTGGCGGCA
ACTGGCGCCGCGCGAGCGCAAGATTCTCGCCGGCGGTGGCCTGGCGCTATGCCTGGCGCT
GACCTGGCAAGTGTTCGTCGATCCGCCGCTGGCGCGGATCGAGCATTGGCAAGCCGAGCT
ACCGCGCCTGCGTGCGCAGGCCGCGGCGGTGGACGGCGTGTTGCGCGAGGTCGAGGCGTT
GCGTGGTCCGACCCTGAGCGGTACGGCGGACGCCGAGGCGATCCGTCGCAGCCTGCGCGA
TCAGGGACTCGACGGTTTCCAACTGGACGCCCCGCAACCGGGCCAATGGCAACTGGACTT
CGCCAGCGTGTCCGGCGAGGCCTTGCTGCGCTGGCTGGCGCGCAGCCCGGCGGCGTTGCG
CCTGAGCGTCAGCGAGGCGCAGGTGACGCGTCTCGACGCTCCTTCCGAGGAGCGCTCCGG
CTCTTCGAACGAGCTGTCCGGCGGGCTGGTGTCCGCCTCGATCCATTTGCAGTCGACTTC
CGCTCCCAAGGATTCCCCATGAGGCAATCAGCTTTCCACCATGCCCGGCGTCGTTGGCCT
GTACTGGGCGTGGCGCTGGGCGCGCTGCTGGTCGCGGCGTGTAGCGAGACGCCGAAGGTT
CCCGGCGTGCCCTCGGCCGACGAGGAAGTCGGTCGGCCGCTGAGCAGTGTCCGCTCCGGT
GCGCCGTTGCGCAGCGCCGACGTCCGCGAGCGGCCCCAGGCCGAGCAGGCCCGCCGCGCG
CTGAGTGCCGGGCGCGGCGTAGCGCGCTCCGGTGGCGTGGCTCCGGTCTCAGCGACAGCG
GCCGAACTCGGCGAGCAGCCGGTCAGCCTGAATTTCGTCGATACCGAGGTGGAAGCGGTG
GTGCGCGCGCTGTCGCGCGCCACCGGCCGGCAGTTCCTGGTCGACCCGCGGGTGAAGGGC
AAGCTGACCCTGGTTTCCGAAGGCCAGGTGCCGGCGCGCACCGCCTACCGCATGCTCACC
AGCGCCCTGCGCATGCAGGGCTTCAGCGTGGTCGACGTCGACGGGGTCAGCCAGGTGGTG
CCGGAGGCCGACGCCAAGCTGCTCGGCGGGCCGGTCTACGGCGCCGACCGGCCGGCGGCC
AACGGCATGGTCACGCGGACCTTCCGCCTGCGCTACGAGAACGCGGTGAACCTGATCCCG
GTACTGCGCCCGATCGTCGCGCAGAACAACCCGATCAATGCCTATCCGGGGAACAACACC
GTGGTGGTCACCGACTACGCGGAAAACCTCGACCGGGTCGCCGGGATCATCGCCAGCATC
GACATCCCCAGCGCCAGCGACACCGACGTGGTGCCGATCCAGAACGGCATCGCGGTGGAC
ATCGCCAGCACCGTCTCCGAACTGCTCGACAGCCAGGGCAGCGGCGGCGCCGAGCAGGGC
CAGAAGACCGTGGTGCTCGCCGACCCACGCTCCAACAGCATCGTGATCCGCTCGCCGAGC
CCCGAGCGCACGCAATTGGCGCGCAACCTGATCGGCAAGCTGGACAGCGTGCAAAGCAAT
CCCGGCAACCTCCATGTGGTCTACTTGCGCAACGCCCAGGCGACCCGCCTGGCCCAGGCC
CTGCGCGGGCTGATCACCGGCGACAGCGGCGGCGAGGGCAACGAGGGCGACCAGCAGCGC
GCGCGCCTGAGCGGCGGCGGCATGCTCGGTGGCGGCAACAGCGGTACTGGTAGCCAGGGC
CTGGGGAGCAGCGGCAATACCACGGGCAGCGGTTCCAGCGGGTTGGGCGGCAGCAACCGC
AGCGGCGGCGCCTATGGTGCGATGGGCAGCGGCCAGGGCGGCGCCGGACCCGGTGCGATG
GGCGAGGAGAACTCGGCGTTCTCCGCCGGCGGGGTCACCGTACAGGCCGACGCCACCACC
AACACCCTGCTGATTTCCGCACCCGAGCCGTTGTACCGCAACCTCCGCGAAGTCATCGAC
CTGCTCGACCAGCGCCGCGCCCAGGTGGTGATCGAAAGCCTGATCGTCGAGGTCAGCGAA
GACGACTCCAGCGAGTTCGGCATCCAGTGGCAGGCCGGCAACCTCGGCGGCAACGGCGTG
TTCGGCGGGGTCAACTTCGGCCAGTCGGCGCTGAACACGGCCGGCAAGAACACCATCGAC
GTGTTGCCCAAGGGGCTCAACATCGGCCTGGTGGATGGCACCGTGGACATCCCCGGGATC
GGCAAGATCCTCGACCTCAAGGTGCTCGCCCGGGCGCTGAAGAGCCGCGGCGGCACCAAC
GTCCTGTCGACCCCGAACCTGCTGACCCTGGACAACGAGTCGGCGAGCATCATGGTCGGC
CAGACCATACCCTTCGTCAGCGGCCAGTACGTCACCGACGGCGGCGGTACCAGCAACAAC
CCGTTCCAGACCATCCAGCGCGAGGACGTCGGCCTGAAGCTGAACATCCGTCCGCAGATC
TCCGAGGGCGGCACGGTCAAGCTCGACGTCTACCAGGAGGTCAGCAGCGTCGACGAGCGC
GCCAGCACCGCCGCCGGGGTGGTCACCAACAAGCGCGCGATCGATACCAGCATCCTCCTC
GACGACGGCCAGATCATGGTCCTCGGCGGCCTGTTGCAGGACAACGTGCAGGACAACACC
GACGGCGTTCCCGGACTCTCCAGCCTCCCCGGCGTCGGCTCGCTGTTCCGCTACCAGAAG
CGCTCGCGGACCAAGACCAACCTGATGGTCTTCCTGCGTCCCTACATCGTCCGCGACGCC
GCCGCCGGTCGCAGCATCACCCTCAACCGCTACGACTTCATCCGCCGCGCCCAGCAGCGC
GTGCAGCCGCGCCACGACTGGAGCGTCGGCGACATGCAGGCTCCGGTGCTGCCGCCGGCG
CAGCAGGGCATCCCGCAGGCCGCCTACGACTTGCGCCCGAGCCCGCGGCCGCTGCGCGCG
GTACCGCTGGGCGAGGCGGCGCCGCTATGAGCCTGCTGCCCTACGCCTGGGCCAAGGCGC
AGCGCGCCTTGCTGCGGCCGGGCGAGCATGGCGCGACCCTGCTGGTCAGCCCGCGCACGC
CCGGCTGGGCGATCAGCGAGGTGCGCCAGCGGCATGCGCTGGCCAGCCTGGAGAGCGTCC
GCGACGACGAACTCGACACCCTGCTGGCCAGCGCCTACTCCGATACCGGCAGCGCCGCGG
CGGTGGTCGGCGCGGCGGAGAACGAGGTCGACCTCGACCGCCTGATGGACGATATCCCCG
AGGTCACCGATCTGCTCGACACCCAGGATGGCGCGCCGGTGATCCGCATGATCAACGCGC
TGCTGACCCAGGCCGCGCGCGACGAGGCCAGCGACATCCACATCGAGCCCTTCGAGACCC
ATTCGGTGGTGCGCTACCGTGTCGACGGCGCCCTGCGCGACGTGGTCGCGCCGCGCAAGG
CGCTGCACGCGGCGCTGGTGTCGCGGATCAAGATCATGGCGCAGCTGGATATCGCCGAGA
AACGCCTGCCCCAGGATGGCCGCATCGCCTTGCGGGTAGCCGGGCGGCCGATCGACATTC
GCGTCTCCACCGTGCCCACCGGCCACGGCGAACGGGTGGTGATGCGCCTGCTCGACAAGC
AGGCCGGGCGCCTGAGGCTGGAGACCCTGGGCATGGCTCCCGGCGTGCTGGCGCCGCTGG
ACAACCTGATCCGCCAGCCGCACGGCATCGTGCTGGTCACCGGGCCCACCGGCAGCGGCA
AGACCACCACCCTCTACGCCGCCCTGGCGCGGCTCGACGCCAGCACCAGCAACATCCTCA
CCGTCGAGGACCCGGTGGAGTACGACCTGCCGGGGATCAGCCAGATCCAGGTCAACGCGC
GCATCGACATGACCTTCGCCGTAGCCCTGCGGGCGATCCTCCGGCAGGACCCGGACATCA
TCATGATCGGCGAGATCCGCGACCTGGAGACCGCGCAGATCGCCGTGCAGGCCTCGCTCA
CCGGACACCTGGTGCTGGCCACGCTGCACACCAACGACGCGGTGTCGGCGGTGACCCGGC
TGGTGGACATGGGTGTCGAGCCGTTCCTGCTTGCCTCGTCGATGCTTGGCGTACTCGCCC
AGCGCCTGGTGCGGCGCCTGTGCACGCATTGCCGGGTCGAAGAGGACGGCGGCTGGCGCG
CGGTCGGCTGCCCTGCCTGCAACCAGACCGGCTACAGTGGGCGCACCGGCATCCACGAAC
TGTTCGTGATCGACGACGAGATCCGCCGCCTGGTCCACCAGGGCCGCGCCGAGCAGGATC
TCCGCGAAGCCGCCCGCGCCGCCGGCATGCGCAGCATGCGCGAGGACGGCGAGCGCTGGA
TCGCCAGCGGCTCCACCACCCTGGAGGAAATCCTCCGCGTGACCCGGGACGCCTGATGCA
GACCTTCCGCTACGAAGCCGCCGACGCCCAGGGCCGGATCGAGACCGGCACCCTGGAGGC
GGACAGCCAGCGTGGCGCCCTCGGCCAACTGCGCGCCCGCGGCCTGACCCCGCTGGAGGT
CCGCGAACAGGCTGGCGGCGGGACCGGGCAAGGGGCGGGCGGGCTGTTCGCCCCGCGCCT
GTCCGACGGCGACCTGGCCTGGGCCACCCGCCAGCTGGCCAGCCTGCTGGCCGCCAGCCT
GCCGCTGGAGGCGGCGCTGAGCGCCACCCTCGACCAGGCCGAGCGCAAGCACATCGCCCA
GACCCTGAGCGCCGTGCGCAGCGACGTGCGCGGCGGCATGCGCCTGGCCGACGCCCTTGC
CGCACGGCCGCGGGACTTCCCGGAAATCTACCGGGCGCTGGTGGCGGCGGGCGAGGAGTC
CGGCGACCTGGCCCAGGTGATGGAGCGCCTGGCCGACTACATCGAGGAACGCAACGCCCT
GCGCGGCAAGATCCTCACCGCGTTCATCTACCCGGCGGTGGTCGGCGTGGTCTCCATCGG
CATCGTCATCTTCCTCCTCGGCTACGTGGTGCCGCAGGTGGTCAGCGCCTTCTCCCAGGC
GCGCCAGGACCTGCCGGCGCTGACCCGGGCGATGCTCCAGGCCAGCGACTTCGTGCGCGC
CTGGGGCTGGCTCTGCGCCGGCGCCATCGGTGGCGCTTACTGGGGCTGGCGCTTGTACCT
GCGCGACCCGCAGGCGCGGCTCGGCTGGCACCGGCGAGTGCTGCGCCTGCCTCTGCTCGG
ACGCTTCGTGCTCGGGGTGAATACCGCGCGCTTCGCCTCCACCCTGGCGATCCTCGGCAG
CGCCGGCGTACCGCTGCTGCGCGCGCTCGATGCGGCGCGCCAGACGCTGGCCAACGACTG
CCTCGCGCAGGCGGTGGAGGAGGCCACCGCGCAGGTTCGCGAAGGTGTCTCGCTGGCCTC
GGCGCTGCGCACGCGGCAGGTATTCCCGCCGATCCTCACCCACCTGATCGCCAGCGGCGA
GAAGACCGGCGCGCTGCCGCCGATGCTCGACCGCGCGGCGCAGACCCTGTCGCGCGACAT
CGAGCGCCGCGCCATGGGCATGACCGCGCTGCTCGAGCCGCTGATGATCGTGGTCATGGG
CGGGGTGGTGCTGACCATCGTGATGGCGGTGCTGATGCCGATCATCGAGATGAACCAGCT
GGTCCAGTAGTCCGTGCCTGAACAAGCCCTTCCCGTGCTGGGCGGTTAACCGCTCGCGGC
TATCCGTCGCGGGGATGGGGCGTCTCAGCAGTCTTCCGAGGAGAGGTATCGGCGAATAAC
GCCGCTGGCGTAATCCGCCCTACGGGAGGGGCTTGTGCAAGCCGGCCTTCCTCTCGCTGT
CATCAACCCGTGTGGCCCCTCGCCAGGGCTCGGGTGCATGTTTCAGCGAGGTTGCCCCGA
GGGCGCGCCATGGCCGTCGCGGGCTGGCCGCCGGGAGGCGCTCGCGGAACCTCGCAGGTC
CCGCGAAAAGGCCCGGCGCAGAGCCTGCGAACACCCGAGGAAAGGCTGCGAAAACAATTC
GATGCTCCCGAGATTTTTTCCCCGATCTGTCACCGGAACTTGCGAGTTTTATCCCCAGCG
GCCCCTTCGACCGGCTAGGGATGCAAAGCCCGGCAAGCACGGCGCCGCCTCATGCAAGAC
GACTTCCTCAACGTACCAACACCACGATGAAAGGAGATTCTTCATGTTCAAGCGCTCTCT
GATCGCTGCCTCGCTGAGCGTGGCCGCCCTCGTATCCGCCCAAGCCATGGCCGACATCAA
CGGCGGTGGCGCCACCCTGCCGCAACAGCTGTACCAGGAGCCCGGCGTCCTGACCGCCGG
CTTTGCCGCCTACATCGGCGTAGGCAGTGGCAACGGCAAGGCGGCCTTCCTGAACAACGA
CTACACCAAGTTCGTCGCCGGCACCACCAACAAGAACGTGCACTGGGCCGGCAGCGACTC
CAAGCTGAGCCCGAGCGGTGAAACCAACCCCTATCTGAGCGCCCATGGGGCAGCCTGGGG
TCCGCTGATCCAGGTGCCGTCGGTCGCTACCTCGGTTGCCCTGCCGTTCAACAAGACGGG
CAGCAATGCCGTCAACTTCGCTGACGTGAACACTCTTTGCGGCGTCTTCTCCGGCCGTCT
GACCAACTGGAGCCAGATCCCCGGTTCGGGTCGTACCGGTGCCATCACTGTGGTCTACCG
TTCCGAGAGCAGCGGCACCACCGAACTGTTCACCCGCTTCCTCAACGCCTCCTGCTCCAG
CACCCTCGAAGGTGGCACCTTCGCCATCACCACCAGCTTCGGTAGCAGCTTCTCCGGCGG
CCTGCCGGCTGGCGCCGTATCGGCCCAGGGCAGCCAGGCCGTGATGAATGCGCTCAACGC
CGCCGAAGGCCGCATCACCTACATGAGCCCGGACTTCGCCGCGCCGACCCTGGCCGGTCT
CGACGACGCCACCAAGGTCGCCCAGGTTCGCGGCGTATCCCCGGCGCCGGCCAACGTTTC
GGCGGCCATCGGCGCCGTTACTCCGCCGACTACTGCCCAGCGTTCCGATCCGAACAACTG
GGTACCGGTCTTCGCTGCCACCGCCAACCCCAACGACCCGAGCGTGCGTCCGTATCCGAC
CAGCGGCTACCCGATCCTCGGCTTTACCAACCTGATCTTCAGCCAGTGCTACGCCGATGC
CACCCAGACCCAGCAGGTGCGCGACTTCTTCACCCGTCACTACGGCGCCACCGCCAACAA
CGACACCGCGATCACCAACCATCGCTTCGTGCCGCTGCCGGCTTCCTGGAAGCTTGCCGT
ACGCCAGTCGTTCCTGACCTCCACCAACAACTTGTACATCGGCCATTCCAACGTCTGCAA
CGGCATCGGCCGTCCGCTCTAAGACGCTCCAGCCCACAGGCGATAGCGGAGACCGGCGGT
GCGCAAGCACTGCCGGTTTCTTTTTTTCCGTCGCTTAGCCGCTTTCCATGAACTTTCCGT
GACAAGACTTCGGCCCGCCCTGTTGCGGGCTGTCTTTCTATCAGGAATGCGCGTTGGCAA
GCCGACGCGTCGAGTTGAACACGCCCAAGGAATCTCGCGTCATGCCGTCTCGTCCGTTCG
TGCCGTCGTCCCCCGTCACCGTTTCGCTCGATGGCGGCTTGCCGCGGCTGAAACCGCTGG
CGCAGATCATCGCCTTGCTCATGGTTGCAGGTGGCGCCCAGGCTTCCCAGCCGTTCAGCG
CCGCCTGGTTCGCCGCCAAGGGCGCCCAGCAGAGCGCCGGGGCAGCGCGTCCGGGCGCGC
AGTTGCCGGGCATGACGCCACCGCCGCTGGCCCAGCAGCAGAAGGTCAACCAGCAGTTGC
AGCGTTCGCTGCAAAACCTCAACAACACCGTGGCGGCCATCGCCGCACAGCAGGCCGCCC
AGGCGGCGGGACGCCAGGCTGCGCTGGCGGCGCCGACGGACATCCCGGACGGCCTGGGCG
AGGGCGGCCTGAAAGTGGACGCTTCCCTGCCTTTCGAGCAGGCCTGGCAGAACGCCAAGG
CGCCAGTGCAGTCGCAGGCCGACGGGCGTACCACGGTGACGGTAGAGCAGACCGCGGATC
GGGCGATCCTCAACTGGGAAACCTTCAACATCGGCCGGCAGACCACCCTGCAGTTCGACC
AGCAGAGCAACTGGGCGGTGCTCAACCGGGTCAACGACCCGAGCGCCCGGCCGAGCCAGA
TCCAGGGCCAGATCAAGGCCGACGGCACGGTGATGGTGGCCAACCGCAACGGTGTGGTGT
TCAGCGGCAGCAGCCAGGTCAACGTACGCAACCTGGTGGCTGCCGCCGCCAGCATCAGCG
ACAGCCAGTTCCGCGAACGCGGCCTGTATTTCGACGCCAACGGCAGCCAGCCGAGCTTCA
CCGACGCCGCCGGCGCGGTGCGGGTGGAGCAGGGCGCCTTGCTGCAGACCGCCAATCCGG
CCAGCTCCACCGCGGCGGGCGGCTACGTGCTGCTGCTCGGCAGCGAGGTGGAGAACGCCG
GGCAGATCGTCACGCCCAAGGGCCAGACCACCCTGGCGGCGGGCGACAGCTTCTACATTC
GCCGTGGCGTCGGCACCGATGGCAACCTGCGCTCCACCACCCGCGGCAATGAAGTGGCCA
CCTCCCTGGCCGCTGACAGCGCCGCCGGCCGGGTGGTCAACCAGGGTCTGATCCAGGCCG
CCACCGGCGACATCACCCTGACCGGGCGCCAGGTCCGCCAGGAGGGCGTCGCTCTGTCCA
GTAGCTCAACCGACGTGCGCGGCACCATCCACCTGCTCAACTCGGCCAGCGACGCCAGGG
GCAGCGTGGTCCTGGGCGAGGGCAGCACCACCGCGGTGCTGGTCGATGCCAGCGGCGCCG
GCGCCCTCGACAGCCAGCGCGACGCCGCCCAGCAGGCGCTGGATGGCACCACGCCGACCA
ACAACGTGATCGGTCGTTTCGACAACCTCAGCCGGGTCGCCGATCGCAGCGAGCAGTCGC
GGGTCGAGATCGTCAGCGGCGGTAGCGTGGATTTCCAGGGCGGCTCGCTGACCCTGGCCA
GCGGCGGCCAGGTGGCGGTCAGCGCGGCGGGCCGGAGCCTGCTGCGCGACGGCGCGCAGG
TGGACGTCGCCGGCGCCGTCGGGGTGAAGGTGGCGATGGAAAGCAACAACATCCAGATCA
ACGTCCAGGGCAACGAGCAGCGCGACGCGCCGGTCAACCGCGACGGCGGCGGATTGGCCA
GCAATGATGTCTGGGTCGATGCCCGCGAACTGGTCCTGGTTCCGGCCGGTACCAACGGCT
ACGCCACCGATCGCTGGTATACCGCCGGCGGCCTGCTGGAACTGGGCGGCTACCTTGGCA
CGCGCAACCATTCGGCCGGCGAGTGGATGGCCCAGGGCGGTACCCTGACTTTCACCGGCG
GCGAACTGGTGAGCCAGCCCGGCTCGACGGTCAACCTCTCCGGCGGGACCCTCGATGTGC
AGGGCGGCCTGATCCGGCAGACCTGGCTCAAGGGCAGCGACGGACGTCTCTACGAAATCT
CCCGTGCCCCTGGCGACCTGCTCTACGAGGGCATCTACCGCGGCTATGAGGACAGCAGCC
CGCGCTGGGGGCAGACGCGCTATTTCTACAATCCGCTGATCGCCCCGCAGAGCCGTTACG
AGAGCGGCTACATGGTCGGCCGCGATGCTGGCCGCCTGGTGGTCGGCACCGCTTCGGCGG
TGCTCGAGGGCGACCTGCTCGGCAAGGTATTCCAGGGCGAGCGCCAGGTGCGCGCGCCGC
AGCCGGGGGCGGATGGCTACCAGCAGGCGCAGAACGCAGTGGCGCGCGGCGCCGAGCTGA
TCGTGGGCAGCTATACCCCGCGCTACGAAAGTGCCAGCGGCAACGTGCTGTACAACCTTG
CGCCGACCCTGCAGCAGGTGCGCCTGGCCGATGGCGGCGAGCCGCTGGCGGCGAATCTGG
ACCTGGATACCGCGCTGGCCGACGAACAGCGGGGCGTCCTCCTGCTCGACAGCGAACGGC
TGTCGGGTTTCGAGTTGGGGGCGCTGCGCGTGGCCGCCCGTGAGCGGATCGCGGTGGACA
ATGCCCTGCAGGTCGGCGATGGCGGCGAGATCGTCCTGTACGCGCCCGAGGTCGAGGTGA
ACGCCGACCTCACGGCGCGCGCCGGCAGTTTGCGCCTGGGCAACGTTCTGGAGCAGGTGG
AGGTGGCCCGTGGCGAGCGGATCGATACCTATCTCACCCCCGCCGCCGGCCAACGTGCCG
CCCTGACCCTGGGCGATGGCGTGACGCTGGATGCGCGTGGCCTCTGGAGCAACCAGGTGC
AGGGCGGCGTGGATGCCGATCGAGCTTATCTCGACGGCGGGCGGATTTCCCTGCGTAGCA
GCGGCGACCTGTCGCTGGGCGATGGCAGCCGGATCGACGTGTCGTCCGGGGCCGCGTTGC
TCGCCGATGGCAAACAGGTGGGCGGCAAGGGCGGCGACCTGACGCTGTCGGCCAATACCG
GCTCGGCGGCAGGTGACGGCCGCCTGCAACTGGGCGGCGAACTGGCCGGCCATGGCGTCG
CCGGCGCCGGCACCCTGAGCGTCCAGGCACCGCGGGTGAGCATTGGCGCGGCGGCGCAGG
ACGGCACCCTGGCGCTGGCCGCCGGGTTCTTCGACAAAGGCTTCGCCAGTTACCAGGTGA
TCGGCGAGCAGGGACTGGAAGTGGCGGAAGGCGCACAGGTGAAGGTGCTGCGTCCGCTGT
ACCGTTTCCGCGACGACGCCATCAGCGTCGCCAGTGGCGCCGACCCGCTGCTCGCGCTGG
AGCCTTGGCTGACGCCGCTATACGAGGAGCGGCCGGCCGACGGCGAACTGCGCCAGCGTC
CCGGCGCCAGCCTGTTCCTGCAGGCCGGCAGCCGCCAGAGTGGTGCCGGGCAGGTGGCCG
ACAGCGTCCTCGACATCGGTCGTGGCAGCCTGCTGGAGGTCGATCCCGGCCAGCGCATCG
AGCTGCGCAGCGTCGGCCAGTTGAACGTCGATGGTCGCCTGAACGCCTGGGGCGGCTCGA
TCGAACTGGGCAGCGTGGCGTTGCCCGATCCGGTACGCGACCAGGTCGAGAGCGTCGGCC
ACCAGCGCGCCATCCGCGTTGGCGAGCAGGGTGTGCTCGATGTCGCCGCACGCGCTGCGA
CCGCGCTGGACTTCCAGGGGCGGCGCTACGGCCAGGTGGCCGATGGTGGCAGCATCGTCA
TCGGCGGCACGGTCGAACATGCCAGCGGCAAGGCCGATGCCGCCGAACTGTTCATCGACC
TGCGCCCGGGAAGCCTGCTGGATGCCTCCGGCACCCAGGCGCTTCTGGACGTGCCCGGAG
TCGGCCAGACCCGGGTCAGCAGCGCCGGCGGCAGTATCTCCCTGGCGTCGGCCAATGGCT
TGTACCTGGATGGCGACCTGCGCGCTTTCGCCGGCGGGGAAGGTGCCGCCGCCGGCAGCC
TGACGCTGGCGCTGGCCACGCCGAACTACCTGACCAGCCTGGCGACCGACCAGGTGCTGC
GCCCGCGCGAGCTGATCGTCGGCCAGCAGCGCGAAGCCGCCGGGGAAGGGCGAGACTATG
CCTATGGCCATGGCCGCCTGGCGGCGAGCCAGGTACAGGATGGCGGGTTCGGTGACCTGA
CCCTGTTCAGCGACGGCCTGCTGAGTTTCGCCGGCGATCTGGAGCTGTCCCTGGCGCAAC
GTTTGCGCCTCTACAGCGGGGCATTGGGGCTTGGCGAAGGCGCCGCCGGCGATAGCCGGG
TCAGGTTGTCGGCACCGTCCCTGCTGTTGGCGGGAGCATTCGTCAACGAAGCGGCGGAGA
ACAACGAAACCCAGCCGCTGTCGACCGGCCTGTTCGAGGTTTCCAGGCAACCTAGCGAGG
CGCTCTTCGAAGCCAGCGCGCAGGTGCTGGATATCCGCGACAGCCTGGTCTTCGGCTCGC
GTGGCAGTTTCCGCGACGCCAGTGGCGGGACGCAGACGATTGACCGGCGTGGCTTCGACC
GGGTCGAGTTGTCCAGCACGGGCGACATGCGTTTGCTGGCGGGGAACGCGACGCCCGTAG
AGCGCATCAACACCCAGGTGCTCAGTGGCGGCGATCTGCTCATCCGCGCTGCGCAGCTCT
ATCCGGGCACCGGGGCGGGCGCGCGGATTCTCGCCGGCTACGGCTACCAGGCCGATGGCG
CCGCTGCGGCGTTCGACCCGGCGCGCAGCTTGCGTATCGAGCGCAGCGACGCGACGACGC
CAGAGCAGCCCCTGGCGGTCTTCGGTCGCTTGTCGCTGGGGGCGGCGAGCGTCGTTCAGG
GCGGCGTCGTGCGCGCTCCGTTGGGCTATCTGGAAATCGGCCAGAACGCCGACAAGGTCG
AGTTGTTGTCTGGCAGCCTGACCTCGGTCAGCGGCGCCGGCCTGACCTTGCCCTACGGCG
GCACGGTAGACGGCCAGGTCTGGCGCTATGCCGGGGAGGAAATCTCCCTGACCGGCGTCG
GCGGTAGCTTCAACGAGAGGGGGATAATGGATACCGGGGTCGACCTGGGTGGCCGCTCCG
TACGGGTGGCGTCCGGAGCGACGCTGGATCTTTCCGGCGGCGGCGAACTGCTCGGCGCCG
GTTTCGTTTCCGGCCGCGGTGGCTCCACCGATGCGCGCTACAACCCGCTGGTGCGTTTCG
ACGAGGAGGGCCGCTTCGACCTGCCGGGATTGGCCGACAATCCGATCTACGCCATTGTGC
CAGGGGTTCAGCGCATCGCGCCGGTGGCCGCCGAAGGCGGCGCCGTCGACCCGCTGGTCG
GCCAGCAGATCAGCATCGGTAGCGGCGTGCCCGGCCTGTCGGCGGGAACCTACACCCTGT
TGCCGTCGACCTACGCCCTGCTGCCCGGCGCGTACCGGGTCGAACTCAACGGCCAGGCCG
GGCTGGGACGGGCAGCGCCCACCCAGCTCATGCGCAGCGGCTCCTGGTCGCTGGCCGGGC
AGTTGTCCCTCGCCGGCACCGGGGTGCGCGACGAACTGTTCCGCCAGGTGCTGCTGACCC
CGGCGGATGTGCTGCGGCGCCATTCGCAGTACAACGAAACGAGTTACAGCGACTTCGCCA
TGGCCGATGCTGCTCGCCGTGGCATCCCGCGGCCGATGCTGCCGGTGGATGCGCGCAGCC
TGCGCCTTGACCTGCTCGCCGGTGGCGGTGCCGATGCGCTGGCGTTCGACGGCACCGGGC
TGTTCCAGGCCGCCAGAGGCGGCTATGGCGGTAGTCTGGTGGTATTGGGCAACAACCAGC
GGATCGAGATCGTCGGCGCCGGCGCGCAGGCCAGCGAGGGGTTCCAGGGCGTGACGCTGC
GGGCCGACGATCTCAACGCCTTCGGTGCGGCGCGCATGGTGATCGGCTCGACGCCAGCAG
TGCTCTACGGGCAAGGCGGCAATTACGTCACCTTCGACATCACCGATGGCGCGCAAAGCA
TCGTCCTGCGCAATGGCGCCGAACTGGCCGCACCCGAGGTGTTCCTCCTGGCGAATCGGC
CGGGGGAGGCGATCAGCCTTGAACAAGGTGCCGCCATTGTCACCCTAGGGCGGGGGGCTG
CTGCCTACGATGCACGGGATGGCTTCCTGTATGCGTCGGGAGGGCGTTCCATGCTCGCCC
TGTCGAACGGCGTGCTGAACGTCTTGCCACCGGAAGCCGGAACGCCGGACAGTGGTCCCG
GCGACATCCTGCTCGGCGTTCCCGCTGCCGATGGTGTGGCCGGCGAAACCCGGCTGTATT
CCGAGGGCAGTCTGGTCGCGGCCACCGACAAGCGCTTCGTGCTCGACGGCAGCGTGCGTT
ACGGCACGCGCAACCTGACCCTGGCGGCGGGCGGCTTCAATGTCGGCGAGCAGGCGCTGC
TGGCCGAACTGGCCGAGCGTGGTGTGCTGCCGACCGGGTTGGCGCTCGACCAGCAAGTGC
TCGACCGCCTGCTGCAGGGTGATGCGTCGGAGGGCGCGCCGCCCCTGGAGACGCTGGTGT
TGAACGCCCGCGACGCGTTCAACTTCTACGGCGACGTCAGCCTCGATTCCTACGATCCGA
GCAGCGGTCGCTCCCGCTTGTCGCGCCTGGTGCTGGGCACCCCGGCGATCTATGGCTACG
GCGACAGCGACAGCGTCGCCTCGATCCGCACCTCCAACCTGATCTGGAACGGCGCGCAGA
CACCGGCCGCCGGGGTCATCGCCGGCGGCGCCGGCAGTGGCCAGGGCACGCTGGACATCC
GCAGCGAACGCCTGGAGTTCGGCTACGGTCCCTTCAGCCAGCCCAGCGCCATCGACAGTT
ACCAGCGCCTGGCGCTGGGCTTCGCCACGGTCAACCTGGCGGCCAGCGAGCGGATCACCG
CCAACCACAAGGGTAGCCTCGCGGTCTACCAGAGCCAGGGCGAGTATCGGGCTGGTAGCG
GCTACGCATACAGCGGCGGCGATCTCAACCTGATCACACCCTTGCTCACCGGCGAGGCCG
GCTCGCGCAACAGCCTGCTGGCGGGCGGTGCGTTGCGGGTCAGCGCGGGGGGCGGCGGCG
CGGCATCCACCCCGGTCGAACTGGCCAATGGTGCACTGGGCGCCGAACTGGCCCTGGAGG
GCGCCAGCCTGCTGCTGGACACCCGCGTCGGCCTGCCCAGCGGCAAGTTGAGCCTGACCG
CGCAGGAGGACCTGGAACTGGGCGCCGGCGCCCAGCTCGACCTGGCCGGGCGCGCGCTGC
GTTTCGACGACGTGACCCGCTACAGCTGGGGCGGCGAAGTCAACCTGCTGAGCCACGGCG
GCAACATCCGCCAGGCCGGCGCTTCGCGCATCGACCTGTCGGCGAGCAACAACCAGGCCG
GTAGCCTGACGGCGGTGGCGCTGGACAGCGCGGCCGGCGTGGTCGACCTGCAAGGGCAGA
TACTGGCGGCGAGCAGCGGCGAATACGACGCTGGCGGCACCCTGGTGCCGTACGCCGCGG
GCAGCGTCGAGATCCGTGCCCAGCGGCTGGGCGAGGACGGTACGCCGGACAGCCGGTTCG
CTGCTCTCAACCAGCGCCTGAATGCCGGCCAGGTGTTCGGTGCGCGCAGTTTCCAGATCA
AGCAGGGCGACCTGAACATCGGCAACGACGTCAGGGCCTCGACGATCGAGGTGTCGCTGG
ATGGCGGCCATCTGAGCGTGAACGGCGTGCTCGACGCCAGCGGCGAGCAGGTCGGCAGCA
TCCGCCTGGCCGCCAAGCAGGGCCTGAGCATCGGTGGCGAGGCGCTGCTCGATGCCCATG
GGCGGCGGCTGCGGGTGGACAGCTACGGCAAGATCATCGATTCGCCGAACCGTGCGCTGA
TCGAACTGAACGCCGGAGACGGGCTGCTCAGCCTCGGCGCCGGTGCTCGTATCGACCTGC
GCCACGGCACCGAGGCGGCAGCGGGAAGCGCGCCCGGGCAGAACGACGGCGTCGCCCGCG
GCACCCTCGACCTGTACGCGCTGCGTCTGGGCGGGGCGACGGCGGGCGATATCGCCATCG
ACGCCGGGGGGCCGCTGCAGATCCTCGGTGCCCGCGCCATCACCCTCAGCGCCGTGCAGC
GCTACGACGACGCGCCGGTCGCCGCGCTGCCGGCGAGCAACGGCCGGCCGTACCAGGAGA
TCACCCAGGCCTACCTGGATGGCAAGCACCAGCAGAGCGAACTGTTCATGCAGGCGGCGT
TGGCCAATAGCGCCCTGCTCGACGGCAAGCTGGCCGGTTTGAACAATGCCGCCTACGCGG
AAGCTTTCCACCTGCGCCCCGGGCTGGAGATCGTCAGCGCCACGGCCGATGGCGATCTGG
TGGTGCAAGGCGACCTGGACCTGTCGGGCCATCGCTACGCCGGCCTCAACCCGCGGACGG
CGAAAACCTCGGTATACGGCTCCGGCGAGGCCGGTTCGCTGGCGATCCGCGCCGGCGGCG
ACCTGAACATTTACGGCAGCGTCACCGACGGTTTCGCCCCGCCGCCGGAAACCGACGACG
ATCAGGGCTGGTTGCTGCTAGCCGGCCAGGATCACCTGGGCGGCGATCGGGTGGTGCCGA
CGGCTGGCGTGCGGTTGGACGACGACAGCTTCTTCCCGGCCGGCAAGACGCTCAACTTCG
AACTGCCGATCAAGGCCATGACCCTGGCCGCCGGTACCCGGCTGCCGGTCGAGGCGGTGC
TCAGCCAGCCACTGCAACTGCCGGCGGGAACGGTGCTCGAGGGAGCGTTGCTGGATGCCG
CCGGCAACCTGCTCCGGCCGGCCGGCAGCCTGCTTGGCGAGGCTCTGGACCTGCCCGCCG
GCACCCGCCTCGGCGCCGGCAGCCGTCTGCCGCTGGCGACGCCCGTGACGGGGATGACCT
GGCCGGGCGGCGTGCCGCTGCCCGGCCGCGCCACGCTGGCCAGCGGCGAAGTCGACGGCG
TGCGTCTGGCCGGTGGACTGGCCTTGCGCGCCGGGGCCTTCCTGCCGGCTGGCAGCGATA
TCCGCCTGCCCGATGGCGCCGCGTCGGTGGACGTACGCCCGGCCGGTGCGGTTTCGCACA
ATTGGGCCATCGCGCCGATGCTGGCGGCCGGTTCGCAGTCCTGGAGCGTGCGCCTGGTGG
CTGGCGCCGATCTGCAGGCGGCCGATCCGCGGCTGACCGATCCGCGTTCCAGCGGGCAGA
TGCGCCTCGCCGATACGCACTACGGCATGCGGCGCATACCGGCGGCGGGTGGTGGGCTGG
TATGGACCCAGGAAGGGGTGGATAACTGGGGCGATCCCAGCCTCAAGCCCGGTGATCCAC
TGGACCCGGAGGCTTTGGGCTACCCGACCATCTGCGACGATTTCCCGACCTGGTGCGCCG
CGAGTTCGGGCGGCATGGTGTGGACCGAGGAAGGGGTGGCAGGATGGGGCGACCCCGGCA
TCAAGCCGGGCGACCCACTGGACCCGGAGGCCTTGGGCTACCCGACCATCTGTGACGATT
TCCCGACCTGGTGCGCTGCGTCCAGCGACGACTATGCGCTGGAAGCCGAACCCTACGCTT
CGCGCTTCAGCGTGCTGCGCACCGGCACTGGCGATCTCGACCTGTTCGCCGCCGGCAACC
TGCGTATGGATTCGCCATTCGGAGTCTACACCGCCGGTACCGCGAGCGCGGTCGATTCCA
GCTACAACCTGGCGCGTGCCAGGGACGGCGGCAGCGTTCTGCGCGATCCGGCGCTGGGCG
GTTACGAGCAATGGGTGGACGGCGGCGAACAGAGCCTCTACAGCGCCTGGTACCCGACCC
TGGGCGGCAACCTGACGCTGGCGGTCGGTGGCGATCTGCGCGGCGATGTGCTGGGTCGGT
TGTCCGGCGCCGTACCCAACGCCGGCTACGACTCGGCGGCCGTCGGCAACTGGCTCTGGC
GCCAGGGCAGCGGTTCGACCGCCGGTACGGCCGACCGCACCGCCTGGTGGATCAATTTCG
GCACCTATGCGCGCCAGCCGGGCGGCGATGGAGCGGCTGCCGCCACGCAGCAGGTGGGCT
TCACCGGCATCGGCACCCTGGGCGGTGGCGATCTGAGCCTGAAGGTCGCGGGCGATGCGG
GCGTCATCGAGGCGCGCACGTCCAGCGTTCCGCAGGAAACGTCGCAGCGCAGCCAGGGGC
TGGTGCTGGCGGTGGGCGGTAGCGGCCGGGTAGGCGCCGATGGCCAACTGACCCTGAGCG
GCGGCGGAGACATGGACGTACGTATCGGCGGTGCGCTCAACCCGTTGACGCCCTTCGATC
AGGGCAGTTCACTGTACGGCGCGATGGTCAACCTGCGCGGCAATGCTCAGGTCCGGGCGA
CGAGCCTGGGTGGTATCGATCTGATCTATGGTCGTCTGGATAGCGATCAGGTTCCGGGCG
AACGGCGCGCCTACGATCCCTTCGTCTCGACCCTCGGCCTGGCCAACGGCGGGCCGACGC
TGGTGCCGGGCGACGCCACCTTCAGCCTGAACAGCCTGGGTGATCTGGTGCTGCAGGGGG
TGGTCGATCCTGGGCGGACGCCATTGATGAACGGCACCCCCTATACCAGCGCCAGCGGTG
TCGAGGGTTACGGCCTGAGCGGTTTCTCGTTGTGGACCGAACGCACGGCGATCGATCTGA
CGTCAGCGGGAGGCAACCTGACCCCGGTTTCCCGAGGCAGGACGGAACAGGACACCGATT
CCGCGCTGGTCTATCCGGCGAAGCTGTCGGCCGTGGCGCTGACCGGCAGCCTCTATTATG
GCAACGCGACACTCCGCTCAAACGCTCGCAGCGACAGGACCGCGCTGGTCCTGGCACCGT
CGAGTCAGGGCCGTCTCGACCTGCTGGCCGGCGACTCCATCTACGCCGGCGGCTACAGCA
TCAGCCGTTCCGGCGCCAGCGCAGGCAGCCTGGCCACGCCGCTGAATCCGAGCTACCAGG
GCTATACCGGGATCACGCTGCAGGTCGACAACCTGTCCAGCGACGGCAGCCGCGCCAACC
AGGAGCGCTTCCCGTTGTTCGCCTTCGGCGCCAACAGCGTTTCCGGCGAATGGGGTGCGG
CGCTGGAACCGTCGCGCTTCTACGCCCTTGCGGGCGATCTGGTCGGTGTCGACAGTGGCC
GGCTGCTACGCTACACCGGGACCAGCGATGTGCGTTTCGGCCAGTTGCGTTACGAGGGGC
ATGGGGCGGTGCGCATGATCGCCGGCCGTGACATCGTCAGCAGCGGCACTGGGTTGGACT
CCGAGCGGACCGCGAACGACAACATGGGGGACTACGCCAGCAGCGGCAATCTGTTCGTCA
ATACCTCGGCTACCGACGTGTCGCTGGTGCAAGCGGGGCGCGACATCCTCTACGGCAACT
TCAACGTCGCGGGACCGGGCAGCCTGGAGATCAGCGCCGGACGCAACCTGCTGATGAACG
ACGAGGTGGCGGTCACCAGCCTGGGGGCGGTCGCCGCGGGCGACACGCGCTCCGGCGCCA
GCATCGTCCTGCAGGCGGGCGCCAGCCAGGCGGACTACTCCGGCTTCCTCCGGCGTTACC
TGGAGCTCGACAACCTGGCGCAGGCAGGAACGCCCCTGGCGGAACAGCCCGGCAAGGTGG
TACGGACCTACGAAAACGAATTGATCGAATGGTTGAGCGGGCGTTATGGCTTCAGCGGCG
ACGCCCTGCAGGCGCGGGAGTTTCTCGCCGGTCTGCCGGCGGAGCAGCAGCGGATCTTCG
CCCGCGAGGTGTACTTCGCCGAGCTCAAGGCCGGCGGCCGCGAGTACAACGAAGTCGGCG
GGGTGCGCCAGGGCAGCTACCTGCGCGGGCGCAACGCGATCGCCGCGCTGTTCCCCGAGC
GCGATCCGGCGGGCAATCCGATCAGCTACGAAGGCGATATCGTTATGTACGGCGGTGCCG
GCGTGCACACCAACTTCGGTGGCGACATCCAGTTGCTCACCCCGGGTGGGCAGCAGGTAT
TCGGTATCGAAGGTGAGGCGCCGCCGTCCACCGCCGGTGTGGTGACCCAGGGCGTTGGCA
ATATCCGTTCCTACGCCTTGGGCAGCATCCTGCTCGGCCAGAGCCGGGTGATGACCACCT
TCGGCGGAGATATCCAGATCTGGTCGGCCGAGGGTGACATCAATGCCGGTCGCGGCAGCA
AGACCACCGTGGTCTACACCCCGCCGCGGCGCATCTACGACGCCTGGGGCAACGTCAGCC
TGTCGCCGCAGGTGCCCAGCACCGGCGCCGGTATCGCCACCCTCAACCCGATTCCCGAAG
TGGCGCCGGGCGACATCGACCTGATCGCCCCGCTCGGCACCATCGATGCCGGCGAGGCGG
GCATCCGGGTCTCCGGCAACGTCAACGTGGCGGCGCTGCAGGTGGTCAACGCGGCGAACA
TCCAGACCCAGGGCCAGTCCAGCGGCATTCCGCTGGTGGCTTCGGTGAATACCGGTGCGT
TGACCTCCGCCAGCGCCGCGGCGAGTTCCGCGACCCAGGCGGCGGAGGACGTCAGTCGCC
AGCAGCAGGCCGCCGCGCGGCAGCGCATGCCGTCGGTGATCACGGTGCAGGTGCTCGGGT
TCGGCAACGAGCGCCTGGAGCCTTCGCGCGACGGTGCCAGTCGTTCGCCGGGCTACAACC
CGGACAGCGCCGTGCAGGTGCTCGGCGCCGGAGCCCTCGGCGAACAGGCGCGCAGCCAAT
TGACCGATGAAGAGCGCGGCAACCTGATCCTGTAAGGCACCGCCGCGGAGGCACGATACC
CGCCAGGCCCTCCCCACGGAGGGCCTTTTTTTCGGCGAACTTCCGAGGTGCTGGTCGATT
CTCGGGTGAATGCCCGTTCGTCCCCGCCGGCGGCGCGCGAACGGCCGGTCGCATGAAGTT
TTCATGACAAAAGTTCGGTGGTGCGGCGGGGTTGCCGTCAAACAGGTGTGAATGAGGAAA
ACGGAATTCAGTGGTGAAAGGCAGGGACGGGAACGAAAGGAATCGGCCATTTCCCGGTTG
CGCTGACCGGTTGCTGGAAATGAGCGTGTCGTTCGAGAAAGACGCGTTCCGCTCTGAAAC
AAGAGAACAGTATCCGCTAACGGCTGTGGTCACTCTGGTGAATACGGCGAAGGACGGTGA
GTATTGATGGAAAGTTACTCGAAAGTCGGTATGCAGGAACTTGACCAGCGCCTATCGAAG
ATCGTCGAAGCCGCACGCAAGAAACCGGTATCGGTTTATCGATATGGGGCGCCATGGGTC
TGGATAGTGTCCCAGGAAGATTGGCAGGGTGCGCTCAAGGAAGTGTCCAGCTATATACCG
CCGGGACATTCCCTGGCGTTGCTGAAACCGCAAATAGAAAGTCTCCTTGGCGAAGAGGCT
AAAGTCCTCTCGGCGCTCGCCCGCGAACATGGCATGCAGTTGGCCCCGGAGCCGCTGATC
CATGCGCTGCTGCTGCAACTGCTGTACGCGATTCCCAGCGAGCAGCAGTTGTACGAGCAA
TTGAACTACAACCTGCTGTATCGCTGGTTCGTCGGCCTGGAAATGAAGCAGAAGATCTGG
AATTTTCCGGTTTTCGTCGGCGATATAACCGTCCTGCTGAACAGCGCGGAGGCGGTAAGG
ATAATAGGCAGGATTATCGGGGAAGTGATTTCCGGGGATCTCATGCAGATGCCGGAATTC
TCCCTGAACTTCGCCTTGTTGCATACATGGCAAGCGCGCCATGGCGGAGCGCGACGGCTG
AATATCTAGCGCGAAAGTGAAAATAGAAAAGAACGAAATTTCATAAGGGCGGGGCGCTGT
TTTTAACAGGTTGTTCATGCGTCATCGCTAGTTTGTTGTCTTTCATAGAACTGTTCGATG
AACGGACTTGTTGCATTAGAACAATAAGTCCCGATGGAACTTCGGGGGACCGTGTGAAGC
GTTCGCTGTTCAATTGTGCGCACCCGTTTCGCCAGCGCTGGTCGATCGGTTGCCTGGCTG
TCGCATTGTCGTGCGCTTCGCTGGCCGACGAGGCCCCTCCCGCCGCGGCGGGAGCCGAGC
CCCAGCGTCTGGTGGACATCAACGAGTACGTGGTACGCGGCAACACCGTGCTGGACAACC
GCGCCATCGAGGCGGCGGTGTATCCCTTCCTTGGACCGCAGCGCAGCCTGGGCGACATCG
AGGGGGCGCGCGATGCGCTGCAGGCCGCCTACCAGGAGAAGGGCTACCAGTCGGTCTACG
TCGAGCTGCCGGAGCAGCAGGTGAGCGGCGGGGTGGTCTACCTGCAGGTCACCGAGACCA
CTGTCGGTCGCGTCCGGGTGGTCGGTGCCAAGCACTATTCGCCGGTGGAGTTGCGCGAGG
AAGTGCCGGCCCTGGAGGAGGGCAAGGTGCCCGACTTCGCCCAGGTCCAGCGCGAGCTGG
CGCAGGTCAACCGCACCCCCGGCCGCCAGGTGCTGCCGATGGTGCGCGAGGGCCAGCGGC
CCGGCACCATGGACGTCGACCTGCAGGTGGAAGACAAGAATCCCTGGCACGCCAGCATCG
GCCTGAACAACGACTACAGCGCCGACACCCGTCACTTGCGCTCGGTGGTTTCGCTGGGCT
ACGACAACCTCTGGCAACTCGGCCACGCCATCTCGCTGACCTATTTCACCGCGCCGCAGG
ACCAGGACAACGCCAAGGTCTGGTCCGGCTCCTATACCGCGCCGCTGAGCCAGCGCTGGA
GCGTGCAGCTGTCCGGCTACCAGTCCGACAGCGACGTGGCCACGGTGGGCAGCATGAATG
TGGTCGGCCAGGGCCATTCCTATGGTGTCGCGGCGATCTACAGCCTGCCGGTCACCGGCC
TCTGGTCGCACTCGTTCTCCTTCGGCGTCGACTTCAAGGACTTCGAGGAACAGACCCGGA
TCGGCGGCAACAACGACAGGGTGCCGATCAAGTACGCCCCGCTGACCCTCAGCTACAACG
GTTTCCGCTACACCGAACGTTCCCAGTTGGCCCTTGGCCTGAGCCTGGTGGCCGGTACCG
GCAGTCTCCTCGGCTACGGCGACGACGACGAGGAATTCGACCGCAAGCGTTATCGCGCCA
AGTCCGGCTTCGGCGTGCTCAAGGGCGATCTCAACCACACCCTGACCTTCGGCGGCGACT
GGCAGGTGGCGACCAAGGCGGCCTTCCAGCTCGCCTCCGGGCCGCTGATCTCCAACGAAC
AGTTCGCTGCCGGCGGTGCCACCAGCGTGCGTGGCTACCTGGCGGCGGAGAACACCGCCG
ACGACGGCTACCTGCTCTCCCAGGAATGGCGTACGCCGTCCCTCGGACGCTTCCTCGGCA
AGCGCGCCGGCGGCTACGTCAACGACTGGCGCTTCTACGTGTTCGCCGAGGGCGCGCAAC
TGCGCCTGCAGGATGCGCTGCCCGAGCAGGACGACGACTTCAGTCTGGCCAGCGTCGGCA
TCGGCACCCGCGCGCAACTCGCCGACTGGCTGTCCGGCAGCCTCGACTGGGCCTTCCCGT
TGCTGGAAGGGACGAACACCGACAAACACGACTCGCGCCTGCATTTCAGCGTGCAGGCGA
GCTTCTGACGCTGACCCCGGAGTAACCCCACATGTATCGCTTATTGCTGACATCGCTGAT
CTGCCTGGGCCTGCTGGCCCCGGCCAGCGCCAGTGCCTGGTGGCAGGACGACTGGCAGTA
CCGCAAGCAGGTCTCGGTCGATACCACCCCGCAAGGTGCGGCGATCAACGACAGTCTCGG
TCGTCTGCCGCTGCTGGTGCGCCTGCATACCGGCAACTTCACCTTCGACGGGGTCAACGA
GAACGGCTCGGACATCCGCTTCGTCGCCGCCGACGACAAGACCGTGCTGCGCCACCAGGT
CGAGAGCTTCGACCCGCTGATGGGCATGGCCCTGATCTGGGTCGACGTGCCGCGGGTGGA
GGGTGGCCAGCGCCAGGACATCTGGATGTACTACGGCAACGCCAAGGCGCCGGAGAGCGG
CAACGGCCAGTCGGTGTTCGACCCGGACTACACCCTGGTCTATCACTTCGACGGTGCGCC
GGGCACTCCGCCGCGGGATTCCACTGCCTACGCCAACAATGCGCAGACCGCCGCCGGCAG
TCCGGTGGAGGGCGTCATCGGTCGCTCCGCGCAACTGCTGGGCCAGCCGCTGCTGCTGCC
GGCCAGCCCATCGCTGGCGGTGAGCGCCGGTGGCACCTTCAGCTTCAGCGGCTGGGTGCG
TCCCGACCAACTGGCCGGCGAACAGGTCCTGCTGTCGCGCCGCGAAGGCGGCAACGCCCT
GTTGGTCGGCCTGGCCCAGGGCGCGCCCTTCGTCGAGCTGAACGGTCAGCGCGCTGCCGC
CAGCCAGGCCCTGGCGCAGGGGCAATGGCAGCACCTGGCGCTGGTCGCCGACGGTACCCG
GCTGGCGCTGTATCTCGGCGGTCGCGAAGTCGCCAGCCTGGCGGCGGCGCTGCCGGCGTT
CAGCGGCGCGATCGCCATCGGCGCGGAAGGCCAGGTCGCGCCTGCGGCCGCCACCGAGGC
GGCAAGCGGGGAAGGTGAGGCGAGCGCCGCGGCGCCGACCCTGCAACCCTTCCAGGGCGC
CATCGACGAGTTGCGCCTGTCGAAGATCGCCCGCCCGGCGGCGCTGCTCCTCGCCGATGC
CACCGCCCAGGGCGCCGAGTCGCGCCTGGTGGCCTACGGGGTCGACGAGAAGCAGTCCGG
CTTCGGCTTCGGCAAGCTCGGCTTCCTGCTCAACGCAGTGCCGCTGGATGCCTGGGTGAT
CATCGCGATCCTGGCGCTGATGATGGTCCAGTCGTGGGTCATCATGTACCGCAAGAACCA
GAACGTCGGCCGCGTCAGTCGTGCCAACGGGCTGTTCCGCGAGCGCTTCGCCGAGGTCGG
CACGCGCCTGGAACTGCTCGCCGACGACCGCGAGCTGGCTGCCCGCCTGCAACACTCCTC
GCTGTGGCGCCTGTACCAGGTGGCGGTGAAGGAGATCCGTACCCGCCGCGAGCAGGGCGC
CGACACCTCTTCCGTCTCCGCGGCCACCATCGAGGCGATCCGCGCCTCCATGGACGGCGT
GCGCACCAAGGAGAACCAGCAGCTCGGCTCGCGCCTGTCGAGCCTGTCCAACGCCATCGC
CGGCGGCCCCTACATCGGCCTGCTCGGCACCGTGCTGGGGATCATGGTGGTGTTCCTCGG
CACCGCCATGGCCGGCGACGTCAACATCAATGCCATCGCCCCGGGCATGGCCGCCGCCCT
GCTGGCCACGGCCATGGGCCTGTTCGTCGCGATCCCCGCGTTGTTCGGCTACAACCGCCT
GGTCACGCGGAACAAGGAAGTCAGCGCGGACATGCGGGTGTTTGTCGACGAGTTCGTCAC
CCGCCTCGCCGAGGTGCATGGCGAAAGCCAGCTCAGCGAAGTGGCCCATCGTCGCAACGG
CCAGCCGTTGCCGGCCTGAGGAGAACGCCATGGCTTCCGTGAACAGCAGCCACGACGATG
ACGACGACGGCGCCGTCGACAGCATCAACATCACCCCGCTGGTGGACGTGCTGATGGTGG
TGCTGGTGATGTTCATCCTCACCGCCACCGCCCAGGTCGCCGGGATCCAGATCAACCTGC
CGAAGGCCAGTGCCACCGTGGCGCTGTCGCAGCCCAAGACCAAGGCGATCTCGGTGAACG
ATGCCGGCCAGGTGTTCCTTGACGCCTACCCGGTGACCCTGCCCGAGCTGGAGGACCGCC
TGCGTACGGAGAAGGCCCTCAACCCCGACTTCCCGGTAGTGGTCCGCGGCGACGCCACGG
TGCAGTACCAGAAGGTCATCGAGGTCCTCGACCTGCTGCGCCGCCTGGAGCTGTCCCAGG
TCGGCCTGGTCACCGGCAAACCGACCTGAGGCCCGGGATGAACATGTCCGCCGATCCGAA
GCACACCCCCGAGCCGAAAAATGCCGCGCCGCTGTCCATCGACGGCCACCCGGCGAACCC
GACCCTGCGCTACCTCAAGTGGGGCCTCGGCGCGCTGCTGCTCGCCGGCCTCGCCTGGCT
GGTCTGGGAGTGGGCCAACGACATGAGCGGCGTGCGCCGCGAGGCGCCCAAGGTGCCGGC
GATCATCCCGCTGCCGCCGCCGCCTCCGCCGCCGCCGGAAAAACCGCCGGAACCGGAGCA
GCCGGTGGAAGAGGAAAAGATCGTCGAGCCGGAACCGCAACCCGAACTGGAGGAGGTCAA
GCCGCAGGAGGAAGCGCCGCCGTCGCCGGCCGACGACCTGGCCGACCCGATGCAGATGGA
TGGCGACGCCCAGTCCGGCTCCGACGCTTTCAACATCGGCGCCGGCAAGGGCGGCGGGAT
GGCCGGTTCCGGCGGCGGTCGCGCCGGTAACGCCAGCTATAGCCAGTACCTGGCCTACGC
CTTCCAGCGCCTGCTGCGGGACAACCCGGAGCTGCGCAACCTGGCGTTCCGCCTGCAGGC
GGAGATCTGGCTGAGTTCCTCGGGGGATATCACCCGGGCCGAACTGACCCGCTCCAGCGG
CGACCCCGAGACCGACCAGAAGGTGCTGGCCGCGCTGCGCGCCGCCGGCCGCCTGGAAGA
ACGCCCGCCGGCTTCGCTGACCCTGCCGGTGCGCATCGCCCTGCAGGGCAAGCGGCCGGG
ATGAGAAGACGCCAACCCAGAACGATTTCCGGCAGGCGACTGCCTTGAAGGACCTTAGGA
GCCGTACACAGATGAACGCGAAAGTGAACCGACTGGCGCTGGGGATGGGCGTCATGCTCG
CCGCGCTGGCCGGCCAGGCGCAGGCCCAGCCGCCGGCGCCCTCGGAGAACGCCACGATCA
ACCTGATCCGCCTGCTGGTACAGCAGGGCGTGTTGAAGAAGGAACAGGCCGATGCGCTGG
TCAGGCAGGCCGAGGCCGAGGCGCAGCAGGCCCAGCAGGCGCGCCAGGCCGTGGCGCCCG
CGGCGGCCGTCGCCGCGGTCCCCGGGGAGGTCCGCGTACCCTATATCCCGCAGGTGGTGC
GCGACCAGATCCGCGACGAAGTGAAGGCCGAGGTAATGACCCAGGCCAAGGCGGAGAACT
GGGCGCAGCCCAACGCCTTCCCGGACTGGGCCTCGCGCATCAGTTTCGACGGCGACGTGC
GCCTGCGCTACGAGTCGCGCTCCTTCGGCAACGGCAACAGCAACCAGATCACCGACTTCG
CCGAACTCAACGACGACGGTCCGTACGACGTCAACCCGAATACCAGCTCGGGCCTGCCGC
CGCTGCTCAACACCCGCGAGGACCGCGACAGCCTGCTGCGCCTGCGCGCGCGCTTCGGCC
TCAAGGCGGCGCTGTCGGAAAGCTGGAGCGCCGGCATCCGCATCGGCACCGGTTCGGACA
ACAACCCGGTGTCGACCACCCAGACCCTCGGCGGCGGCTTCGGCAAGAAGGACCTCTGGC
TCGACCAGGGCTACCTGACCTGGAAGCCCAGCGAGCGCCTGAGCCTGACCGGCGGGCGGA
TCGCCAATCCGTTCCTGTCCACCGACCTGTTGTATTCCAACGACCTCAACTTCGACGGCG
TGGCGGCGATCTTCAACCAGCCGCTGAGCCGCGATGTCTCGCTGTTCGGCACGGTCGGCG
CGTTCCCCGTGGAGTACAGCTCGGACACCGCCTCGTCGAACGGTTTCGACAAGGAAGACA
GCGACAACAAGTGGATGTACGGCGCGCAATTGGGCGCCACCTGGAAGATCAACCCGCAGC
ACAGCCTTACCGGCGCGCTGGCCTACTACCGCTTCGACGATATCGAAGGGCGGCGTTCCA
GCCCCTGCCGGCCCTGGGCGGGAGATCCGGAGTGCGACACCGACGGCAGCCGTCCGACCT
TCATGCAGAAGGGCAACACGGTGTTCCTCCTGCGCGACATCGTGCCCAACCCGGCCGACC
CGGCGAACACGCCGAACCCGCAGTACGTCGGCCTGGCCTCGGAGTTCAACCTGCTCGACC
TGAACCTCGGCTGGGATGCCGAGCTGCCCAACGACTTCAAGCTGCGGGTGGCCGGCAACT
ACGTGCACAACCTGGGCTACGACGAGGGCGACATGCGCAAGCGCGCCGGCGGTGTGGCGC
AGATCGCCAACAACCTCGGCTCCGACGGCGACATCAAGAGCGGGGCGAACGCCTGGATGC
TCCAGTTCACCCTGGGCAACGCCCTGGACATGCGCGACGCCGGCGACTGGCAGGTCTTCG
CCGCCTACAAGTACATCCAGCCGGATGCCCTGCCGGACGGTTTCAACGATTCCACCTTCC
ACCTTGGCGGGACCAACGCCAAGGGCTACATCCTCGGCGCCAGCTATGGCTTCGACAAGC
GCGTCTACGGTACCGCGCGCTGGCTCAGCTCCGACGAGGTCTACGGCGCACCGTTCTCCA
TCGACGTCCTGCAACTCGAGGTCAATACGCGCTTCTGAGCGCTCCTCGAGGCAGACCATG
AAGAGGCAGACCATGAACACGCGACCTTTCTCATTACCGATCTGGGCCCAGGCGCTGCTC
GCCGGGGCCGCCTTCGCCGCCTACGCCAGCCAGGCGGCCTACGCCGACAGCCTGGAGGAA
CGCCTGCGCGCCCAGTTGCGCAGCACCACCCAGCAACTCCAGGCGCTGCAGACCGAACAG
GCCCAGGCCACCGCGGCGAAAGCCGCGCTGGAAAGCCAGCGCGATGCGGCGCTGGCCCAG
GTCAAGCAACTGAGCGCCGAGCTGGCCCGGGCCAAGGGCCAGGCCGAGCAGCTCTCGGCC
CAGCAACAGGGCTTGCACGACCGGGCGCGGCAGATGGTCGAGGCGAGCAACGAGCAACTG
GGCAAGTACAAGCAGGCCTACGACGAGTTGCTGGTCATGGCGCGAGCCAAGGAGGCCGAG
CGGCAGAAGCTCGACCTGGCGTTCCGCGAGCACGACCAGCAGTTGCAGCAGTGCACCGCG
AAGAACCGGGAAATGTATGGCGTGGCCAAGGAGATTCTCGGCGCCTACGAGAACGTCAGC
GTCGCCGAGGTGATGAAGATCCGCCAACCGTTCGCCAGCGGTGCACGGGTGAAATTCGAA
GAGATGGCGCAGAAGCTCGGCGACGACCTCTACAAGACCCAGGTCGAGAACCGCCAGGCG
GCGCTCGCCCAGTGAAATCCGATAGCAAACCAGGAACCCGGACATGAACGACATCACCCT
GATTGAACACCTTTCCGTCGACAGCCTGACCGAGGCCTTGCAGGAGGCCGGCTATCGGGT
CAACCGCAGCGAGCAGAACGGCGTCGTGCAACTGCTCAGCGCCAGCCAGGGAATCGGCTA
CGCGGTGCGCTTCGGCAATCCGGCAGCGACGCCGGCGAGCTACCTCGACTTCACCTTCAG
CTGCGCCCTGCGCGTGCAGGGCGAGTTGCCCGCCGGGCTGACCGAGCGCTGGAATCTCAG
CCGGCGCTTCGGCCGCCTGTCGCAGCAGGGCGAGTTCCTGGTGATGGAAATGGACGTGAT
CGTCGCCGGCGGCGTCAGCCCGGCCAACCTGCGTAGCCATATCGAACTGTGGGATCGCCT
GCTGCAGGAGTTCATCGCCTACTTGCGCGACTACAGTCGCCTGGCCGCGGAGCAACAGGG
CATGGCGCAGGATGCCGGTCAACCCGTCGATGGCGGGGCCTGAGCCGATGCGGCCGGCAT
TTCGTTGCGGTGTCCTGGCGTTCGCGCTTGCCGTTCTCGCCGGCTGTGGCCAGCGCGAGG
ACGGCGGCGCGGGCCAGGCCCAGGCCGCGCTTGCCAAGCCATCTGCCAGCGCCGCCGCGG
AGCCTGCGGTGGCCCGCCTCGGCGCCTTGCAGGTGGCGCCGGACGAACTGAAGGCGCTGC
TGGCCGAGGTGCCGGTGGAAACCCGCGTGCAGTTGAGCGAGAACCGCGACGCGCTGGAGC
GCTGGATGCGTGCGCGACTGGCCGAGAAGGCGCTCTACGAGCAGGCCAGCGCCCAGGACT
GGCAACAGCGTCCGCAGGTGAAGACGCTGATCGATGCGGCGGCGCGGCAAATCGTCCTGC
GTACCTACCTGGAGTCGGTGAGCACGGTGCCCGAGGACTACCCCAGCGATGCCGAACTGC
AGGCCGCCTACCAGGCGAACAAGGCGCAACTGGCTGTACCGGCGCTGTACCGGGTCAGCC
AGATATTCATCGCCGCCTCTGCGGCCGGCGGGCTTGCCGAAGCGCGCAAGCGCGCCCAGG
AACTCTACCGGCAGGCCGCGGACGGCGACTTCGCCGAACTGGCACGCAAGCATTCCGACG
ACCCGCAGACCGCCCGCAACGGCGGCGACATCGGTGGGTTGCTGGCGCAGGCGCAACTGC
TGCCGGCGATCCGTCCGGCGCTGGAACGGCTGAAGGTCGGCGCGGTGTCCGAGCCGATCC
AGGGCGCCAACGGCTTCCACCTGGTCAAGCTGACCGAGCGTCGCGACGCCCGCCTCGCCA
CCCTCGACGAGGTCCGTGGTCGCCTGCGCGAAAGCCTGCGCGCGCAACGCCAGGAGCAGA
TCGCCAAGGCCTACCTGGATGGCCTGGTGAACAACGCTACCCTGAGCATCGACGGTGCGT
TGCTCGGCAAGACCCTGGCGGAACTGCACTGATGGACGGCATCCCGGAGGCCAGGCGTGG
GCCGCGCGCGAGCCGCTGGCGGCACCTGCGCAGTTGGCTGTTCGGTGAGCCCGAGCGGTT
CCGCGACGAACGCCAGCGGCTCTGGGGCGCCTATGCCGCATGGCTCGGCGAGCAGGTCCA
GCAGCGCCTGGGCGAAGACGCCGAAACCGCGCCGCGGCTGCTGGCCTTCCTGGAGTCGCG
GCGTGCGGCGGGGCAGTTGCCGAATACCGACATCGACCTGCGGGTCTGGCTCGACGAACG
CGGCTGGATCGTCCGTCTCGCCTGCCTGCGCAGCGACGCCGAGCCGATCGAGAATGAACT
GCGGCGCGCGCTGATGGACCGTTCGTTGCGCCTGCCGCCGCCGGAACACATGCCGCAGCC
GATCGAACTGCGGATTCGCCTCATGCCTGGACGCTAGCGAGGAAGCATGGCCCTATCGGA
GTCCGCCGGGCAGCGCCCGGCACTGCTCAGGCCCGCGCAGGGACGCGACGACCGTGCCTA
TTGGCACGAGCTGTTCGGCTCCCTGGAGGTGGTGCATTTCTTCCTGGTCACCGCCCGTTG
CGGCTGTTTCATGCAGGCTGCGCGCAGCCTGGACGTCAAGCCGACGCTGCTGCGCAAGAC
CCTGGCCCGGCTCGAGGAGCGCCTCGGCCTGCATCTGTTCGTGCATGAGGGCAACGCCCT
CTCGCTGACCCGCGAGGGCCGCATCGTCCAGGCCGCCGGGCAGCGCCTGGTCGAGGACAG
CCAGAGCCACGCCGATCTTCACCGGCAACAGCCGCTGGTGCGCCTGGCGGTGGCCGAAAG
CGTCCTGCACGATGTGCTCAGTCGCGAGCTGTGGGGCTACCTGCGCAAGAACGCCAACCT
GCGCGTAGCCCTCGCCGAGTTGCGCGAGGGCTGGCCGGAAAGCGCAGGGCCGGCGGAGAT
CGCCATCTGGATCGCCGATCCGGGGCAGCCGCATCCGGCGATGGAAGGCCACTTCGCCGC
ACCGGCGCGCATCGCCGAGCTGGAGTACCAGCCGCACATCGGCAAGCGCTATTCGCGCGA
GCGCACGCGGCCGGCCAGCGAGGACGAGCTGGACGACTACCTGCTGGCGCAGCTCCACGG
CCAGGCCGCCAGCGCCGCCTTGGCACCCTGGAACCGGCGGGTGGCGGCTCGCCAGTCGGG
AGTGATCGAGGTACAGAGCCACGACCTGCTGCTACAGGCGATCCTCTGGGGCGCCTGTAT
CGGCCTGCTGCCGCATTACGCCGGACGCCTGGAGCGCAACCTGGCGGCGTTGCCGCAGGT
CTTCGACGAGCCGATGCGGCGGGAAGTCTGGATGAGCGTGCAGCCGGAAGCGGAGAACCG
CGTGGAGGTGCGTGCCTTGCTCGATCTGATCGAGCACGCCTTCGACGACCGGCGTGACTG
GTTCGGACGCTGACCTTGCGGGCTTGACGGCGGCCGCCATAGCCGACACCGTTTCGCCAC
GGAGCGGCATTGGCAGGGCGAGGATGCCGAGTGCGTTCAGGCTTTCGTTGACCGACGCGT
GCAGGACATCGCGCAGGCGGTCGGCGTGCGGCCGGTTCCAGCGTGGCTGGTAGGGCAGTC
GTCGTTCGGCGAGAAAGGACAGGCCGAGCGCCCCCAGGAACAGGGCGACCAGCCAGATGT
GGGAAGCCTGGCGATAGCCGACCTGCCAGGTCGCCAGACCGATGAAGCCGGACCAGAAGA
GGGGCGTGTAGGCGTAGCGCAGGAAGAACTGCATGGTGGGACCTCCGGATGAATGAGGTC
CCCAGCGTCGCTCGCGACAGGCCGGCGGCGCTTGAACGAACCGCGCAAGTTCTCAGTCGC
GCAGCACCAGCGGCGCGCCTCCCATGTCCCCGCGACCCGGCCAGGTCTCGCGGGCCAGCC
AGGCCCCACCGAGGCAGACCAGGTTGGCCAGCAGCAGGTAGCCCAGCGGCGACAGCGGAT
TGCCGGTGACGCCGATCAGCCAGGTCACCACGATCTGCGCGGTGCCGCCGAACGCGGCGA
CGCCGGTCGCATAGACCAGGGAAAAACCGGTGGAGCGCAGCGCCCGCGGGAAGCTTTCCA
CCAGCAGCACGATCAGCGCCGCGCCGCTCATGCCATGCAGGGCCGAGAGCAGGGCGAGGA
CGGCGAGGAAGACTGCCGGCTCGGGGTGACGGGTCATTGCCTGCAGTGCCGGGAACAGCA
CCGCGAGCAGCGCCAGGCGCGGAAGGATCAGCACGGCGCGGCGCCCGTAGCGGTCGCAGA
GCACGCCGCCGAGCAACGCCGAGAGCGCCAGGGCGGCGCCGGCGACCAGCGTCGAGAGCA
TCGCGATGCCTGCCGGCAGGTGCAACTCGGTGAGGGCGAAGGTGGTCATGTAGTTGAGGA
AGTACTGGGTGATGGTGCTTCCGGAGAGGATCAGCAGGCCGAGCAGCAGGGCCCGCCGAT
GATTGCCGAACAACTCGCCGAGCAGGTTCTGGGTGCTGGCCTGGCGGCCGCGTCCGGAAA
AGGTCTCGGCCAGGTTGAGGCGGATGTACAGGCCGATCGGCAGGACCAGCAGGCCGGCCG
CGAAGGGAATCCGCCAGCCCCATTCCTGCAGTTGGCGCTCGTCGAGCCAGAGGGTGAGCA
GGTAGCCCATCAGCCCGGCGGCGACCGCCGCGATGCCTTGCGCCACGACCTGCCAGCAGG
CGTAGGTGCCGCGCTTGTGCGGCGGTGCCGCCTCGAGGATGTAGGTGGTCGCCGGCCCGG
CCTCGCCGCCCCAGGCCAGGCCTTGCAGCAGGCGGGTCAATACCAGCAGCAGCGGCGCGG
CCGGGCCGATGCTGTCATAGCCGGGGAGCACCGCGATGCCGCCGGTGCCCAGCGCCATCA
GGAACAGGGTAAGGAGCATCGCCGGCTTGCGCCCGGCGCGGTCGGCGTAGGCGCCGATAA
GGACCGCGCCGAGGGGGCGGATGACGAAGCCGACGCCGAACGCGGTGACCGACAGGAGCA
GGCTGACGAAGGCGCTGTCGGAGGGGAAGAAAGTCCGTCCGATCATCACCGCGAAGGTGG
CATAGACCCCGAAGTCGAAGAATTCCACGGCGTTGCCGAGGACCACGGCAAAGACGCTGC
GGCGGCTGGCCGGATCGGCGGCCGCCGGGGGACGGGTGGGGGAGCGCATGGCGAAGGCCC
TCTCGGAGTGACGACTGAAACACTCAGGCCTGGAGCCGAGCGACGAGCGGCCGCCGGCTT
CAGTCAGCCGGCGGCCGGGGCCAGCCGTGGATCGGACCGCGCCAGCCTTCGTAGGTCTTG
CCGATGCGCAACAGCCAGGTATCGGCGAAGCGCGGCGCGACCAGTTGCAGGCCGATCGGC
ATGCCGGCGGCCGTGAAGCCGCAGTTTATCGAGAGCGCGGGCTGTTCGCCCATATTCCAC
GGCACGGTGAAGACGATGTGCTCGAATGGTCGCTGCGGATCGTTCAGCGGCGAGGCCCAG
TCGGCGGGGAAGGCCTCGACCTGGTTGGTCGGCGTCAGCAGTAGGTCGATCTCGCCGAAC
AGCCGGGCGGCGCGCCGGCGCATCTCGAAGGTCTGGTTGAAACCGCGCACCGCATCGACC
CCGCTGACCCGTGCGCCGCCCTCGGCCCAGGCGTGGACATAGGGCAGCACCCTGGCCCGC
CGCGTCTCGTCGAGGAGCAGCAGTTCGCCCCACAGGCGGGCGCGCCAGAAGTCGTTCAGG
CCGTCGAGCAGGCTCCGGTCCATCAGCGGTTCGACGATCCTGAGCTGGGCGCCGTGCTCC
TCGAACAGCCGCGCCGCGGCCTCGATCGCGGCGCGGATTTCCGCGTCGGGCTGCAGGCCG
CAGCCGGGGTCGAGTTGCAGGCCGACCCTCAGGCCGCGCACCGACAGCGGCTCGGCGCTC
CAGTCCAGCACTTCCGGCGGCAGGCTGGTGGCGTCGCGGGCGTCGGGCTGCGCGAGGTAG
CGCATCAGCAGCAGGCAGTCGTCCATGCAGCGGGTCATCGGACCGGCGCAGCGCCCGGTG
TAGTAAGGGTCGATGGGGATCCGCCCGAGGCTTGGCTTGAAGCCCACCAGGCCGCACCAG
CCCGCCGGCAGACGCACCGAGCCGCCGATGTCGGTGCCCAGGTGCAGCGGTCCGTAGCCG
GCGGCGGCCGCCGCTGCCGCGCCCGAACTGGAGCCGCCGGTATTGTTGGCCAGGTTCCAG
GGATTGCGGGTGACTCCGTGGAAGCTGGAGAGGCCGGATGAGAGCATGCCGAAGTCCGGA
ACCGTAGTCTTGGCCAGGACGATCGCGCCGGCTTCGCGCAGCCGAGCGGCCGGCGGCGCG
TCGCAGGGCGCGGGTTGCAGGGCGGTGGCGGCGCTGCCCAAAGGGATAGGTTCGCCAGCG
GTGGCGATCAGCTCCTTGATGGTTACCGGCAGCCCGTCCAGCGGGCCTTTGGGCTGTCCC
TTGCGCCAGCGCTCGGTGGCCGCCGCGGCCTGTTCGCGAATCCGTTGCGGGTCGAAGCGA
TACAGCGCGTTGAGATGCGGTTCCCAGCGCTGGATGTGGGCCAGCAGATGCTCGTAGTAC
TCGCTGGGCGAGAGTTCCCGGCGGGCGAACAGTGCCAGCAGGCGGGTTCCCGGGAGGTCG
TGCAGCGCGGTCATTCAAGCTCCCTCGAAGAACGGCCGCGGGCGTCAAGCGGCCGGCCTA
CCCGTTGTCGGGCGGCAATTCGAAACCAAGGTGTATCCGGGAGGTATAGCCCATGCACGA
CGAATCTTCGCGGTGACGGACTCAGCTCTCGTGATGGAGAAGGAAGCGCTTCAACCGGCG
GAAGGTGGTACGGTTCCACTGCCGCAGCGGCAGCGAGCGGAGCAGTTGCCAGGCATGCCG
CTTGTCCGCGACCACGGCGTATTTCAGGGCCAGCTCCGTGCGGCCGCGCTCGTAGGCGGG
ATGCGACTGGTAGGGCGCGATGGTGCGCAGGTCGGCATCGAGCAGCACCTTGTAGCGCCG
CGACAGGTTGTCGGGGTGGCGCCGGTAGCGGGTGACCAGCACCGGCAGCTTGTGGATCTG
GTAGCCCTGGCTGGCGATGCGCAGGGTCATCTGGAAGTCCTGCACCTTGATCTCGGGATC
GTAGAAGCCGGCGGCGCGCAGGGCCTCCATGCGGTACAGGGACACCGGGGCGCCGCAGAC
ATAGGCGTTGCCGAGCAGGTAGTCGAAGTCCAGCTGGCGGATGCGGTTGCCGTTCTGCCG
CTTGGTTTCCTGGCCTTCGCTGTCGATGTAGATCACCAGGGCGCCGACGCAGCCGACCTC
CGGGTGCTGGTCGAGGTACGCGGCGCGCACGCTCAACGAGTGCGGCAGCATGATGTCGTC
CAGGTCCGGCGTGGCTACGTAGTCGCCGCGAGCGTGTTGCAGACCGAAGTTCAGCGCTGC
GCTGACGCCCTGGTTCTGCTGGCGGTAGAGCTGGAAACCGTGGACTTTCTGCAACTGCTC
CAGCATGGCGTAGCTGTTGTCGGTGGAGCCGTCGTCGACGATGATCACTTCGAAATTCGG
GTAGTCCTGCTCGTAGATGCTGCGCAGGGCTTCTTCCAGGTACTTTTCCGCGTTGAAGCA
GGGGGCTACGACGGATACCAGCGGGGTGTCCGTCGTGCCTGAGTGCTTGCTGGAAGTGGC
TTCTTCAATCATGTGTCGTTCTTGTCACTCGTCTTGCCCGGTAGCCGTTCCAGGGGGCCG
TCGGTCATGAAGTCCTGCGATCGTTCCGGTGATCGGTGATCGGTGCTCGGCACGGGCTGG
CGGAAACACAGCGTTTCGCTCCGCCGGTACGGTCGCTGGAGTGGCTCTGGCACGCATGTC
TGGATGGCCAGGCATCGCGACAGTATACCGTTGGAAGCATAGAGGGTAGGCCATCGGACC
CGAGAAAAATCCTCGACCTCTTTCGTCCAACCGTCAGGCCGTGGCCTGGCACTGTTTCCA
GTGCCGGTACAAGGCGGGGATATCCCCAGTACACAGCAGTGGCATGGCTGCCTCGATATC
GGCCAGTGGCCAGTCCCACCAGGCCATTTCCAGCAGGTTCTGGATATCGCCATCGGAAAA
GCGCTTACGAATGGTCCGGGCCGGGTTACCGCCGACGATGGCATAGGGCTCGACATCGCC
GGTCACCAGCGCGCGGCTGCCGATGATGGCTCCGTGGCCGACCCGTACGCCGGGCATGAA
CATCGCCTCGGTACCGATCCAGACGTCATGGCCGATCAGCGTGTCGCCGGCTGGCTGGTA
GCCGTTCACGGCGCCGGCGAAGGCCGGCTCTTCGTGCATGAAGTGGAAGGGGAAGGTCGA
CGCCCATTCGGCGCGGTGTCCCTGGTTGCCGGCAATGATGAAGGCGGCGCCACTGCCGAT
CGAGCAGAAACTGCCGATGACCAGCTTGTCCACGTCGTCGCGGTCCGGCATCAGGTAGCG
GGCGCAGTCGTCGAAGGAATGCCCGTGATAGTAGCCGGAGTAGTAGCTGTAGCGCCCTAC
CCGAATGTTCGGGTTGCTGACCTGTTCCGAGAGCAGCTTGCCCCTGAAGGGGCTCTCGAA
ATAGTTGCCCATGACCGTCGTCCCTGTCCGTCGAAACCGCCAAGGGTAGCGCCTGGCGGG
ATAGCGGGCCAGCCTGGCGTGACGGCTGGCAGCCGCGTCGGCGTTCAGCAGGCCGGACTG
CTGAACGGCCAGGCCTGGAAAGGCTCCGAATAGTGCCTGCCGTGACGGAAGGCGAAGGGG
AGTGCGTTGGCTTGTTGGTGCAGTTCCTCATTGTCGACGTTGAGGCAAAGCATCTGGATG
TCCTGTGCTACCAGCAGCCGGTTCAGGTACTCGATGCTCTTGCGCTGGCGCAGGTTACGC
GTCAGCGGGCCGGGGGCAAGCAGGCGCGCGTCCAGGCCCAGGTAATCGCAGAGGCCGGCG
TCGACCTCGGCGAAGCACTGGCGAGCGTCGGTATCGATGCGTTGCGGGTGCAGCGCGATG
CGCACGCCGCTGTCGCGTAGCCGGGCGAGGGACGCCAGGTACTCCGCCGAGGCGGGTTCC
TGCTCGTCGATGGCCAGCAGCAGGCAGAGTTCGACCTGGTGCTGCTGCAATTGCCTGGCC
GAGGCCAGGAGCCGCTCGCAGACCCCGGCGTTGCCCAGGCTGCTGGCATGCAGGGGAATG
AAGTTCTTGCCGAGCAGTTCGAGGTCGGTGTTGTGCCGGTGCACGCACAGGAGGCGCGCC
AGCAGGTGCTTGACCGCCGCCTCGGCAAGCAGCGGCGGTGCGCCGGAAAGGAAGGCCGAC
AGGTCGACGCGCTGGCGCCGTTCGCGCAGGGAGAGCTTGCTGCCGACCAACGCGCCGTTC
CTCGCATAGATGCCATGGGCGAAGAGCTCGAATCCGTCGTTCGCATCACGGTTGCCGAGG
CAGAGCCATTTCAATGGCGGGGGCGTTCTGTCTGTCGCAGTCATAAGTGATGGCTCTATG
GGCAAATCTCGCCAAGGCGCTCGGGCATGGAGCCCGCACGCAGGGTTGAGGGGTATCTAG
CGGAGACGACCCTACCTCCCACGAATCAAGGTCTTTCGTCGGAAAACCCAGGGGGCAGGT
AGGAGATCGGCTCGGCAATCGGCCGCCGAGGGTACTTCCGGTGTCGCCGCCAGGCCTGGT
TGGTGGCGGCTTTTTCTCTGGTCTGTGCAGTGGTTCCGCTGTTACCGATTTTTCCGAGTG
CGTTTGTGTTGCGGCATCGTTCGTTGGCGTCAGTCGGCGCCGATGCTGTCGATGAAGCCC
TGGATCAGCGGCGAGGCTTGCTGTTTGCGCCAGACGAAATGGATATCGCTGGAGTCCAGG
CCGGCTACCGGTTCGGCATGGAAACCCCGTCGCGTGGAGGGCATGCGTGCAACGAAGCTC
TCCGGCACGCAGGCGAAGCCGAGACCGGCCTCGATGCAGGCGAAGAGGCTCGGGTAGGAC
TCGATTTCCAGGGTCGCACGCGGCTGGATACCGCTCTCCGCCAGCCAGCGGTCGACCTGG
CGGCGGTAGTGGCAAGTGTGGCCGAACACATAGAGTTCGAGGCCGGCGAGGTCCTCGGGA
GTGGGCGCCGGCAGGTCGGCGGGAGTGGCCCGCAACAGGCGCTCGCGGAAGGCCAGGCGG
CTGGCCAGCAACGGGTGTTCGATGGGGCCGTCGGTGACGATCAGGTCCAGCTCTCCCTCC
ATCAGCAGACGCTCGAGCAGCAGCGAATGCTCCGGGCGGATGTGCAGTTCAACGCCCGGC
GACTCGCGGCGGTAGCGGGCCAGGCGCTGGGGCAGGTGATTGGCCAGGGCCACGTCCAGC
GCGCCGACCCGTAGCGCGCCGTGCGCCTGGTCGCCGGCGAACAGCGCGGCGGTCTCGTCG
GCCAGCGCCAGCAGGCGCCGGGCGTGGCGGTACAACAGGCGGCCCTCGGGGGTTACCAGC
AGGCGGTTCCTTTCGCGATTGAACAGGGCTACGCCGAGTTGTCCTTCGAGTTCGCGCAAG
CGGGTAGTGATGTTCGACGGCACGCAATGCAACTGTTCGGCCGCGGCTGCGATGGTGCCG
CGTTCGACCACCGCGCAGAAGAATCCGAGTTGGGAGAGTTTCACATCATTCTCTTTAAGT
GAGTGCTTTGCTGATTATTGATTACTTTTAATGAGTATAAGGCCACCCTAGCATGGACCT
CGCGATCGCTTCCAACCCCATTTCACGAGGAAAGATTCCATGACCTACCACGTACTGGTT
CAGTTCGACGTTCCCTCCGACAAGCGCGAAGCGTTCGCCGCGGCAGGCCTGTTCGATGCC
AATGGCTCGTTGCAGAACGAGCCGGGCACCCTGCGCTTCGAGGTGATCCGCGACGAGAAC
AACCGCAACCGCTTCTACCTCGACGAGGTGTACGAAGACGAGGCGGCGTTCCTCCAGCAT
TGCCGCAACGAAACCATCGCGCGCTTCTATGAACTGATCGACAGCTATGCCTTCGGTCCG
CTTTTCCTGTTCAAGGGCTACCGCGTCGAAGGTTGATCCCCGCTCCGGCGGCTCGCCGCC
GGACTCCACGGAGAATTTCCATGCGAATCCTGCACAGCATGCTCCGCGTGGCCGATCTCG
AGGCCGCGCTGGAGTTCTACACCCGCGCCCTGGACATGCGTCTGCTACGGCGCCGGGACT
ATCCCGACGGCCGCTTCACCCTGGCCTTCGTCGGCTACCAGGACGAGTGCGCGGCCGCTG
CCCTGGAGTTGACCCACAACTGGGACCGGGACGGCTACAGCCAGGGCGACGGCTACGGCC
ACCTGGCCATCGAGGTCGAGGATGCCGCCGTCACCTGCGCCCGGGCCAGGGCGCTGGGCT
ATCGGGTCACCCGCGAGGCCGGGCCGATGCAGCACGGACGCAGCGTGATCGCCTTCCTCG
AAGACCCGGACGGCTACAAGGTGGAACTGATCCAGAAGGGCACCCAGTTCGATTGAGCCC
GCGACCAGCGGGCGACATAGCGGCTGCTGTCGTTCCGGCTCAGCCGCTGGCGTCGAATGC
GGCGTGGAAGGCCACTATTCCTCGCGCCATGCGCCCGCTGAAGGACTGTGCCTGGAAGTA
TTCGGCGGGAACGCCGAGCAACGCCAGGCCGCTTTCCACCCGAAAGCCGAAGCGCGAGTA
GTAGGTCGGTTCGCCCAGTACCACGCAGCCGCCCGCGGGCAGCAGTCGCAACTCGGTGAG
CAGGCGCCGGACCAACTGCGAACCGAGACCCTGGCGCTGTCGCCCGGGCGCCACCGATAG
CGGCGCGAGGCCGTGCCAGCCGCCCGCTTCGCCATCGATGGTCACTGGTGAGGCTGCGAT
ATGGCCGATCACCTGGCCATTCGCTTCGGCCACCAGCGAAAGCGTCAGCGCGCCAGCACG
GCGGAGGGCATCGACGATGTACTGCTCGGTATGGCTGCTATGCGTTTCGTTGCGGAACGC
GGCTTCGGTCAGGCGAGCGATGGCGTCGATGTCGCCGGGCGCTTCCGCACGGATGGAAAT
ATTCATGCAAGCACTCCTCGGAACCCCCGCCTTGTCCCGGCGGGGGCAATGGAAAAGGAA
GGGGGTCAGCGATTGTCCGCCTGCGGGCGCACGGCTTTCAGCCCGGCCATGGATATCCGG
TAGGGCCTGCCCTGGCGGGAGTGGACCAGGCCCTTGTTCTTCAGCCTGGAGAACACCGCC
AGGGTGCAGTCGAGCAGCAGGTGGCCGTCGCGGTTGTAGCACTCGACGCGGGTGATCTTG
CCCGAAGCGTCGCGAAGGAAGGCGATATGGCCGCCCTGGGCCAAGGCGTGAAGCGTCCGT
TGTTCCGGCTTGGAAACGTTCATGTCGGTAGAACCTGTAATCATCGGTGTGACAACGCGG
CCGCACTGCGCGAAAAGGCGCGTGCGAGCCATGGCGAAGGCAGATAACCGGCGACACCTC
GTGCGGGATGACGAAGTGGCGGTTATCGGATGATTACTATCTCCAACATACAAGCCTCGG
ATCGGGGAGGGCGCAGCCACGAAAGCGTGCTGCGATGCGGCAGTCTAACGAAGCTGGCGA
AGCGACGGCAAGAAACTGCCTGCGTCGCTATGCCGCCGTGCGACGCTTGCGCCTTTGTGA
GGGAGTTCGCCTCGCCCCGCGGCGGTCCGCGCTTTCATTATCGGGGGAAGCGGGAGGTAT
CCATGTTTCGCACGGCGCTGACGCTGTTCATGTCTTCGTTGGCAATTCCTGCCGTCGCCT
CGATGAGATGCGGCACGCATCTGGTGGACGAGGGCGACAGCGTCGAGCAAGTCCTGGAAA
GGTGCGGGCAACCGCTGAGCAGGATCGTCAACGAGCCTGCCCTGCGCAACAACGGCGTGC
CCAAGTTGAATGCCGCACGCACCGAATTCTGGGTGTATGGCCCCAGTGGAGGCGTCTACC
GACACTTGCGCTTCATCGATGGCAAGCTGGTCGAGATTCGGCTCGAGCGGAAGTGATACG
AGGCTGTTGAGGAGTTATTCCTACAGATAATTACTAATTCGCTGCGGAACACCGTGAAAG
AGCGCTGAGCGAGAAGACGAGCCGGGTGCGGGCCCAGGTGGATGCGTCTTCCGTCGTGTA
GGAATTGCCCGATATCGGGCGGCGGGGCGGAAGGTTGCGGGCCACCCTGATCGCATACCT
GAAAAGTTGGCGGCGTAATCTCCGCGATTTTCAGGCGAGGACGCGTCGTGTTGAAGTTAT
TGGTCGTGGTTGCTTCCTTTTTCATCGGCGGAGGCATGGCCATGGGAGAGCCTGGGGGGG
GGCGGATGGGTTTTCCGCTGTCGCAGCGGTCGATCCGGGAGCGAACCCCGAAGCGCAACT
GGACGGGGAGCCTCAGGAGGTCAGCGAAGCGCCGGCCTATCGCGTGGATGACCTCACCTT
CCTGTACCTCACCCATGAGGTCTATCTGGAACCCTACGTTTCCTGCCGTCCGAAAGTCCT
GGGCGAACGTTCGTACGTCGCCTGCTGGAACGAAACCTATTCCGGCCGCTCACCGCTGAA
CTTCTGGGAATACGACGGGGGTGACTTCCTCGCCCTCAACGACCCGGCACGTGTGTTGGC
CGAGGGAAAGTTCGCCAGCGAGCAGCACATCGGCGAAGCGCCCCTGCCGCTGCCTCTGGA
TATCGATCTGGACCAGTTGGAGCGGGCCTACTCGCTGATGATGTAAGGAAGAGGAACCTT
CCGGTTGCGCCTCCGCCGAAATCCATGGGGCGCTTCCGATCTTTCCCGGGCTTTACGCGG
TAAAGCCTGAAAACAGAAAGCCCCTGGCACTGGTTGGTGTCAGGGGCCTTTGCATTGGGA
TCTGGAGCGGGCGAAGGGAATCGAACCCTATAAAACAGAGTATTGAAGCGTTCCAACGTG
TTCCAATGTCACTGTTTTTACTGTTTAAGTGCCTCACTCTGTGGCTTTCTGTGCTATTGA
TTTCGACACATTTTCGACAAGTATCTGGTGTCTGCTAACGGCCAGAATCAGTCATTCGAA
GCGTCTACAAAAGCGGGGGAGATTCACATTGAACAGAAAAAACTTGCTTCGGGATCCCGC
CCCAGCTCATCGTCGAGCTGGATATTGAGTAGAACGACGAGCCTGTCATCGATCAGAATT
CCGGCCAAGTGCATTGTCCAGCGAGCATTTCGCCTAACCGCCACGCCATATCCAGAGGCA
CACCATGGATGATCTGTATCAACTTCTACGCGAAGACGCACTGCAGCTCTCTAGTGAGTT
CCGCAAGGCATCCATTCAGGGGCATGGAACCTCGCAAGAAATTGCCGAGTTCCGAGAAAA
TGCCGTGCAAACGTTTTTGGCGCGTTATTTCCCGTTCCCACATCGGATCGCAAAGGGGAA
AGTCCGCGATTCGTTTGGCAGCATCGCCGCATCCATCGACTGCGTCATCTGCGCCCCAAA
CCATCCATACACGGTGAGCGCTCGAGATAAGTTCAGCCTGTTGCTGGCAGAGGGCGTGGA
CTCCGTCGTTGAGGTCAAGCCGAATATCGCTGATAAGGCCGAACTTCATCGGGCACTTGA
ACAGGGGCTAACAGTCAAGAAGTTGCGACGTGCAACCACCTTGCTTTTTCGTAAGCATCA
TCCAATGTCGGAGTGGGCGAGGCGGGTGCCCTTTGGTGTTTTCTCCATGCAGTGCAAAGC
CTCTCCAATCGAAACTGGGTTTGAGATATTGGAGTTTTACCAAGAGCGTGGCATCGATCC
AATAGATCAAGCCGATTTCGTTGTAGTAAACGACGTGTGTGTATTCTCAAACTTTGTCGA
TAATTCTCTGAATCCTTGGAATATGGAAGGATTTCCAAACAAGACTGGGTGGTTTTATGA
AGGTTGGGGGAAAGACAGCCTAGTAGGGTTCTTGATGAGGCTTCATCAAGTAGCACACGC
CGGAATGAAACTACAAGAAGACGTCTTGCCGCGTTACCTAACCCCGCCTGCGGATGCACG
ATTTATGGTTGTGGATCTCGCCTATAAGTATGGAATCTACAAGCAGCTTCAAAGCCAACC
GGGTGTCGACACCGCCACGATGCAGCGCGCTGTTCGGGCTATGAGTGGAGAAGGCTAGAG
TCTGTGTAATCAAGCGGCGCTGGCCTACCAAAAAATAGGTCAGATTTATTTTTTCTACTC
TAAATACCCGCCACCTGGCCGGTAGTTATCGCTCACTACCGGTTGCTTTCCACTAATAGT
TGTCTGCTGGAACCATCTGAAGTCGACTCAATCCGACCGGCAGCCGTAACAGAGTTGAGC
TCACTTTCTACTCAATAATACAAAGCTTGAGAGCACCGTTCGGTATCTTGGCATTGAGGT
CGATGACGCCTTGGAGATGGCAGAGCAGACGGAGGTTTGGCCAGGCATAGCGACGGCCGG
AGTCAGCCCGTCGCTAACCGGCCAAAAGCGGACGTTTATAGCAAGGAAGTAACCCCTATT
CACCTTTATCGTTTGTGTAAATGAGCTCGTTCGGTACTTCAATTGCGGTTCCGAGCACGG
TACTCATGTAAGAGCGGATATCAAATCCCGGGTGAAGGGCGTGGCTCTCAAGATCAAACC
AGAGGCGCTGCAAGAACATGAACAGAGACTTGGCTGGATCAACAAGAACAGTCTGTCCTT
GAACTTTCGTCTGAAAGGCTCGCGTGATTCCTGCATCAGTAGCAACGGCAACCCAGCGTT
GCACATAACCATTGGTACTTGCCATATGGATGACACCCTGATCAAGTGCGCATGCGCGGA
TGACGCGGATCTCGGGGTATTTTGGTGCTGCGTCACGCAGCTTGACGCCACGAAATAAAT
ACTGCCAATCGAACCACCGGGCGAAGGTTTCGAATGACTGGCAGTCGGTGCGATAAGCAA
ATGCGTACAGCGCTGGTGGGTAATGGTGAATTTGCTCTTCCCGCGTTTTGGTCTCCCAAT
AAGGCGTGAGAGCTGGCCGAAACTCAAGGTCCGAGACAGAGACGAGATTCTCCAGTGCAA
CCTTTGCCTCTGTGGATGACATAGAGGTTTTTACTTCTATAACTGCGTACACAATTTCAA
CGGGATAGACCTTGCGGAAGAAGCTAGCCTGTCTTTCAGCGTCGTAAATAACGATATCGG
CCTGTTTGCTGACCTTTCCATGTCGGTCAATTATTAATGCATTGACCTCAACACCGAATC
TCGGCGGCAGAAACTCGCGTATAATTCCAGCAATAGCAATTTCGTTCTCGGATCCGACGA
GACCAGCATGCGGCAGCTTGCGATTAAACAGTAACGCGTCTGCCTCCAGCTTGTTGTAGA
TGCTGGAGAAATAGTGATCCAAGAAGTTGCGGTCTTCCGTTGGTGGCGAGTGAAGCATTC
CGCCAAAATTCGGAGGTGCGTCAGAGGTCATATTACGAGGCTCAGCTATAAGTAGGCTTG
GTATAATATTTCTGCTGGTTGTAATGGCGTTATTTTAATTAGATTATCCCATTGGGTTGA
AGCTGCTTGCCGCAGTGCAGTAACGCGTCTTCATTCGATCACTGCTTACTTTTCGGTCAT
TGTCATAACGCGCACGCCAGATTCTGCATTGTTCATGGAAGTGCTGCTTGGCAGCCTTAC
GACACTCGCGGTAGTCGATTGAGCCGCGTCGGTGATTGGCGCAGACACTGGAGCCATCTA
TGTGATTGTTTACGGATAGCCATTCTGCTAGGTAGTTTGTACCCCCATTCCAGCTTTTGA
TCCACTTAGAGGTTCGTTTGCGGCTTGCTCGATTGGTTTGGCGCTGCCGTGTTTGCTGGG
GCGCAGATACTACTCGATGGGGTGCTGACGGTGTGTAGGTGTTGGCCGGTTTTTGCCGCC
TGTAATTACTATCGTTATAAACAGTCTGCTTAGGCTGGCTCTGTTGATAATTGTGTGCAT
TCACACTTTCCCAAAAAATTTCTTCTGATGTCTTTTGGGGCTGGTTTTGGGGAGTGTTAT
TGTTAGGGGTGTGAGCAGGTTTCTCAAAGTTAGAGGGTTGGCTGGGTTGTGGTTTTGGAA
GGGAAGAGAGTTTGTTTCCTGCCATGTGTGAAGCCAATCCTGAAAGTCCTAGTCCTAGAG
CAATTGCAAGCGTCCATTTACCAATGCTCTGGTTCCGCTTTCTCTTCAAGTGTTCCGGCG
CATCGTCCCTGTCTGCTTTCATTTCTTGCCTTCTGTCCGTAGGGCGTACCATCGTAGTGC
TACTTTTCTAGTGATCGCTATCCCGCGTTTTGATTGGGCAAGTTTCGATTGGCTTCGTCA
TAGGACGGACTAGTTTGCCCAATTTCAGGCATAACTTCTCCGGTCATGAGCCACCAGCGA
TACTGGGGATAGATTTTCCCCAACTGTTCTAGCTCTTCTGCGCCAATTCTCGCCCTACCT
CTCTTAATACTCTGCCAGCGGACGTAGTCCTTGCTATTGACCTCTGCCAACTCTTTCAAG
CTGGTCTGATCAAGCAATTGAAGCGCTCTATTGGCCATGCCTTCAGCCATTGATAAATAC
CATTATGTACTATTGTCATAATTCTCGATTTATGGATAATGTACATATGGACTATATCCA
TAGATGAGCTTTGCTAATGCCACGAATAGTGACGGAATGAGCATGGAACTGGAAGAGCTT
AACCCCGGTGCCCTGATAGGGCCGCAACAGGATGTGGAGTCCATCGAACGGTGGGCGGAG
CGTAACGGCATCAGTTACGGGACCGCCCGCGCCTGGGTTTACCGGGGCGTACTGCCGTCC
GTGAAGCTCGGAAAGCTGCGCATGGTGAATAGCGCGCTGCTTCGCAACTGGCTGTTGGAA
CAGGAATGGACGGCATGAGCCGCACTGATCCGCAATTCAAGCTCCGTATGCCTCCAGCTC
TTCGCGCTCGGGTTGAACAGGCTGCCAGGGCCTCTATGCGTTCCCTGAATGCCGAACTGG
TCTTCCGTGTTGAGCAGAGCTTTGAAGGCGTTGAGGTAGCGCGCGTTCTGTCGAGCAACC
CGATTAACGCGTTGCTGAGCTTCCTTGAGGGCTATCTGTTGCACGCGGCGGAGCATCCCA
GCGAACCCTTCGACCGCGCCCTGATGTTGATCGATGGCCTCATGGACGCCGGCTACCTCT
CTCAGCCGGAAGAATCCTATCTGACCGACCTGCGGGTTGAGGCTCTCGCCTGGGGTCGTG
CTCGCCAAGATAAGGAGGAAGCTGACCATGTCGTCTCCGAATTACTTGCACCAACCCCAC
GCCCCGGACTGCGCCTGCTCTGTGTGCTGGTCCGCAAGGCAGGTCATCCCATTGCACAGC
CCGTCGCCGTGTCCGGACTGCCGGCCCCCTGGGCTGCCCTATCGGGAAGGTGGCCGCTGG
CTCTGCCGTCCCCGTTCCTTCTGCGCGAAACACGACCCGTCCCGGCGTCCGCCGAAGTAC
TGGCACGTTGTGTACGACAGCGGGAAACCTACGCCCTTCGTGCCCGTGCGCGAAGCATTC
CAATTGGAGGGCTGACCCATGCTCGCTGACACCCTGAAAGCGCTGCTCCTGCTCTGCCTG
ATCCGGGCCGCCCGCACTGTGGCCGATCCGGTCAAGGGCCGCGCTCCCGGCTCGTCGGAA
CAGCCTCACCGTTCCGGCGAACGGAAGCACGGGCGGAGCGCACCCTTGAACGCCTTCCCC
CTGAAACAGCCTCCGCTGGGGAGTGTGGGGCAGCTTCTCCGCCCCGCGCTCCCGAGCCCT
CGGCGGCAAGAGCGGGATGACAAGGGCAGAGCCCTTGGTGTTGCTCTGCGGGTTCCAAGG
GGAAGGGTTCCCCTTGGCCGTCGGAGACGACGTTGCGATAGGGACCGTTACTCGAATGGG
CTGAGACGAACACCCGCGGTTGGCTTGGTTCGCTAGCGAATAGAGCCCGGCCCGAAGGGA
TCGCCCGACAAAACACTTTCACCCAACACCGCTGAATGAAGGCGAAACAGCCGAATTTGC
AGCAGCGGGACAACTCACGCCGAAAAAGGCGAATTGAAGGAGAAACACCGATGAACATGT
TTGCAACCCAAGGCGGCGTCGTCGAACTGTGGGTCACCAAGACCGACACCTATACCTCGA
CCAAGACCGGGGAAATCTACGCCTCGGTCCAGTCCATCGCCCCGATCCCGGAAGGCGCCC
GTGGCAACGCCAAGGGCTTCGAGATCAGCGAATACAACATCGAGCCGACCCTGCTGGACG
CCATCGTCTTCGAAGGCCAGCCGGTGCTCTGCAAGTTCGCCAGCGTGGTCCGCCCGACCC
AAGACCGTTTCGGTCGGATCACCAATACCCAAGTCCTTGTGGATCTGTTGGCTGTGGGCG
GCAAGCCGATGGCGCCGACCGCCCAAGCCCCGGCCCGCCCGCAAGCGCAGACCCAAGCCC
CGCGTCCGGCCCAGCAGCCGCAGGGCCAGGACAAACAAGACAAGTCTCCGGACGCCAAGG
CGTAAGCCGTAGGAGGCCGCGATGCTCCGCTATCTCTCGCTGTTCGCGGTAGGTCTGGCC
ACCGGCTACGCCTGGGGCTGGATCGACGGCCTAGCGGCCTCCCTGGCTGTTTGAGGACTG
ATCGCTATGTCAGGCGTTGTCGCTGTGCAGGTGTGTACCGCGTGGACCTCGACCCCCGAG
GGCTTCATGGCGTGTCGTGAACTCGCATGGCAACAGGCCTACCTGATTCCGCCCGAGGCC
GCTGGATACGTGGACATCCTGGTCAACGGTGGTTTCTCCCCGGAAGCCTTCGGCATCGGT
GCCGCTGGCGTCCTGGGATCGTTCGTGACGGGGCTTTTGATTGGCTGGGTCGCGTCACTT
CTTCGTAAAGCCAAGTAGAGAGGAAACACCATGAAAGCAATGAAGCAACGCATCGCCAAG
TTCAGCCCGGTCGCCTCGTTCCGCAACCTGTGCATCGCCGGTTCCGTCACTGCCGCGACT
TCGCTGCCGGCCTTCGCCGGGGTGATCGACACCAGCGCGGTGGAATCGGCGATCACCGAT
GGCCAGGGCGATATGAAGGCCATTGGCGGCTACATCGTCGGCGCCCTGGTGATCCTGGCC
GTTGCCGGCCTGATCTACAGCATGTTGCGCAAGGCGTAACGGGTGCTCTGGTCGGTGTGG
TTGGGGGCGTTCTTCGCCGGCGCCTTCATCACCGGGTACCGGACCGGCGAATTCTTCTAA
CCGAACAGACCGAGGCGGAAGCCCCCTCCGGAGTTTCCGGCAGGGGGCTTTTTCATGGGT
GACTGGATGAGTAACAACACACGTTCCGGCCTTGGCCGACTTCTTCCGCTGCTGGGCCTG
CTGGTCTCGCTGCTGTGGCATCCCTTGGCGAGCGCGGACTTCTACCAATGGAAGATTTCC
ATCCCCGGAAATCCCACGGCCTTCTTTCCATCCTATACGGCGGCATGCCAGTACTACTTC
GATAACACGTCGGCCAACTGGCTAAAGAAAGTCAACAAACTGAGCTACAAGGAAGTTCAG
TGCAGTGTTTCGGGTACTGGTGGAATCACTTGGGAGACGAAGACTGCCATCTTGACTGGC
GATAGCTGTCCTCCAGAGCAAGAACTCGATCCGGCCGACGGTGCCTGCAAGCCGCCACCC
GAAGAGTGCAAGGAAGGCGAACTGTTTCCGGCCAAGGGCCCGGACTCGCCTGTTGTCACC
TCGGGCGGGCGGAACTATGTCGGCGACGGCGGCGCACCGAGCGCCTGTTATCAAAGCTGC
GAGTACGGCGGCAACCCCAGCCCGGCCAGTTGCTATCTGGTCAAAGGCTCCACCACGACC
GGCTTCTGCAATTACATCCTCAAGGGCACCGGACAGAATTGCGGTGCCGATTCCTACACC
TTCGCGCAGACCGGCGACTCGCTGAACCCGCCCGACACCCCGAACACCGATCCTTCCGAC
CCGAACGACCCCGGCTGCCCGCCCGGCTGGTCGTGGTCGGGGACTACCTGCGTCAAGACC
CCGACCGATCCCACGGATCCAACCGACCCGACCACGCCGGGCGGTGATGGCGACGGCGGC
GGCGATGGCGATGGCGGTGGAAACAACAACGGCGGCGGCAACGACGGCGGCACCGGCAAT
GGCGGCGACGGCAGCGGGGGAGGGGACGGCAACGGCGGGGGCGATGGTAGCGGCGACGGT
GACGGCAGCGGCACGGGCGGCGATGGCAACGGCACCTGCGACCCGGCGAAAGAGAACTGC
TCCACCGGCCCCGAAGGCCCCGGCGGCGAACTCAAGGAACCCACGCCCGGCACCTGGGAT
GACGCTATCGCCACCTGGGAAAAGAAGGTCGAGGAAGCCAAGCAAGAACTCAAGACCAAG
GTGAAGGCCAACGTCGATCAGATGAAGGGCGCGTTCGACCTCAACCTGGCGGAAGGCGGC
GGGCAACTGCCCTGCGAGCCCATGACCATTTGGGGCAAGTCCTACTCCCTCTGTATCTCC
GACTACGCCGGCCAACTCTCCAGCCTGCGCGTGGCGCTGCTGCTAATGGCCGCGCTGATC
GCCGCCCTCATTCTGCTGAAGGACTGACTCTATGGAATGGCTCTCCGGTTTTCTCGATCA
GATCATCGCCTTCTTCCAGTGGATCTGGGATTTCTTCGCCCAAGGCATCTATGACTTCGT
GCGCGACGGCCTGGTGGTCGCCACCAAGGCGTCGATGTACGCCGCGCTCCAGACCCTGAT
CCTGCTGATCGATGTCAGCTACACCGCCGCTCGCGAACTGATCGACAGCCTTGGCGTGCC
GCAGATGATCCGCAGCATGTATGCCGCGCTGCCGGGGCCGATTGCGGCGGGTCTGGCCTT
CTTCGGCGTGCCGCAGGCGCTGAACATCATCATGGTCGCGGCGGCGACGCGCTTCTGCAT
GCGCTTCGTGCCGTTCATTGGGAGGTGATCCGTGTCGATCAAGATCCACCACGGCCCCAA
TGGCTCCTACAAGACCTCCGGCGCGATCCAGGATGACGCCGTGCCCGCGCTGAAAGACGG
GCGGGTGATCATCACCAACGTGCGCGGCTTCACCCTGGAGCGGGCCTATCAGGTCTTCCC
GGACCTGCCCAACACGGCGGAAATCATCAACCTCGATCTGGAGTCGCTGGAAGACCTCGA
AAAGATGCGCACGTGGTTCCAGTGGGCGCCCCGCGGGGCCTTCCTGATCTTCGACGAAAC
CCAACTGCTGTTTCCCAAGTCCTGGCGGGAAAAAGACCTCGAGCGCTTCGACTACCCCGG
TGGACCGGAAGCGGCCCACGCGGCCGACCGCCCCATGGGCTGGCTCGACGCCTGGACCCG
GCACCGGCATTTCAACTGGGACATTGTCCTCACCACGCCGAACATCTCCTACATCCGCGA
TGACATCCGCATGACCTGCGAGATGGCCTACAAGCATTCCAACCTCGCGGTGATCGGCAT
CCCTGGCCGCTACAAGGAGGCCCAGCATGACGCCCAACTCAACCGTCCGCCCGCCGATGG
CACCATCATCGAGTACAAGCGGATCCGAAAGCAGACCTTCGCCCTCTACCAGTCCACGGC
CACCGGCAAGACCCAAGACACCAAGGCCGGCAAGAGCCTCTTCCGGTCGCCTAAGCTGGT
TCTTCTACTGGCATTGCTGGCCGGCACTATTGGCTTTGTCTGGTATATGGGGCCTCTGCG
CACGATTGGCGGTCCGGCTGCTTCGACACCTGCCGACGCTCCTGGCGACCCTGCTCAAGC
CCCTGCTGCGCCCGCTGCTGTGGCTGCTCCAGCGCGTCCTGCTGCGAATAGCTTTCTTCC
TCCTGGGCTTGTACCTGATGGGCCTGCTGCTGCGCCTGTTGATCTGAACGCCCATCCCTT
CGCCGATCGGCGGATCTCCATCCTTGCCCACGCCTACCGCAAGTCGCGAGGCGATATCTA
CCTGTTCGCTCTGGAAGATCCCACGGGCCGACGCCTGGAACTCACCAGCTGGCAACTGAT
CGGCTCCGGCTACCGGGTGACGCCCAAGGGCGAGTGCGTCGTAGAGCTTCGCTATGAGGA
CTGGAAACAGACCGTCACCTGTGCCGGGAGGCAGGCCGGCGCGGTGGCCAGCATCGCTCC
GGCAGCGCCTGTTGCCGCCTCCGCAGACGCACCGGCCAGGGGCCAGTCGCCGCTGACCAT
CATCCCCGATTCCGAATACGCCTCGCGGCCCTGGAGGCACAAATGATCGATTGGGAATTC
CTCGTTCCGGTGGCGATGGGCTGGGCGCTGCATCACTGGTGGACGGTGATGACGGCGCTA
GCGGCGGTAGGGGTGCCGCCATGAGGGGCGGGCCGCGCCGCCGGCCGGGAGCGCAAGGCA
TGAGCGATAGGCCGAAGGCGCGGCCGACGCCCCTGTAACACGTCAGATAAGCCACCTATT
GCGGTTTCAATTCGTACCAATTTGGATCGTTAAAGATGAAGAAAATCAGCCATCAAATTC
GCGTCAGTATCGAGTCGGACGGTCAGGTCTTGGAAAGCCCGAAAGGGCGGTTGTTCTTCG
ACGACACCACGGCTCAATTCACCGACCTGTCAGGCGTGCGCATTCTGCGGTGCGGCGTGG
ATACGGTGCGGCAGTTGTACAACGGCAAGTTGCGCCCGGAAGTGATGGCGCTGTTTGACC
TCTCAGTGGATGTAGTCGAGTTCGCCGGCTACGAGTGGTCCAAGGGCCGCATCGGTCGCG
ACTCCGGGTATCAGTACCGCCTACAGAACGCTGAAATGGGCCTGATCCTGCTGATCAAGA
ACCACAACATCAAGGTCGACACCCTTGGCTCGCACCTCAAGATCGAGGTGTCGCCCCATG
CCCTCGACGGTGCCGACCCGCATATCCTCCAGGGCGTGCTGGATGACTTGGCCGCTGCCG
TGCTGAGCCACTGCGAAACCAACCAAGCAGCCGTGCATATCGCGCTGGATGTGCAAGGCT
GGAAACCGCCTCGCGATCTGGTGGACCGCATGCATTGCCGCTCGCGTCGGGTGCGACAAA
TCAGTGGTATCGAGCGGATCGAATTCGACGGCAACGCCTCGGTCTACGGGCGTGGCGAGA
CGTACATGTTCGGCTCGGCCAACGGCCTGCAACTGTCGATCTACAACAAGACCCTCCAGG
CTCGGGCCACCGACAAGCTCGACTATTGGGAAAGCGTGTGGGCAACCCTGAACGGGGATC
CGTTCGGCGATGGCGACCCGGCCTATAACCCCCTGGAAACGGTCTGGCGGCTCGAATTCC
GTTTCCACCACTCCATCGTCCAGCAATTCTCCGAAGGCTCGCGCATGGCTTCGGGAGAGG
TCATTGGCTGCCGCACCTATGAGGGTCTCTGCCCGCACCTACAAGGGCTGTGGAACTACG
CCTGCGAAAGCTTCAAGCTGCTGAGTCGGACGGCGGTCTACGATCCGTTCTGGAGCCTGA
TCAGCCAGGACGCCCGCGTCCAGGTCGAGTGCGATCCGCTGATCGAGCGCACCGAGTATC
GGCGCTACTACAAGACCGCCAAGGGCTTTAGCGGGCGCAACTGCGAAATGTTCCTTGGCC
AGTTCGTGAGCCTGATCGCGCGGGAGCGTGTCCCGGCAAAAAAGGCTATTGAGTCCGCCC
GTAAACTGGAGTTCTGGCACGTCATCGAAGACCACTACCTGGCCAAGGGTTGGACTCGTC
GCGATCTGGAAAGGCATATACACAAGCTGATGTGTGATCGGTATCTGCGGCGGGGGTATG
CCGTCTAATGTCGATCACCAAGCTCCCCGATGGCCGTTGGTTCGTCGATGTCGAACCGAT
CAAGGGCAAGCGCTTTCGCAAGCGGTTCAAGACCAAGATGGAGGCGCAGCAATTCGAGGC
CACTGCGCGTCAGAAGTGTGCGGAAAACCCCTGCTGGACGCTCAGGCCGAAGGACCGTCG
GCGTCTCTCGGAGTTGGTCGAACTCTGGTATGAACTGCACGGCCAGACCCTGAGCAACGG
GCATCGTTGCGTGGCGATTCTGCGGTTGGTGGTAAAGGACCTGGGCGACCCGGTCGCTGT
CTCCCTGGAGCCTGCGAAAGTGGCTCGGTTACGTAGCCGACAGATAGCCAATGGCATGTC
GGGCAAGACCGCGAACAACCGTCTTGGCTACCTCAAGTCCATGTACAACGAATTGCGTCA
ACTCGGCGTCATTGACTATGAGAATCCGGTAGGGCGCATGCGGCCGCTCAAGCTTCAGGA
AAGACCGCTGTCGTACCTGACCAAGCATCAGGTGTCCGAACTGCTTAAGGCCCTGGATGC
GCGCACCACGTCGCCACATCCGAAGATGGTCGCTCGTATCTGCCTCGCGACAGGGGCTCG
ATGGGGTGAGGCTCAGGCGCTGACGCCGGAACGTCTGAAAGGTAATACGGTGATCTTCGC
CAACACCAAGTCCAAGCGTGTGCGCTCGGTGCCGATCTCGGAAGAGTTGGGCGCCGACCT
TCGCCGGCATTGGCAGACCCACGGGCCGTTCACGAACTGCCTTGGCGTGTTCCGCCTGGT
GCTGCTGTCGACCTCGATCAAGCTGCCGAAGGGGCAGGCCAGCCACGTACTGCGCCACAC
GTTCGCCAGTCACTTCATCATGAACGGCGGGCACATCGTGACCCTACAGCACATCCTGGG
GCACGCCTCGTTGTCGATGACGATGCGATATGCGCACCTCTCCCAAGACCACCTATCTGA
GGCTGTTCGATTCAACCCGCTCATAGGTTGAAGGCTGCGGGGGTCGACAGAGGGAAAGAA
AAATAGACTTGAGGTGGTTCAAATTCGGTCTGAATTCGGATTATGATGTTGGAGCCGACG
GTAGACAGACTGCCGACGCGCGTATCCCACTCGTCGCCTGGATATGGAGCGTGGTGGAGT
TCGAACACCGTAGAACCTGAGTTCCAGGCCTTAAGTGTTCCCACAGCAATGGAGGTACCG
GCTCATGCGAGTCGAGACAATTAGTTATTTGAAACGTCATGCGGCTGACCTGGATTTATC
CGAGCCAATGGTCGTCACGCAGAACGGTGTTCCTGCCTATGTGGTTGAGTCATATGCTGA
GCGGAAGCAGCGCGATGAAGCAATTGCGCTGGTGAAGTTGCTTGCGATTGGCTCCCGCCA
GTACGCAGAAGGCAAGCATCGCTCTGTTGATGATTTGAAAGCTCGCCTTTCCAGGAGGTT
CGCTCAGCCAGAATAAGGAGGTTTAATGTCCCCGGTCGTCATTCGTTATACTGATACCGC
AGAGCAAAGCATCGAAGACCAAGTCCACCACTTGGCTCCATTCCAAGGTGAACAGGCTGC
ACTCCAGTCAGTACTGAGCCTTTTGGATGAGATTGAAGAGAAGATTTCACTTGCACCTAA
AGGTTACCCTGTCAGCCAGCAGGCGAGTCTTCTGGGGGTGCTGAGCTATCGCGAGCTTAA
TACCGGCCCCTATCGTGTTTTTTACGAATTCCACGAAGAGCAAGGCGAGGCGGCAGTGAT
CTTGGTTCTGCGACAGAAGCAGAGCGTTGAGCAGCAGTTGATCCGCTACTGCTTGGTGGG
GCCAATCGAGTGATGGCTTTCTACTCCTGAGCATGTAGCGCTGAATGCGCCTCGACACTT
CTTCGACACCTTTCCTCCCCTCAAAAAGCAAAGCCCCCGAAACGCTAGGCATTTCAGGGG
CTTGGCAGGGTGATTTGGAGCGGGCGAAGGGAATCGAACCCTCGTCATGAGCTTGGGAAG
CTCAGGTAATGCCATTATACGACGCCCGCTCGGACGGCTTTTGCGGCCAGGGCGCCTTTT
TACCAGATGCGCGGCGGCAGGTGAAGCCCGGGGCGGGGTTTTTGTTGATTTCGCTGGGTT
TTTCCGCCAGGGGAGCGGGGCTCCCCGTGGCGGTGGCGGTTAGCTGGCGAGGGCGGCGAG
GGGGACGCTGGCGCCGTTGGGCTGGGGGCGGTAGATCGGGTTGAGCGGCTGCGTGCGCTG
CGGGCGGAGGAAGGCCAGCAGGGCGTCCTGGGTCTGCTGCCAGGCGGCCTTGTGTTCGAC
GTCGATGAAGTGGCCGGCATTGCGGATGGTGTGGAATTCCGCGCCGCGGATCAGTTGGCC
GAACTGGCGGGCTTCGTGGGGCGTGGTGTAGATGTCCAGCTCGCCGTTCATGAACAGCAC
CGGGATCTCGATGCCGGCGAAGCTCTCGGTATAGCTATCGGCGTTCAGGCGCAGCACCTC
GCGGATATGGAAGTGCATCTGGTGGTATTCGTGCTCGTCCAGGCTGCTGACGTGGCGGAA
GTTGTAGCGCTTGAACAGCTGCGGCAGGTAGCGGCCGATGGTTTCGTTGACCAGGTTGCC
GACCTGGGTGCGATCGCAGGCGGCGAGGTAGTCGAGGCCGCGATGCAGGTAGTCGAGCAT
GGCCGGGTTGAGCTGAGGCGAGAATGAGTTGACCACCGCCCTGCGGATCCGTCCGGGACG
CTGCGCCAGGGCCAGCAGGGTGGCGACGCCGCCCCACGAGAACGACATCACCACGTCGGC
GCGGAAGCGTTCGATCAGTTCCAGCAGGATCCTGGCCTCGCATTCCTTGCTGATCGGCGT
GAGGTTTTCGTTATGGGGTTTGGACTGGCCGGCATACGGCTGGTCGTAGAGCACCACGTT
GTAATGCGGCTGCAGGTACTTCACGGTCTGGGCGAAGGACGCTGTGGTCGACAGCGAGCC
GTTGACCAGGATGATGGTCTGCTGCGCCGAGGGGTTGCCGTAGAACTCGGTGTGAATCCT
GTATTGCCCGTGGATCTCGATGATGGCTGTTTCCGGCCTCATGTCGCTTCCTCCTGGAAT
CGTTCGATGGGAACGCGGCGACCTGCTTGTCGCGGCGAATACAAAATGCTCATGGGCAGA
TGAAAGCGCCTCCCAATGACAGTTGAATGTCATTCGGATGGATTTAATAAACTTTTAATT
TTCAACGACTTACAGGCAAATAGAGTTCGTCCGAAACCCTTTCGGGTCTTGGCGATGCGG
CTATTGGCCGGGCAGGAAAGGCCGGCGCCGAAGCGCGGGCAGTCACGCGGGCTTTCTTGG
AAGTCGTTTGTGACCGATCGGTCACAACGTGAGCGTCAGTTAAGCAGCCGGCGTGCCGGG
CTGCAAGCCCTGTTTCGCTTGTGGATGGGGGAAGAAGGGAAGGAATCCGACGAAATGCCG
CCGGGCAAGCGCTGATGCCGCGATTTCGGGGGGCCGGGAAGGAGAGGGGCGGCGCGGCCG
CCGCCCCGGCGGTTCACTTGAGCAGGCTGGCGATGACTTCCGGCGTGCGTGCCGCACGTG
CCACGGCGCAGCTCTGCGGAGCGAGGAAGCGCGAGGTTTCCAGCCACTTCGGCTGTGGGT
AGTAGGCGAACACGTAGCTGCCGCGCTTGAGGGTGTTGATCAGCCGGGCGGCCACGGCCG
GGCGTACCGCAGGGCAGCCCTGGCTGCGGCCCAGGCGGCCGAGCCCGGGAACCACCCTGG
GATCGGCGTAGGCGGCGGAGTGCATGACGATGGCGCGTTCTTCGCTCTTGTCGTTGAAAC
CCGGCTCCAGGCCAACCAGGCGCAGCGACTGGCCGTGCTTGCCGGTATAGAGCTGGCCGG
TCTGGAACAGCCCGATCGACGACTGGTAGCTGTTCGGCCGGTTGGAGAAGGAGGTGGCAA
GGTCATCGCCGCTGTTCTTGCCGTGGGTCACCCACTCTTCGAAGAGCAGCTTGCGGGCCT
TCAGGTCGAATACCCAGAGGCGCTTGTCGCGCGACGGCCGCGAGTAGTCGATCACCGTCA
GCAGGCCGTTGTCGCCACCCTGGCTGGCACTCGCGCAGGCATAGGCGGTGAGGGCCAGTT
CGAGGGTCGGCAGGCTGGCCTGGGGAGCGAGTTTCTGAAGGTCCTTGGCGGAGGGAAGTG
GCATGGCGAACACCGGCCCGCTGGCCAGTGCGCAAAGGGTGGCGCCCGCCAGGCTCAGCC
TGCGCAGGGCGGCACGGAGGAAGGTTGGCATACGAGCAGTATTCCCATCGGTTCAGTGTG
GTTTTTACCGGATGAGAGGCATTGTGCTCGATTTTTGAACAACTTGCCGACTACTTTTTA
AGCGATTTCGTCGGATTGTTCGGTGTTTCCGTGGCGATCACCGTGAAATCGGAGTCGCTG
TGGGTGTCCCGGGTCGAGGCCCAGTCGGTAATCACCAGGGTACTGCCGACGTCCATGGCG
CCCAGCATTTCGCGGACGAAGGTCGGGTCCATGCGGATCTTGCCCAGTTGCTCGGAGGGT
GTCAGGCCCTGTCCCGGGTTGCTCACCTGGACCACCGACCAGCGCAGGTTCGGCGAGGTC
TCGCCGATTTCGTCCAGTGTCGGCTTTTCCAGCAGCGAGAACACCGCCATGCCGGTTTGC
GGGCGTGCCGGCAACTGCACCGGTGCGGTGCCTATGCGCTGGCCGCCGCGGTAGACATAG
GCGCGCTGGTCGGCGCGGCTGATCAGCACCGACAACGGACCGCGCTCCGCGCCGGGGTCG
TTCCAGGCGATCTCTCCGGGCTCTACCGGCAGCGTCACCGGTCGCCCGTCCGCTACCGTC
GGCGCCAGCAGGCCGGGGTGGTCGACTTCCTTCGGCGCGCTGCTGGCGTTGGAAATGATT
ACCGTGGTGGAGCTGAATCCGGTGATGCCGTAGAGCTTCTTGGCGAACGCCATGGGCAGG
CGGATGCAGCCGTGGGAGGCGGGATAGCCGGGCAGGTTGCCGGCGTGCAGGGCGATGCCG
TCCCAGGTCAGGCGCTGCATGTAGGGCATGGGCGCGCTGTTGTAGAGGTCGGACTTGTGG
TCGACGCTCTTTTGCAGGATCGAGAACACTCCGGTCGGGGTCTCCCGGCCTTTCTTGCCG
GAGCTGAGGGTGCTGACCCCGATGGCGATACCGTTGCGGTAGATGTAGGCCTTCTGTTCG
GTAAGGCTGACCACGATGGTCACTGGTCCCTGCGGGGAAACCTCCGGGTACCAGAGGTAC
TCGCCGGGCTTCATGCTCTTCAGCCGCGCCTTGATGTCGGCCGGCGGCAAAGGCGCGTTC
GCTGGGCTGGCGGGCGCCGCGTGGAGGCTGCCGACGGCGAAGGCCAGCAGCAGTACGGCA
AGGGATCTTTTCATCGGCGCTTTCTCTTGCTCCATGCGGGAAAGGCTGTCGCTCCGACAG
ACGCCATTCAGCTTAGCGTCGCTCGCGACGGCCGGCCAAACCCCTGCGGTCCGGCCTCTT
TCGGTGGACAGGCGGCGGGCGGCGGGGTTTCACACCGAACAGATTTCTTCAGCATTCAGG
GGGCGCCAGGCTCCCGGCGGCAACTGCGGGTCGAGACAAATATCGCCCATGCGCTCGCGG
TGCAGGCGCAGCACCTTGTTGTCGAAGTGGCCGAACATGCGCTTGACCTGGTGATAGCGG
CCTTCGTGCAGGGTCAGGCGGGCGCAGCGTGGGCCGATCGGTTCGAGCTGCGCGGGGAGG
GTGGTCAGGTCTTCGAAGCGGAAGTGGAGGCCGGCGGCGAAGGCATCCACGTAGCGTTGG
TCGATGGGCGCCTCGGTTTCCACGTAGTAGACCTTGTCGCGCCGGCTGCCCGGCAGGGTC
AGGCGGCGCGACCACTGACCATCGTTGGTCAGCAGCATCAGGCCGGTGGTGTTGTAGTCG
AGACGACCGCCAATGTGCAGGTCGTCGCGCTGGTCTTCCGGGAACAGGTCGAGGACGGTC
GGGTGTTGCGGGTCGCGGGTGGCGCTGACGCAGCCCATCGGTTTGTGCAGCATGTAGTAG
CGCGCCGGCTTGCCAGCCTGGAGCAGTTGCTCGTCCAGTTCCACCCGGCTGAAGACACGC
ACTTCGTGGGTGCCGTCGCGCACCACCTGGCCGTCCACGCGCAGGCGTCCACCGGCGATC
AGCATCTGCGCGTCGCGGCGGCTGAGTTCGGGCAGGTTGGCGAGGAAGCGGTCCAGGCGC
ATCAGTCGTCGGCGTCGGGCGGCAATAGTTGCGCGCAGCGCGGGCAGAGGCAGGCACGGC
GGCGCAGCTCGGCGGGAATCCGCTCCAGCGCGGCCGCATCGATTTCCGTGGTGAAGCACC
AGCAAGCCTGGGCGGCGCTAGCGGGATCGGCCAGGGTGCAGCGGTTGGATTGCTGGCACA
GCGGGCAGCGGCCGGGGTCGATTTCGCTGTTCATGGCGCGGTGGATGGCTGGCGGGTGCC
CAGGGTGCAGCGCCCGGCGCGCGGATGCAAGCATCGCGCGCCGGGCGGGGCGTTTCAGCG
GCGAACGGCGTTGGTGATCCAGGGCTCTAGGCGCTGGCCGAAGCTGAGGTGCAGTTCCAG
CGGCGCTAGCCGGTAGTTTTGTCCGTCGACCTTGGCGAATACCGCGTGCCATTGTCGTGG
CACGTTGATCGCGGTGAGGTCGGTACGGCTGATGTAGCCGCCGACCAGCGTCCTGCCTTC
GTCGACTGCGGACCAGGGACGCACCCGGCCCTTGACGATGGCGTAGCGCTGGCGCTCGGG
GTAGCGCTGGCGCAGGGCGGCCAGGTCGAGGCCGGCGTCGACGATGAACAGTCGGCTGGC
CTCTCCCTGCTCATGCTTCAGTTGGTGGCGAGCGGCTTCCATCTGGCTGGACAGCATTTC
GTCCTTGGGCAGGGCCTTGCTGCGGGCGCGGGCCTCGGCCAGGCGCTCCTCGGCCAGGCG
TACTTCGCGGCGATAGGCCGGGCCGTCGAGTTCCAGGACCAGCAGCACCTGTTTTTCCTG
TTGGCGGCGGTAGCGCCGTACGCTCTCTTCGTCGAGCGCGTCCGGGATGCTGAAACCGAG
GGCGCGCATCTGCTCGGGCGGCAGCGGGGGCGCGAGGTCATTGGGCGGCTCGCCGTTCGG
CGAGCGAAGCTCCAGGCGCAGTTCGACGCCACTGTTCTCTTCGCTCCAGAAGCCGTAGGA
CCAGTTGCGCTGGAGTTCGCGCTGACTGAGCACCAGCTTGCTTTCGGCCTCGCCGGACCG
GTTCCAGGCGACGCCACCGAGGGCGGCCAGGTTCGCCGCCAGCAGCAGGAGGCTGCCGGC
GACCAGGGCGTTGCGACGGTTGCGATTCATGCGTCAGTCCTCGCGGCGATGCCCAGGGGC
GTGCGCAGGCGGCGCAGGACCAGCAGGATCAGCAAGGCGCTGAGGCCGAGTACCAGGAAG
AACAGGTACTTCGGCATCGCTTCCCACCACCAGTCGAAGAACTTGGTGTAGAGGAATATG
ACGAAGAAGGTGATCCCGGTATTGCTCACGTCGGCCCAGTTGCGTCGCGCGCCGAGCCAG
ATCACCAGGGCGGCGGCGACGAAGCCGGCGACCTGGTAGAGCCCCTCGATGAGCGCCGAC
GGCAGCGCCAGGTAGCTGCCTGAGCCCCAGTTGGCCAGCACCAGCATCGGCAGGAACAAG
CCGAGCAGGGCGAACACCCGGTAGATCACGGCGAAGCCGCTGAAGTTGCGCTGCTCGAAG
CACAGCGGCACGGCGAAGATCAGCGCGGCGGCGGGGAAGAAGTTCTCCGGTCGCTCGCCT
ACGCCCAGCCAGTAGCCGCCGCCCCAGGTGCCGACGCGCGCGGCGATGAAACCCATCACG
CAGAGGATCGCCGCCGCCAGCAGCAGGCGGGCGTTGCACAGGTAGGCCAGGAGCAGGGCG
TAGAGCGCCCAGGGCACCAGGGCCAGGTCGCTGGGGGTGACGTTGAATATCTGCCCGAGC
ATGGTCAGGTCGAGGACGAAGCAGGCGAACGCGACCATCGCCGCCAGCTTGCTGAAGTAG
CCAGAGGCGTCCTTGGCCTGGACCCAGAGTGTGGCGAAGAACGCGACGAAGGCGCTGCCG
ACCAGGATCGCCACCTGGGCGACGGTGGGGAACAGGCCCCAGAAGCGATAGAACAGCAGG
AACACGCTGGCGGCGAAGGCCAGGGCACCGAAGAACGAGGCCACCCGCATGCCCAGCGAA
AGTTGCTGGCTGCGCAGGTCGTGGTCGATGTCGAAACGGTCGCGGTAGCTGTCCAGCAGG
GCCAGGTGATAGTCGGCGAGTTGCCGGGCCTGGGTCGGTTCGAGGCGGAACGCCTGCTCC
TGGTCGAGGCGTTGCAGCTCGCGCTGGAACACCAGGATGTCGTTGGCGCGCTGCTGTGCC
TGGGCGCGGTCGATGGGTTGCATGCATGCTCCTTGAGCCTTGCCGGCGGGGCCGACAGTC
CTTGATCCGCGCACTCTACCGAGAAACGCCGGCGGCGGTCACGCCCTGGAGGGGCCTGTC
GTTGGTCGGATTCAGGGAATTTCCGTTTTTCCCTTGGGTCTCTAGTGCAGCCGGGTTGCA
ACCGCCGCAACCGGCTTCCCGCTCCATCGGGATCTTGTCCAGGCGTGGTTCGGCTGCGTT
CTGCGATGAAGGAGAATGCTGATGGTCATGCGATTGATCGGGCTGCTGCCGGCGGCCTTC
CTGGGGAGCGGTTGCAGCGGGGGGCCGGGCGCCTGCGTCGAACTGGACTTCGACCAGGGT
TACTACGGCTACCATCGCGGCGGCCCGCCCCATTGTCCTCCAGGCCAGGCCAAGAAAGGC
TGGTGCTGAGCCCGCTCCCTTTTCCCGAGTCTTCACGTCGTATGCGCGCCTCGCAGCGTC
GCCGGTTGTCCGGCTGGCGGCGGGGCCGCAGGAGGCTGCCATGTGGCGCACATTCCTGAG
AGTCCCGCTTCTTCTGCTTCTCGCCAGCCTGGGTGGCTGCGCGGTGTATGACTACGACTA
CGATGACGGCGACTGGCGCCGCTATCGCGGCCAGCCCTACGCCTACGAAGTGCCACGCTA
TCGCGTCTACGACGATGGCTGGCGTAGCGAACGGCGCTACTACTCGACGCGCTACTACGA
CCAACGCTACTACCCGGCGCCACGCCGCTACGATGGCCACCGCGACTACCGGCGCGAGCA
ATATCGCTACCCGCAGCGCCACCACGAATCGCGCCCAGCCCATCGCGGCGAGCGGCATCC
GGGCAACTGGCAGCGCGGCGGCCAGCCGCAATGGCGCGGGCATTCTCCGCAACGCTGGCA
GCAACACGGTGGGCAGGATCGTCCGCGGCACCGGGGCCAGCAGGGCGGGGCGCCTCGCTG
GCGCAACTGAGGTGCGCAAGCAAAGACGGCGCCTGCGGGCGCCGTCGTGCTTTCCAGTCG
AAAGTGCGGACCCCCTCGGCGCATTTGCTCGGCACACTCTGCCGACATCGAAACGAGGAG
GTTCCCCCATGAGTCATTTCCTGTCGTTCGCCAAGGGCGCCCTGGCGATGTTCTGGCTCG
TCGCGCTGGTCAACCTGGCCTACCCGCTGGGCGAGTTGCATCGACCGATCCTGCTGTTGT
CCGGCGTGCTGGTGCTGGTCCATGCCGCCGAGATCCTGCTGCTCAACGGGCGTCTCAAGG
CGCGCCCGGCACCTTGGCTGGAGCGCCTCCAGGTGCTGCTGTTCGGCGTCCTGCACCTGC
GTAGCCTCGGCTGATTTACCCAGGCTTTACCCTCGCCGCGGGCACCGCCCGCGCGCCGCG
CAGTCCGATGTGCAGGCTCCGGAACAGGCATTCCTCCCGCATCCGCAGGAGAGGCCGGAG
CCGCACAGGAGGCGCCATGCGTCGTTTGCTTTCCTTGCTGATCCTCGTCCTGCCGTTGTC
GGCCTGCGTGGTCTACGACCGCGACGACCACCGGTATCGTCCCGACAACCGCTACGAGCG
CTATCACGACCGTGACCGTGACAACCGCGGGCGCGACTGGAACCGTACCTGGCAGGAGCG
CCGCGACGACGCTCGCTGGCGCTGAGCCTCAGGTGGCGGCGAAGCGCCGGTCCTGTTCCA
GCACCCGCTCGACGAACACCGCCGCGGCCGGCGACAGGCTGCGGCCGGCACGGCTGACCA
GACCGTAGGCGGAGCCCTTGGCGCGGGCGGGCTCGGCGCCGGCGGGCCAGGGCAGCAGCG
CCAGGCGGCCGGCCTCGACGTCGGCGGCAACCACGTCCCAGGGCGCCAGGCTGATCAGCT
CGCTGGAGCCGACCAGACCCTTGAGCATCAGCACGTCGTCGCACTGTATGCCGAGCGGTT
CGTCGCGTTGCAGCAGGCGCGCCAGGTCGCCGCGGACTTCCGCGGGCAGACGCGGGCCGG
CCAGCGGGTAATCGGCCAATTGCCCGGCGCTCGGCCGCTCCAGACCCAGCAGCGGATGGC
CGGGGCGGCAGAAGAGTACGCCGGGATGCTCGCGTAGCGGGTGGATGCGTAACTGCGGAT
CGCCTTGCAGCTCGCGGATATCGGCGACGAAGAGTTCGACGGCGTCATCCAGCAGGCGCT
GGCGCAGGGTCTGCCAGTCCTCGATGAGCAGTGCGACGCGCACGCGTGGGTGGGCGCTGG
AGAAACCGGCCAGTGCCTCGGGCAACAGCCGTGCGGCGGGGAAGGGACCGCCGCCCAGGC
GTAGCTCGCCGCTGTCGAGATTGCCCAGTTGGCTTACCGCGTTGTGCAGTGCGCGATGCC
CGGCCAGCAGGCGCCGAGCGTGTTCCAGCACCAGCCGGCCGTGGGCCGTGAGGGCCACGC
CGCGGCTGCCGCGCTCCACCAGGGTACAACCCAACTGTCCCTCCAGCGCCTGGATGCTGC
GGGACAGCGCCGGCTGGCTGAGATTCACCGCTTCGGCGGCGCGGGCGTAGTGGCCGTGCT
CGGCGAGGGCGACGAAGTGGCGGAACTGGCGTAGATCGCTCATGCGGACTCCGCATCGAA
TATCGGCCTGGAATGCATTGGAATTATTGCCGTGCCGCTCGGCATAGTGCCAGCCGAAGC
CCACAACAATAAAACGGAGTATCCGATGAGCCGTCTGCTCGCACTCCTGGCGCTCGCCCC
GCTGCTCGTTGGCGCCGCCGAAACCACCGCGCCCAAACCGCCCAGTGCCTTCACCGTCGA
GGCCCAGCGGCGGGTCGAAGCGGAATTGCCCTTCGCCGACCGCGCCGACTTCGAGCGCGC
CGAACGCGGCCTGATCCGGCGCCCGGAGCGGTTACTCATCCGCAACCCCGACGGCAGCGT
CGCCTGGCAGCTCGGTGGCTACGACTTCCTCCTCGACGGCAAGCCCCGCGACAGCATCAA
TCCCAGCCTGCAACGCCAGGCCCTGCTCAATCTCAAGTACGGCTTGTTCGAGGTTGCCGA
GGGTATCTACCAGGTGCGCGGCTTCGACCTGGCCAACATCACCTTCATCCGCGGCGACAG
CGGCTGGATCGTGGTCGACACCCTGACCACCCCGGCCACCGCCAGGGCGGCCTACGAACT
GGTCAGCCGTGAGCTGGGCGAGAGGCCGATCCGTACGGTGATCTACAGCCACGCCCACGC
CGATCACTTTGGAGGCGTGCGCGGTCTGGTCGAGCCACAGCAGGTCGCCAGCGGCGCGGT
GCAGATCATCGCTCCGGCCGGCTTCATGGAGGCGGCGATCAAGGAGAACGTCCTGGCCGG
CAACGCCATGATGCGCCGCGCCACCTACCAGTACGGCACGCAACTGCCCAAGGGGCCGCA
GGGGCAGGTCGACATGGCCATCGGCAAGGGATTGGCGCGCGGACCGCTGAGCCTGCTGGC
GCCGACCCGCCTGATCGAAGGCGAGGGCGAGAACCTGGTGCTGGACGGCGTGCCGTTCAC
CTTCCAGAACACGCCGGGCACCGAGTCGCCGGCGGAGATGAACATCTGGCTGCCGCGGCA
GAAGGCCCTGCTGATGGCCGAGAACGTGGTCGGCACCCTGCACAACCTGTACACCCTGCG
CGGCGCCGAGGTACGCGATGCGCTGGGCTGGAGCAAGTATATCAACCAGGCGCTGCATCG
TTTCGGCAGGCAGGCCGAGGTGATGTTCGCGGTGCACAACTGGCCGCGCTGGGGCAACGC
GGAGATCGTCGAGGTGCTGGAGAAGCAGCGCGACCTGTACGGCTACCTGCACGACCAGAC
CCTGCACCTGGCCAACCAGGGCGTGACCATCGGCCAGGTGCACAACCGCCTGCGCCTGCC
GCCCAGCCTCGACCAGGAATGGTACGAACGCGGCTACCACGGCTCGGTCAGCCATAATGC
ACGGGCCGTGCTGAACCGCTACCTGGGCTACTACGACGGCAACCCGGCGACCCTCGACCC
GCTCAGCCCGGAGGACTCGGCGGGCCGCTACGTGGAATTCATGGGCGGCGCCGAGCGCCT
GCTGGAGCAAGCGCGGGCGTCGTACGCCAGGGGTGAGTACCGCTGGGTGGTCGAGGTGGT
CAACAGGCTGGTCTTCGCCGAGCCGGATAACCGGGCCGCGCGCGAGCTGCAGGCCGACGC
CCTGGAGCAGCTCGGCTACCAGGCGGAGAACGCCGGCTGGCGCAACAGCTACCTGAGCGC
CGCCTACGAACTGCGCCACGGCGTACCGCGCGACCAGCCGACGATGAAAGCCGGCAGCGC
CGATGCCCTGGCGGCGATGGACACCGGCCTGCTGTTCGACTATCTCGGCGTGCGCCTGGA
CGCTGGCGCTGCGGAGGGCAAGGCGCTGAGCATCAACCTGCGCCTGCCGGACATCGGCGA
GAACTACCTGCTGGAACTGAAGAACTCGCACCTGAACAACCTGCGCGGCGTGCAGAGCGA
GGACGCCGGGCAGACCGTGAGCATCGACCGCGCCGATCTCAACCGGCTGCTGCTCAAGGA
GGTATCGGCGGTACGCCTGGTCTTCGAGGGCAAACTGAAGAGTTCCGGCAATCCGCTGTT
GCTGGGGCAACTGTTCGGCATGCTCGGCGACTTCGACTTCTGGTTCGATATCGTCACGCC
TGCGGCGAAGTCCGAAGGCTGACGACGAAGGCGCCCGAGAGGGGCGCCTGGTCTTTTCAG
TAGGCCACGGTGAAGCGCTGGCGATGATGACGGGGCTGCTCGGCCTCGTCGAGCATGGCT
ACCGCCAGGTCTTCCAGGGAAATCCGGCTCTCGCCCTTGGCGTCGAACAGGACCTGGTCG
CCGCCGAGGCGGAACTTGCCGCTGCGCTGGCCGGGTTCGAGGAGCATCGCCGGGCTGAGG
AACACCCAGTCCAGTCGTTGCTCGCCGCGCAGTTGGTCGAGGGCGTCGGCGGCGCCGAGG
GCGCCCTGCTTCCACTGCTCGGGGAATTCCGGGCTGTCCACCAGGCGCTGGCCGGGGGCG
ATCTCCAGGCTCCCGGCGCCGCCGAGAACCAGCAGGCGCGGCACGCCGGAGCGTTTCACG
CCGTCGAGAATGGCCTGGCTGCCGGCGGCGTGGCGGGCGCGGAGGTCGGCGCTGCCCCAG
CCGCCGTTGAAAGCGCTGATGACCACCTCGTGGCCTGCCACGGCGCTGGCCACCTGGGCC
GGGTCGCTGACGTCCGCCTGCACTACGCCGAGGCCGTCGCGCGCCGCCAGCTTGCCCGGG
TCGCGGACCAGGGCGGTTACCGCGTGGCCGCGTTGCAGGGCTTCGTTGAGGAAATAGTGG
CCGACGTGGCCGGTGGCGCCGATCAGGGCGATTTTCATGCTGCACCTTCCGTTCGAGAAA
TGCCGCAGAGCGGCGTCGATCAGCATCATCCGCCCTGCGCTCGCCGGGATAAACCGCTGC
GAGGGGGATGCACTCGTTAGCCCAGCTTAATAATCAGACCTCCTCGCTGTCGCTCATCAG
GGTCAGGCTGCGGGCCACGGCAAGGGCGATGAACAGGACCCCGATCACTCCTTCGCTGCC
GGCCAGCAGGCGCGCCAGCGGGTTGATCGCCTGGATGTCGCCGTAGCCCACGGTGGTCAG
GGTCACCAGGCTGTAGTAGACGAAGGTATCCAGGCCGAGTGCGCCATGGCTGGCGATGAA
GCTGGCCGGCTGCATCTGTTCGACCATGTAGTAGGCGAGAGCGAAGGCCAGCGCCATCTG
CAGGTAGAGCGCGCAGAGTCCGTAGAGCAGCTCGTGGGTCACCGGGCGCTCCTGGGTGAC
GCGGCGGAACAGCGCGGCGAACAGGGTCAGGTACAGCAGGATCAGGCTCAGCCCGCGCAG
CAGGCCGGGCGGCAGGCTGGAGTAGGGACTGCTGAAGTCCGCAGTGGTGTACAGGGCCAG
GCTGAACAGGCCGAAGAAGGCCGTCAGGTAGACCAGCGGGCTGCGTCTGCGCAAGGTGTT
CATCCCGGCCAGCACCAGCAGCAGGAGGCTGCCGAGCACCCGTGGCTTGGTGCTCGACGG
CAGGCCGAGGATCGCCGTGAACAGCACGGTGGAAAAGAACAGCAGGCGGAAACGGTAACG
CAGCAGCAGGGCGTTCAAGGCGGGCTCCTCGCATCGTCGAATCGACCAGCCTGGGCGCGG
ACCCGCCTGCCTGTCTATTGGCCTTGGGTCGGATCGAACAATTTCTGCACCACGGAAAAG
TCCCGCTCCGCATAGCCCTGCTTCAGCAGCAGACGGTACAGGCTCAGCGCCAGGCTGCCC
ATCGGCGTGCTGCTGGCGCTGGCCTGGGCGGCTTCCTGGGCCAGGCCGAGGTCCTTGGCC
ATCAACTGGGCCATGAAGCCGCCGCTGTAGTCGCGCGACGCCGGAGCGTTCTCCATCACC
CCCGGCCAGGGGTTGTAGACTTCCAGCGCCCAGTTGCCACCGGAGCTGCGGCGCATGATC
TCGGCCAGCACCTTCGCCTCGAGGCCGTTGGCCACGCCCAGGGCCATGGCTTCTGCGGTA
CCGATCATCAGCACCGCGAGGAGCTGGTTGTTGCACACCTTGGCCACCTGGCCGGCGCCG
TCGGGGCCGGCATGGAAGATGTTGCGACCCATGGCCTCGAACAGCGGCCGGGCCTTCTCC
AGGGCTTCGGCGTCGCCGCCGACCATGAAGGTCAGGGTGCCGGCTGCCGCGCCGGCAGTG
CCGCCGGACACCGGCGCGTCGAGCATCGCCAGGCCGCGCTCGCGGGCGGCGGCGTGAACC
TTGCGCGCCGAGGTCGGGGCGATGGTCGAGCATTCCAGCACCAGGGTGCCGGGGGCGATG
TGCGCGAGCAGGCCATCGTCGTCGAGGTACAGGCCTTCGACGTGCTGGCTGGCCGGCAGC
ATGCTGATGACCACGTCGGCGCCTTGCACCGCGTCGCGGGCGCTGCGGGCGGCGCTGGCG
CCGGCGGCGACCAGGCCGTCGACAGCGCTCTGCACCAGGTCGAAGACGTTCAGCAGGTAG
CCGGCCTTGAGCAGGTTGATGGCCATCGGCGCGCCCATGTGGCCGAGGCCGATGAAGGCG
ATCTGTTTCATGGAGCTCCTCCTGTGGCGGCCGCGAGGCCTCTTGGGGATGCTGTGAAAC
AGCTTAGACGCTATGGACGTGGCGGGCGCGCGCCCTCCTACGGCAGAGGGCGGCGCGGCG
GATCAGAGCCCCGCCAGCGGATGCTCGCCCTCCCAGGTCGGCTCGAAGTGCGCCTCGATC
ACCGCCTGCGGGATCGATTCCACCTGCGGCCAATGCCAGTTCGGTGCGTTGTCGCGATCG
ATCAGCCTTGCGCGTACCCCCTCGGCGAAGTCCGGATGGCGCGTGCAGTTCAGGCTCATG
GCGTATTCCAGGCGGAACACCTCGGCCAGCGACAGGTAGCGCGCACGCTGGATCTGCTGC
CAGACCAGATGCGCGGTCATCGGGCAGCCCTCGGCCAGGGTCTTCGCGCCACGCGCAAGC
AGCGGGTCGGCGTCGTCGCGCAGCGCCACCAGCGCCTGCCAGGCGCTCGCCAGGTCCGGC
TGGTCGAGCAGTGCGTCCAGGCGCGGCCGGCGCGGGAGCAACTGGGCCTCCGGCAGTTCG
CCGCGGGCCTCGTGTTCGAGGGCGCGAAGCAGGCTGTGAAGTTGCACCTGGGGCGCCTCG
TTCCAGTTCATCTGCACCAGGCCGGCGAGCAGGGCGTCCTGCTGGTCGTCGAGAAGGAAG
CGGTCGGCCAGGTCGAGGTCGAGAGCGTCGCGGGCATTCATCTGCGCCGCGCTCAGGCCG
AGGAACAGGCCGAGCCTGCCGGGCAGGCGGGCGAGGAACCAGCTGGCGCCGACGTCCGGG
TACAGGCCGATGCCGATCTCCGGCATCGCCAGGCGGCTGGACGGGGTGACGATGCGAATC
CCGGCACCCTGCATCAGCCCCATGCCGCCGCCCATCACATAGCCGTGGGCCCAGCAGATG
AAGGGTTTCGGGTAGGTATGGATGCGGTAGTCGAGGCGGTATTCATCGGCGAAGAAGCGT
CGCGCCAGGGCCGGTACCTCGCCGGGTTGCTCACGGCAGGCGTCCACCAGCTTGCGCACG
TCGCCGCCGGCGCAAAAGGCCTTGGCGCCGTTGCCGCGCAACAGCACGCAGGCGATGCCG
GCGTCCTCGGCCCAGGCGTCGAGTTTCGCCGCCAGGGCCTCGATCATCGGCAGGGACAGG
GCGTTCAGGCTCTTTTCCGCATCCAGGGTGGCAATGCCGATGCGGAAGCCATGCAGGCTC
GGGCGTTCTTCGAAAAGCACGTTCATGTCGGGGTTCTCGGCTCGGGCGGGCTGTGGCGCA
GCCCGCCGGGTTCGATGGGAAGGCTCAGCAGTTGCGCCACTTGGGATCGCGCTTCTCGAG
GAAGGCGTTCACCCCTTCGCGGGTGTCCTGGGCGTCGAACAGATCGACGAAGCGCTCGCG
CTCCTCCGGCAGCCAGGTGTTCGGCGCGCGTTCGCGGGCACCCTGGATCAGCGGCTTGAT
GGTGCGGATCGCCACCGGGCTCTGGCGTGCCACCTTGGCCGCCAGCAGCAGGGCGGCGCC
GCGCGCCTCGCCGCTGTCCACCACCTGTTCGACCAGGCCGATGCGCAGGGCGGTTTCCGC
ATCCACCCGCTCGTTGCAGAGGATCATCCGCTTGGCCCAGCCTTCGCCCACCAGCCAGGG
CAGCGCCTGGGTCCCGCCGGCGCAGGGCAGCAGGCCCACCGCGGCCTCCGGGAGGGCCAT
CTGCGCCTGGCGCTCGGCGATGCGGATGTCGCAGGCGAGGGCGCACTCCAGGCCGCCGCC
CATGGCGTAGCCGTTGATCGCCGCGATCGACACCCCACGGAAATCGCGCAGCGCCTCGAA
GGCCTCGCCGAAGCGGCGGGCCATCTCGCGAGCGCGGGCCTTGTCGCCGTCGGCGAACAT
GTTCAGGTCGGCACCGGCGGAGAAGAACTTCGGCCCCTGGCCGGTCACTACCAGGGCGTA
GATATCGTCGTCGCGGTTGAGGTGCTCGATCAGTTGGCGCAGGCCGATCAGCGAGTCGCG
GTCCCAGGTGTTGGCCGGCGGGTGGTTGATGGTGATCAGCGCGGTGTGCCCGTGCTTTTC
CACGGTGAGCTTGTGGGTCAGGTCGAAGGAGGAAGCCTTGTAGGGTTCGACGGCAGTGTT
CATGAAGTCCCTCACTGGATCATGGGCCGGGGCGTCCCGGCACTATCGGATGCGATGGTT
CGCGGCGTTCACAGCAGGCGATCGAGCATGCCGCCCTGCTCCAGCAGGCGGCGGGCGACG
ATCACCCGCATGATTTCGTTGGTGCCTTCGAGGATCTGGTGCACGCGGGTGTCGCGTACC
CAGCGCTCCAGCGGATAATCGTTGAGATAGCCGTAGCCGCCGTGCAGTTGCAAGGCCTCG
TTGCAGACATCGAAGCAGCGGTCGGTGGCGAAGCGCTTGGCCATTGCGCAGTACAGGGTC
GCCTCGGCGTCGCCGCGGTCCAGCCGATGGGCGCCGAGGCGGACCATCTGGCGGCTGGCG
GTGAGTTCGGTGAGCATGTCGGCGAGCTTGAACTGCAAGGCCTGGAAGGTCGCCAGCGGC
TTGCCGAACTGCTCGCGCTCCTCGACGTAGCGCATCGACTGCTCCAGCGCCGCCTGGGCG
GCGCCCAGGGAACAACTGGCGATGTTCAGGCGGCCGCCGTCGAGGCCTTTCATGGCATAG
ACGAAGCCCTGGCCCTCCGGACCGATGCGGTTGCCGGCGGGGATGCGCACGCCTTCGAAG
GTGATGGTGCGGGTCGGCTGCGCGCGCCAGCCCATCTTGTCCTCGTTGCGGCCGTAGCGG
ATGCCGGGCGCGTCGGCCGGCACCAGGAAGCAGGAGATGCCCCTGGCGCCGTCCTCGCCG
GTGCGCGCCATGACGATCAGCACCTGGGTGCTACCGGCGCCGGAAATGAAGCACTTGCTG
CCGTCCAGCACGTATTCGTCGCCCTCGCGGCGGGCACGGGTGCGCAGGCGCGCGGCGTCG
GAGCCGGCATCGGGCTCGGTGAGGCAATAGGAAGCGAGCGACTCGCCGCCGATCAGGCCG
GGCAGCCAGGCCTCCTTCAGCGCCGCGTCGCCGAACGAGGCGAGCATCCAGGCGGCCATG
TTGTGGATGCTGATGTAGGCGGTAGTGGCCACGCAGCCGGCGGCCAGTTGCTCGAAGATC
AGCGAGGTGGACAGCCGCGACAGGCCCAGGCCGCCGTCTTCCTCGGCGATGTACAGGCTG
AGGTAGCCCTGTTCGGCGGCGGCGCGGATGACTTCCACCGGGAAGTGATGGTCGCGGTCC
CAGTCGGCCGCCTTCGGCGCCAGTTCGTGGCGGGCGAAGGCGCGGGCGCTCTCCACCAGC
AGGCGTTGTTCTTCGGTGAGGTCGAAATCCATAGGTCCTCGGGTCACTTGAGATGGATGG
TCATGTTCGGGCCGGCCGACGATTCGTCGGTCGTCGGTTCATCGTCGAACCAGCGGCTGG
TGACGGTCTTGGTCTCGGTATAGAAGCGCACCGCCTGCTTGCCGTAGGCGTGCAGGTCGC
CGTAGAAGGAACCCTTCCAGCCGGTGAAGGAGAAGAACGGCAGCGGTACCGGGATCGGCA
CGTTGATCCCCACCTGGCCGACCTGCACCGCGTGCTGGTAGCGCCGAGCGGCGCCGCCGG
AGCGGGTGAACAGGCTGGTGCCGTTGCCATAGGGATTGGCGTTGACCAGGGCGATCGCCT
CTTCCAGGGTATCGACCTCCAGGCAAGCCAGCACCGGGCCGAAGATCTCCTCGCGGTACA
GGCCCATCTTCGGCGTCACTGCGCGGAACAGGGTGGGACCGAGCCAGTTGCCGTTGGGAT
AGCCTTCGACCTGGCACTGCGAGCCGTCGAGCAGGCACTCGGCGCCTTCCGCCTTGCCTT
CGGCGATCAGGCGCAGCACGCGCTGGCGCGCCTGCGGACTGATCAGCGGACCATAGGCGG
CGTCCGGGTCCTGCCAGTGACCGGGGCGCAGGGCGGCCATCCGCTCGGCCAGTTCGGGAA
TCCACTCGCGCGCCGCGCCGACGAACACCGCCGCGCTGATCGCCATGCAGCGCTGGCCGG
CGGCGCCGCAGCTGGCGCCGACCAGGTTGCCGAGGACCTGGGCCTTGTTCGCGTCGGGGA
GGATCACCATGTGGTTCTTCGCCCCGGCGAAGGCCTGCACCCGCTTCAGGTGCGCGGTGC
CGGTGCGGTACACGTGCTGGCCGACGGCGACCGAGCCGACGAAGGAAATCGCCCGGATGT
CCGGGTGGGTGAGGAGGGCATCGACCTGTTCGCGGCCGCCATGGATCACCTGCAGCACGC
CCTTCGGCGCGCCGGCCTCGAGGAACAGCTCGGCGAGGCGATTGGGTGTCAGCGGATCCT
GTTCGGAGGGCTTGAGGACGAAGGTGTTGCCGCAGGCGATGGCCAGCGGGAACATCCACA
GCGGGATCATCGCCGGGAAATTGAACGGGGTGATCCCGGCGCACACGCCGAGGGGCTGGA
TCCAACTGGCGGTGTCGATCTCGCGGGCGACGTTTTCCACCGTCTCGCCCATCATCAGGC
TGGCCACGTTGGCGGCGTGTTCGACCACCTCGATGCCGCGCCACACGTCGCCCTTGGCAT
CGGCGAGATTCTTGCCGGTCTCCCGGGCCAGCAGTTCGCCGAGTTCGTCGTGGTGTTCCT
TGAGCAGGTGCTGGTAGCGCAGCATCAACCGCGCTCGCTCGGGAGCCGGGACTTCGCGCC
AGGTCTCGAAGGCGCGCTGGGCGCTGGCGATGGCCTGCTCGATCTCGTCGGCGGTGGCCT
TCGGCGCCAGCGCGAGGACGTCCTGGGTCGCTGGATCGGTGACTTCGATCAGTTCGCGGG
AACGGCTGCCGCGCCATTCGCCGTCGATCAGCTGGGGGATTGCCTTGGCCATCGTCGCCT
CCGCTTCCCGGTGGACCGGGATGTTGTTTTGAGTCGTTATAGCCGGCCGCAAGCCGCCTG
TGGATTGACGATCTTGCGCAAGGGATGGACGATCTTGGGATTCAGACTACCGAGTCGCGT
CGCCGTGAAGCGTTCCGTACAGACCTCCGCCTGGCCCCTGCCCAACCAGGGGGTGCGTTT
CATCACGCCGCCCCGCCTGCGTCGCGCCCTGGCCCGCCATCCGCTCGGCCAGGCCTGCTA
CCCGCTGGCCCTCGGTTACTACCCGGAGGCGCATGGCCACCACATGCAGCGGCGCGCGCC
GGACGACCATCTGTTGATCTACTGCCGTGCCGGACGCGGCTGGCTGGAGTGCGCCGACGA
GCGCGTCGAGGTCGGCGGCGGTGACCTGCTGGTCCTGCCCAAGGGCCTGGAACATGCCTA
CGGCGCCGACCCGCAGCGGCCCTGGAGCATCTACTGGGTACATTTCGAAGGCCTCCTGGC
GGAGGACTTCCTGCGTCCGCTGGGCAGCGCTCCGCGCCTGCGCCTGGGCATGCAGCCGCG
CCTGCTGGCGGAGTTCGACGCGCTGCTGGCGCTGCGCCGCCAGGGCCTCAGCCTGCCGCA
CTTCATCCATGCCGCGCACCTGTTGCAGGGCCTGCTCACCTCGCTGGCGGTGCGTCCGGC
GCGGGCTAGCCTGAAATCCGGGCGGGTGCTGGACATCGACGCGGTGCAGGCGCTGATGCG
CGCGCACCTGCACGACAGCCTCAACCTCGACGAGCTGGCGGCGCAGTTCAAGCTGTCGCG
CTTCCATTTCGCCAAGACCTACCGCGCCCTGACCGGCCAGGCGCCGATCCAGGACTTCAT
CCAGATGAAGATGGCCCACGCCTGCCGCCTGCTCGACGAGGGCGCGCTGGAGGTGCGGCA
GATCGCCGAGCAGCTCGGCTACGCCGATCCCTATTACTTCTCGCGGCTGTTCCGCAAGGT
GGTGGGCATGGCGCCCAGTCACTACCGGGCGCTGCACCAGGGCTAGTGCTCCGGGCATAA
TGCTGCCTCCGGCCCGTGGGCCGAGACCGACAAGGATCGTCGATGCGCAAACCCCTATCG
CTCTACCACCCCTGGCTCTACTGGCTGCGGGTCTGGCAACGACGTCTCTGGCGGCACTGC
CGCTGGCGTCTTGGCGGCCGTCGCTACGTGCGGCTGCCATCGGTCGACGAGCGCCTGCCG
TACCGCTACATCAAGCACACCTCGAAGTTGATCCGCCGCCTCGGCGACAGCGACCTCGCC
CTGCAACGCAACAAGGTGGTCAACCTGCGCCTGGCGGTGGACTGCATGAACGGCGTGCGC
ATCGGCCCCGGCGAGTACTTCTCGTTCTGCCGGCTGGTCGGTCGGCCCTGCGCCCGGCGT
GGCTTCGTCGAAGGCATGGAGCTGTCCTTCGGCGAGGCGCGCAGCGGAATCGGCGGCGGC
ATCTGCCAACTGAGCAACCTGATCCACTGGATGGCCCTGCATTCGCCGCTGCGCGTGGTG
GAGCGGGCCAACCACAGCTTCGACCCGTTTCCCGACGAGGGACGGATCCTGCCGTTCGGC
TCGGGCGCGGCGATCTTCTACAACTTCATCGACCTGGTGCTGCACAATCCGACGGCGGAT
ACCTTCCAGTTGCGCTTCCATATCGCCGCCCACCAACTGGAAGGCGAACTGCTGTGCAGT
GCGCCGCGCCCTGTGCGCTACCACGTCTACGAGAGGGCCCAGCGTTTTGTCCGCGACGGC
GAGGCAGTGCTGAGGCTCAACGAGATCTGGCGCGACATCCGGGAAAAGGGCCAGGCCGGC
ACCCTGCTGGCCAGCGAGTGCCTGTACCGCAACCGGGTGCGCGTGAAGTATCCGCTGGAG
GAGGCCCGCCTGTCCCGAGATTGACAAGCGCGGCGGGCTTTTCTACGGTTCCGCGGCCAC
AGGCTGTCGGCGACCTTCTGAAAAAGGCCGGACGACTTTTTCAGTACCGAGACAGGGGGT
TCCATGACCGATAACGACGACCGCATCAAGCTCGAGGCGAGCTGGAAGGAAGCGCTGCGC
GAGGAATTCGACAAGCCCTACATGAAGCAACTGGGCGAGTTCCTGCGCCAGGAGAAAGCC
GCCGGCAAGGCGATCTTCCCGCCCGGGCCGTTGATCTTCAACGCGCTGAACACCACGCCG
CTGGAGAACGTCAAGGTGGTGATCATCGGCCAGGACCCCTACCACGGGCCGGGCCAGGCC
CACGGCCTGTGCTTCTCGGTGCAGCCCGGCGTGCCGACGCCGCCGTCCTTGCAGAACATC
TACAAGGAACTCAACCGCGACCTGAACATCCCGATTCCCAACAACGGCTACCTGCAGCGC
TGGGCGGAGCAGGGCGTGCTGTTGCTCAACACCTCGCTGACCGTCGAGCAGGCCAAGGCC
GGCTCCCACGCCAATGCCGGCTGGCAGCCGTTCACCGACCGCGTCATCGAGGTGGTCAAC
GAGCGTTGCGAGCGCCTGGTGTTCCTGCTCTGGGGCAGCCACGCGCAGAGCAAGCAGAAG
CTGATCGACCCGCAGCGCCACCTGATCCTCAAGTCGGCGCACCCGTCGCCGTTGTCGGCC
TACCGCGGTTTCCTCGGCAACGGTCACTTCAGCCGCACCAACAAGTTCCTCGAGCAGAAC
GGCAAGACGCCTATCGACTGGTCGCTGCCGGACCTCTGAAGGCCACTGTCGCCCAGCTCT
TCACATGGCGGGCGCCGCTGTGTGCCCTCTGGCCGCGCGCGGAATAAAAAAGCCCGCACG
AGGCGGGCTGGAAAACGCCACACATCCAGTGTGGCGGCGTGGCTCGATCAGCCGGCGCGC
TTCCTCCAGTAGCGGAAGCACGGCTCGGCGAGGAACAGCACCAGCAATAGCCGCAGCACC
TGCAGGGCGGTGACCAGCGGCACCGAGAGCTGCAAGGCTTCGGCGGTCAGGCTCAGCTCG
GCGATGCCGCCGGGCATCATGCCGAGCATCAGCGACTGGTGGTCGAGGGTGGTCAGCCAG
CCGAGCAACTCGGCGGCGAGCGCCGCGGCGAACATCATCCACAGCGTGCAGACCAGGGTG
CGACTGACGAAGGCCGGAGCGCTGCGGAAGAAACTGCGGTTGAAATGGCAACCCAGGGCG
CTGCCGATCAGCCATTGGCCAACGCCGCTGGAACCGGCCGGCAGGCCGATATGCAGGTTG
AAGCCGAGGCTGACGCTGGCCGCCAGCAGCAGCGGGCCGAGCAGCCAGGGATTGGGTTGG
CGCAACTTCTGCCAGCCCAGCGCGACCAGCGCCCCGGCCGGGAACAGCAGGGCCAGCCAG
CGCCAGTCCACCGGCGCGGCCTGGTGCGGGCCCGGCTGGCCGCCGCCGAGCAGGTACTGG
AACGCCGCCGGCACCAGCAGCACCACCAGCAACAGGCGCAGGCTCTGCGCTGCGGCGACG
CGGCTGAGCACCGCGCCGTGGCGCTGCCCGAGGTTGACCATCTCGCTGGCGCCGCCGGGC
ATGCTGGCGAAGAACGCGGTGGCGCGGTCCTCGCCGCTGCGGCGCATGAAGGCGATCGCC
AGTACGCTGGAAAGCGTGGTGGCCACGGCGCCGAAAACGATGATCGCGCTGTGCGCCAGC
ACTTGCTCGATCACTGCCGGGGTGAAGTGCAGGCCGATGCCTATGCCGACGATCCATTGC
CCGCACTTGCGTGCCCCCGGCACTTCGGCCAGCGGCAGGTCGACCAGGCAGCGCACCAGC
ATCACCGCCAGCAGCGAGCCGATCATCCACGGCAGCGGCCAGCCGACCAGGCTTGCCAGC
CAGCCGCCAAGGGCGCCCACCAACGGCGTCGCCCAGTACAGCCTCCAGGTGACGCGCTCA
GGCATCGGCCAGCCCTGTCGTGCGACGGGCCGCGCGGCGGCGCCAGGCACGGACCAGCGG
CAACAGCAGCATCACCACCACCAGGGCCCAGGTCACCAGGCTGATCGGGCTCGACCAGAG
GATGCCCAGTTCTCCGTTGGAGATCGACAGCGCGCGGCGCAGGTTCTGTTCCATCAGCCC
GCCGAGGATGAAGCCCAGCAGCAGCGGCGAGAGCGGGAAGTCGAGCTTGCGCAGGATGTA
GCCGAGCACGCCGATGCCGACCATCAGGAACAGGTCGAAGGTAGTCGCGTGCACGCCGTA
CACGCCGATCCCGGTGATGATCGCGATGGCCGGCACCAGGGCCCAGTTCGGCACCGCGAG
GATGCGGGTGAACACACGGACCATCGGCACGTTGAGGATGATCAGCATGACGTTGGCGAT
GAACAGCGAGGCGATCAGGCCCCAGACGATGTCCGGTTGCTGCTGGAACAGCAGCGGGCC
GGGAGTGATGTTGTACAGGGTCAGGGCGCCGATCATCACCGCGGTGGTGCCCGAACCGGG
CACGCCGAGGGTCAGCATCGGCACCATGGCGCCGCAGGCCGCGCCGCCAATGGCGGTCTC
CGGGGCAGCGAGGCCGCGCATGTCGCCCTTGCCGAACTCGCCCTTGGCGCCGGCCAGCTT
CTTCTCGGTCATGTAGGCCACGGCGCTGGCCAGGGTCGCGCCGGCGCCGGGCAGCACGCC
CATGACGAAGCCGAGCACGCCGCAGCGCAGGTTGACCAGGAATACGCTGGCGGCCTCCTT
GAAGTTGAACATCATCCGCCCGGTGGCCTTGACCGCTTCCTGGCCGTGGTGGGTCTTTTC
CAGCAACAGGAGAATCTCGCTGACCGAGAACAGACCCAGTACCAGGACCACGAACTGGAT
GCCGTCGGCGAGGTGGATGCTGTCCCCGGTGAAGCGGTACACGCCGCTGTTGGCGTCGAT
CCCGACGCAGGACAGGAACAGCCCGAGCAACGCCGCCAGCAGCGTCTTCAGTGGCTTGTC
GCCGGCCATGCCGCCGAGGCAGACGATGGCGAAGACCATCAGTACGAAGTATTCCGCCGG
ACCGAAGGCGATCGCCCACTTGGCCAGCAGCGGGGCGAACAGGACCATCCCGCAGGTGGC
GATGAAGGCGCCGATGAAGGAACTCCAGGCCGACAGCGACAGGGCCACGCCGGCCAGGCC
CTTGCGTGCCATCGGGTAGCCGTCGAGGGTGGTCATCACGGTCGAGGCTTCGCCGGGGAT
GTTGAGCAGGATCGAGCTGATCCGCCCGCCGTACTCGCAGCCCAGGTACACGGCGGCGAG
CAGGATCAGCGCGGTTTCCGGCGGCAGGCCCAGGGCGAAGGCCACCGGGATCAGCAGCGC
CACGCCGTTGATCGGGCCAAGGCCCGGCAGCAGGCCGACGATAGTGCCGATCAGGGTGCC
AATCAGCGCGGTGATCAGGTTGGTCGGGGTCATCGCGACGCCGAAGCCCTGGCCGAGGTA
GTTCAAGGTTTCCATCGCGAAGTCCTCACAGCGGCAGGAAGTCGAGGACGCCCAGCGGCA
GCGGGACGTCCAGGGCGCGGTCGAACAGCCAGTAGAGGCCGATCCCGAGCAGGCTCGCGG
TGATCACCGCGGGCAGTGGCCGGGCGCCGTAGAGAATGGCCATGCAGGAGCCGACCAGGG
CGGCGCTGAGGATGAAACCGAGCGCTTCGAACAGGCCGGCGAACACCAGCAGCAGGGCGA
TGCAGGCGAGCACCTTGAGCAGCACGGCGCCGCTCAGCGGCTGTTCGTCCTCGGCGTGGC
GGATCGGCGTCGGCCGCACGATCAACCAGGCCAGGCCGGCGCCCATCAGCGCCAGGCAGA
GCAGCGGGTAGGCGCGCGGGCCGACCGGTTCGTAGGAAAACGGCGCCTGGTAACGCCAGC
CGGCGACCGCCAGGCCGACGCAGGCGAGCAGCCAGAGCCCGGCGAACAGGCGCTGGTACA
GGTTGGAACGGGTCATGGGACTATCCTCGTGGCGCGGCCGGGGCCCGGCCGCGCGCGGGC
TGGCTTACTGGATCAGGCCGAAGTCCTTGGCCAGTTGCTTGTACTGCTGGACCTGCTGCT
TCACGTAGCCGTCGAGTTCCTCGCCGGTCATGGCGAAGGGGAACAGCTCGCGCTGGTCGC
GCAGCTTGGCGAAGTCCTCGGAGGCCAGCAGTTGGTCGAAGGCGTTCTTCCACCAGGCGT
AGTCTTCGTCGCTGACCTTCGGCCCGAGGTAGAACCCGCGAACCACTGGCCAGACGATGT
CGTAGCCCTGTTCCTTGGCGGTGGGGATGTTGGCCATCGCCGCCTCCGGCAGGCGTTCTT
CGGAGAACACCGCGAGCAGGCGCATGTCGCCGCTGAGGATGTGCGGCATGGAGTCGGAAA
TGTCGGTGCTGCCGACCTGGATGTGCCCGCCGAGCAGCGCGGTGGCGATCTCGCCGCCGC
CTTCCAGGGCCACGTAGCGCAGGTCGCGCGGATTGATCCCGGCGGCCTTGGCGATCAGCG
CGGTCTGCATCCAGTCCTGGCTGCCGACGGTGCCGCCGGAGCCGATCACCACCTTGCTCG
GGTCGGCCTTGAGCGCCTTCACCAGGTCGTCGAGGTTCTTGTAGGGCGAGTCGGTGCGCA
CCGCGATGGCGCCGTAGCTGGTGCCGATGGCGGCCAGCCATTTCACCGCGTTCTCGTCGA
AGCGGCCGAACTTGCCCTGGGCCAGGTTCAGCAGCGAGCCGCTGGAGAAGGCGGTGATGG
TGCCGGCGTCGCCCGGGCGTTGGGCGACCACCGCGTTATAGGCGACCGCGCCGACGCCGC
CGGGCATGTAGGTGACGCGCATCGGCTTGCTCAGCAGCTTGGCCTCGACCAGGGCGCTCT
GCGCCAGCTTGCAGGTGAGGTCGAAACCGCCGCCGGGGGACGCCGGGGCGATGCATTCGG
GACGCTTGGGTTCGGCCACGGCGGCGCCGGCCAGCAGCAGGCCGGCGGCAACCAAGGCGA
GGGGACGAAAAGACAGTTTCATCATCATCGGTGCTCCTGTGGAGTTCTTGTTCTGGCTTA
CCAGATCGGCAGGGTATAGCTGACGATCAGGCGGTTCTCATCGATGTCGCGGGTGAAATT
GGAACGGAAGGTCGCGTTGCGCCAGCGGATTCCGAGGTTCTTCAGCGCGCCGCTCTGGAA
CACGTACTGCAGTTCGGTGTTGCGTTCCCATTCGCGGCCTTCGCCGCTCTGCCCGGCGAG
TTCGACATTGTCGCCCTTGACGTAGCGGGTCATGAAAGTCAGGCCGGGAATGCCGAGGCC
GACGAAGTCGTAGTCGTAGCGCAGTTGCCAGGAACGCTCCTTGGGGCCGGCGAAGTCGTT
GACCTGGACGAAGTTGACCAGGTACGGGTTGCTGCCTTCCAGGTAGGGGAAGGCGTCGTC
GCCGTTCATTCGCTGCCAGGCCGCGCCGAAGGCATGGTTGCCAAGGCTGTAGGTGAACAT
GCCGTTGAGCGACTTGTTATCGATGCCGCCGGCCTTGGCCGAGCCGCTGTCGGTGCTGCG
GGCGAAGCGCAGGTCGCTGGTCAGTTCGCCGGGACCGATCGGCCAGCTGTGCAGCAGGCC
GACGAAGTGCTGGCGGTAGACGTCCTGCAGGTTGCTGTAGTGATAGCTGGCGGTGAGTTG
GTCGGTGAGCTTGTAGTCCAGTCCACCGAGGTCGAAGTGATCGGCACTGACCCCGGCGAA
GCGGCCGTTCTTGTCGTTCAGCGCGAGGTCCTCGGAGTCGCTGGAGTCGCGGATCTTGGT
CTTTTCCAGGCGCCCGGCGGTGAAGCCGAGGTCCTTGATCTCCTTCGAGGTGAGCAGCGC
GCCTTCGAATATCTGCGGGAAGATCCGCCCGTTGTTCGGTTGTACCGATGGCAGCTTCGG
AATCAGCGTGCCGACCTTCAGCTCGCTCTGCGAGACCTTGACCTTGGCGGTCAGGCCCAG
TTTCGAGTAGGTGTCCGGCGCGCGGCCGTCGGAATCCTTCGGCAGCAGTCCGGTACCGCT
GCGGCCGCGGCCGGAGTCGAGCTTGACGCCGAGCATGCCCATGGCGTCGAGGCCGAAGCC
GACGGTGCCCTGGGTGTAGCCGGACTGCAGGTTGAGGATGAAGCCTTGCGCCCACTCCTC
GCGCTTGGACTGGCCGGGGCCGTCGCGGAAGTCGCGGTTCATGTAGAAGTTGCGGGTTTC
CAGGCTGGCCTTGCTGTCTTCGAGGAAGCCGGCGGCGTTGCCCAGGGGCGCGATGCCGGC
GAGCACGACGGCGGTGGTGGTCAGGGTGGTGCTGCGGGACAAACGTACAGACCTTGCGGC
CTGCGGCAGGGAAGTCGACATGCAGTGGTCTCCGATTCTTGTTCTTGTACGCCGAGCACC
ACGCTGCAGGGCGTTTTGGCGGACGATCTGCGCCGTCCATCGACTGATCCTAAGACGCCA
AGCTTTCGCCAGGCTTTCAGCAATCCCCGGTGGCAGAGAAGCCATTTACCGGAGGGTTTT
CCCCGGTACACTTCGCCTCTTGTGCCCTCATCCGGTGGTGGAGAACCGTCCATGCGCATC
CTTCTGGTGGAAGATCATCCGCAGCTCGCCGAAAGCGTGGTCCAGGCGCTCAAGGGCGCC
GGCTGGACGGTAGACCTGCTGCAGGACGGGGTGGCCGCCGACCTGGCCCTGGCCAGCGAG
GAGTACGCCCTGGCGATCCTCGACGTCGGCCTGCCGCGGATGGACGGCTTCGAGGTGCTG
GCGCGCCTGCGCGGGCGCGGCAAGACCCTGCCGGTGCTGATGCTGACTGCGCGCGGCGAG
GTGAAGGACCGGGTGCACGGCCTCAATCTCGGCGCCGACGACTACCTGGCAAAGCCTTTC
GAACTGTCCGAGCTGGAGGCACGGGTCAAGGCCCTGCTGCGCCGCAGCGTGCTCGGCGGC
GAACAGTTGCAGCGCTGCGGAGCCCTGGTCTACGACCTCGGCACCCGGCGCTTCAGCCTC
GACGAGCAGCCGCTGACCCTGACCTCGCGGGAACAGGCGGTGCTGGAAGCGATGATCGCC
CGTCCGGGGCGGGTGATGAGCAAGGAGCAACTGGCCGCCCAGGTCTTCGGCCTGGACGAG
GAGGCCAGCGCCGACGCCATCGAGATCTACGTCCACCGCCTGCGCAAGAAGCTGGAAGGC
GGCGCCGTGCGCATCGTCACCTTCCGCGGCCTCGGCTACCTGCTGGAGGCGCAGGGTGAC
TGATGCCGGCAGCCTGCGCGGACGGCTGCTGCTGTGGCTGGCCCTGCTCCTGCTGCTGGT
GCTCCTGGCGAGCGGCCTGAGCGCCTACTGGAACGGCCGCGAGGTGGCCGACACCGCCTA
CGACCGGACCTTGCTGGCCTCGGCGCGGGCGATCGCCGACGGGCTCTACGAGAAGGACGG
CACCCTGCGCGCCGACGTCCCCTACGTGGCGCTGGATACCTTCGCCTACGACAGCGCCGG
GCGGATCTTCTACCAGGTCAACGACATCCACGGTCGGATGATCTCCGGCTACGAGAATCT
TCCGGCAGCACCCGCCGAGACCCTGCGCACCGACGACTACCCGGCCCTGGCGAAGTTCTA
CGACGGCGTCTACCAGGGCGTCGACGTACGCGTGGTGAGCCTGCAGCAGCCGGTCAGCGA
ACCGAGCATGAGTGGCATGGCGGAGATCCGCGTGGCCGAGACCGAAGGCGCCCGCGAGCG
CATGGCGCGTAGCCTGATGACCGATACCCTGTTGCGCCTGGGCGTCCTCGGCGTCGGTGC
GCTGGTGCTGGTGTGGCTGGCGGTGAGCGCCGCGCTGCGTCCGCTGGATCGCCTGCGCCG
CGAGGTGGAAGAGCGTCAGCCGGACGACCTGCGGCCGTTGCCGATGCTCGAGGTCCAGCA
TGAATTGCGGCCGCTGGTGGAGTCGCTGAACCACTTCACCCAGCGCCTGCGCAGCCTGTT
CGAGCGGCAGTCGCAGTTCATCGCCGATGCCGCCCACGAGTTGCGCACCCCGCTGGCGGC
GCTCAAGGCGCGCCTGGAACTGGGCCTGCGCGAGCGGGAGCCGGAAGCCTGGCGTTCGAC
CCTGGAGACCACGGCGAAGAACACCGACCGCCTGATCCACCTGGCCAACCAGTTGCTCTC
CCTGGCGCGCATCGAAAGCGGCGCCCAGGCCATCGCCGAGGGTGGCGCCGAGCGTATCGA
CCTGACCGCCCTGGCCCGGGAACTGGGCCTGGCGCTGGCGCCGCTGGCCTATGCGCGGGG
AGCCTCGCTGGCGCTGGAAAGCGCCGGGCCGGTGTGGATCCAGGGTGAACCGACGCTGCT
CAACGAATTGCTCAGCAACCTCCTGGACAACGCGCTGGCGCACACCCCGCAGGGCGGCAA
CGTGATCCTCAGGGTGCTGGAGGGAGGCGTGCTGGAAGTGGAAGACGATGGCCCGGGAAT
TCCCGCCGCCGACCGCGAGCGGGTCTTCCAGCGCTTCTACCGGCGCGGCGACAGCCCCGG
CAGCGGCCTGGGGCTGGCGATCGTCGGCGAGGTCTGCCGGGCGCACCGGGCGCAGATCCA
GCTCGACCAGGGCGAACTGGGCGGCTTGCTGGTGCGGGTGCGTTTCCCGGCGGAGTAGAG
CGGGCCTATTGCAGCATGCTGGTGGCGGCTTCCAGGGCGCTGGAGAGGTCCTCGTCTTCC
TTCATGTCGACGGTCGGCTCGAGGCCGAGCTTGGCGAACGCCGGGATCTGGCTCCAGTCC
AGGCGGGTATAGGGATGCTCGCTGCCAAGGTAGCTCTGCAGGGTGGCGACCTGGACCAGG
TCGGTATAGTCGGCGCGCGGCGAGTTGCGGGTGAAGTCCAGGTGCTGGCGCGGGACCTCG
GCGATCGGCGCGGGGAAATCCCAGGCCTTGAGGATGCGCTCGCCGATCAGCGGATGGATG
CGCTCGATCACGTGGCTCAGGCTGATGGAGTCCGACAGCAGCTCGTTGTGATCCTCGGCG
TAGGTGAGGATCGGCAGCACGCCGATCTGGTGCACCAGCCCGGCCAGGGTCGCCTGGTCC
GGCGCCAGGCGGGTGTAGTGACGGGCCAGCACGTGGCAGATGCCGGCGATCTCGGTGCTC
TTGTTCCAGACTTCGCGCATCTTGCGGTCGACCACGTCGGTGGTGGCCTGGAACATCTGC
TCCATGGCCAGGCCGGTGGCCAGGTTGCAGGTGTAGTTGATGCCCAGCCGGCTGATCGCC
ATCTGCAGGTCGGTGATTTCCTTCGGGCTGCGCAGCAGCGGACTGTTCACCACGCGGATG
ATGCGCGCGGTCAGCGCCGCGTCGTTGCCGATCACCTTGCTCAGGGCCTGGATGCTGACA
TCCGGGTCCTCCGCCGCCTCGCGGACCTGCAGGGCCACCTCGGGCAGGGTCGGCAGCACC
AGTTCATCCTGATCGATGGCGCGGATCAGGTCCTGTTGGACTTTGTCGGCAAGCTTGCTC
ATGGCATTTCCTTTGAAAACGCAATGGCCGGAGCACGCTGTACGTGCACCGGCCATGGGA
ATACTGGCGGGCCGTCCGCGGACGGCGAGGCACAGTTTACGGTCAGCGCTGGATTTCGCG
GTCGCTGTCCAGCGTGTAAGGCAGATTGAGGAGGACGAGCGGCGCTCCTTCGGCGCTTCC
GAGGCTGATCCGGCCGTCGGCGACGGCGTCGTCCTGCAGCACGGCGAGCAATTCCACGCT
GTTCTCCGGCGTACGGGCGGCCAGTACCACTTCGCCGACGCTGGTGGAATGGACCGGCGA
GAACAGCCCGGTGCCGGGCGCCGGCACCTCGTCTGCGTCCAGCGCCAGGCGATACAGGCG
GCGCTTGAGGCGGCCGAGATACTGCATGCGGGCGACGATTTCCTGGCCGGTATAGCAGCC
CTTCTTGAAGCTGACCCCGCCGACCGCCTGCAGGTTGATCATCTGTGGGATGAACAGCTC
GCGGGTAGCGCCGAACACCTGGCCGATGCCTGCGCGCACCTGGCCGAGCAGCCAATCGTC
GAGCGGCGCCTCGCGGCTGTGCTCGCGGAGCGTGGCAAGCACCGCCTCGGCGCGCTGCGC
CGGAACCCATAGCTCGACGCGGGCGTCGCCCAGGGCGACGGCGAGCAGGTCGCCGTGGCG
GGCGATCCTGCCGCTCTCCGCCGGTGCCTCGATCCCCAGGGCGCGTAGCGCCTCGCCGGC
GTCACGCAGGCCGACGCGGAGCCAGGCTGCGCTCTCGTCGGCAAGGCTGGCCTTGGAGAA
TACGGCGTATTTCTTCAGGTCCGCCAACTGGGCCTCGAGCAGCTCGCCGGCCATCGCCAG
CAGCAGGCCGTCGCCCTCGGGCAGGATGCGGAAGCTCGATAGCAGGCGGCCCTTGATGTT
GCAGCGGCCGCCGAGGCTGGAGGTCTCGTCGTTCAGGTAGGCGAGGTTGCAGGTCAGCTG
GCCCTGGAGGAACTTGGCGGCGTCCGGGCCGCGGACGGCGAGGATGCCTTCATGGACTAG
CGGGGTGTGGAAAGCGGGGTCGGCCATTGCGATGCTGCGCGGTCAGTCAGTCAGGACCGT
CATCATAGAACTCGGTCCGAGGCTTGTCAGCGGGCAAGAATGCCTGGCGCATCCGCCTTG
ACGGTTGTCGGACACTTCCGAGGCCGCCGTCGGCATGGGCCTGCGTCCCGCGCGGATGCC
CTTGGTTTTCCGGGCAATACGACCAAGGGCGGACGCCGGCGGAGCGACGCCTCGTCATCA
GGCCGCGCCATTCGAGCGCAACCGCCCTATAATGCCGGGCGTTTTCGAGGAGCCCGAACA
TGGCAGATGAAACCGAACTGAAACGACTCTACTGGCACAGCCGTCGCGGCATGCTGGAAC
TGGATGTGCTGCTGGTGCCTTTCGTGCAGGAGGTTTACCCGGGCCTGGACGCCGAGGATC
AGGCGCGCTTCCGCAAGCTGCTGGAGTGCGAGGACCAGGACATGTTCGGTTGGTTCATGC
AGCGCGGCGAGCCGGAAGACGCCGACCTGCGGCGGATGGTGCGGATGATCCTGGACCGTG
TCCAGCCGGATTGAGCCGTTCGAATGCCGCTGGCGGGTCTCTCCGATCCTGCTGGCGGCG
AGCCTGGCACTGTGGGCCCTGGCGCTGCTGTCGATCCTGTTGGCGGCGCTGCCGGTCTGG
CTGAAGCCGCCGCTGGCGCTGGTCTGCCTGGCCTACGGTGCCTGGGGGCTGTACCGCCAG
GTACTGCTGCGCGGCTCGCGGGCCTTCCGTGGCTTGCGCCATGACGAGCGGGGCTGGCAG
CTGTGGAGCGCCGGAAGCGGCTGGCAAGCGGTGCAATTGCGCCCTGACAGCCTGGCGCTG
CCCTGGCTGATCGTACTGCGCGTGCGCCTGCCGGGCCGCTGGCGCATCCTTGGCTGCTGT
ATCCCGGCCGATGCGTTGGGGGCCGACAGCCATCGGCGCCTGCGTGTCCGCCTGCGCTTC
AGTCGCCGTAGATGGGCGGCACCAGGATAGTGTCGCGGGCTTCGGGCAGCAGGTCCGGAT
AATCCAGCGTGTAGTGCAGGCCCCGGCTTTCGCGGCGCTGCATGGCCGAGCGGATGATCA
GTTCGGCGACCAGTGCCAGGTTGCGCAACTCGATCAGGTCGCGGCTGACCTTGTAGTTGC
TGTAGAACTCGTCGATCTCGCTGAGCAGCAGGCGCACCCGGTGCTGGGCGCGCTGCAGGC
GCTTGTTGGTGCGCACGATACCGACGTAGTCCCACATGAAACGCCGCAGTTCGTCCCAGT
TGTGCGCGATGATCACGTCCTCGTCGGAGTCGGTGACCTGGCTGGCGTCCCAGCTCGGCA
GGCTTTCCGGCAGGGGCGTGCCGGGCAGGCGCTGGAGCATGTCGGCGGCGGCAGAGCGGG
CATAGACGAAGCATTCCAGCAGCGAATTGCTGGCCATGCGATTGGCGCCGTGCAGGCCGG
TGAAGGTGGTCTCGCCGATGGCGTAGAGGCCCGGCACGTCGGTATGCCCGTGCTGGTCGA
CGAGCACGCCGCCGCAGGTATAGTGCGCGGCCGGCACTACCGGGATCGGTTGCTGGGTAA
TGTCGATGCCGAAGTCCAGGCAGCGCTCGTAGACGGTGGGGAAGTGCGCCTTGATGAACT
CGGCCGGCTTGTGGCTGATGTCCAGGTAGACGCAGTCGATCCCCAGTCGCTTCATTTCAT
GGTCGATGGCGCGGGCCACGATGTCCCGGGGCGCCAGTTCGCCACGCGGGTCGAAGCGCG
GCATGAAACGCTCGCCATTGGGCAGGCGGAGCAGGGCGCCTTCGCCGCGCAATGCCTCGG
TGATGAGGAAACTCTTGGCCTGCGGGTGGTACAGGCAGGTCGGGTGGAACTGGTTGAACT
CCAGGTTGCCGACACGGCAGCCGGCGCGCCAGGCCATGGCGATGCCGTCGCCGGAGTTGC
CGTCGGGATTGCTGGTATAAAGGTAGACCTTGCTCGCGCCGCCGGAGGCCAGCACGCTGA
AGCGGGCACGGAAGGTATCGACTTCGCCGCTTTCCCGATTCAGCACGTAGGCGCCCAGGC
AGCGCTTGCTCGGCAGGCCGAGCTTGCGCTCGGTGATCAGGTCGACCGCCACCCGCTGCG
ACAGCAGCTCGATGTTCGGTCGCCGCCGGGCCTGGGCCAGCAGGGTATTGAAGATCGCGG
CGCCGGTGGCGTCGGCGGCATGGATGATGCGCCGGTGGCTGTGCCCGCCTTCGCGGGTCA
GGTGGTATTCGAAGCTGCCTTCCTCGTGGTTGTGCTGCTCGTCGCGGGTGAAGGGCACCC
CCTGTTCGATCAGCCACTGGATCGCTTCGCGGCTATGCTCCACGGTGAAGCGCACCGCGT
CCTCGCGGCACAGGCCGCCACCGGCGACCAGGGTGTCCTCGACGTGGGATTCCACGGTGT
CGGTATCGTCCAGCACGGCGGCCACGCCACCCTGGGCCCAGTAAGTCGAGCCCTGCGACA
GTTCGCCCTTGCTGAGGACGGCGATGCGCAGGTGTTCCGGAAGGGTCAGGGCCAGACTCA
GGCCGGCGGCGCCGCTGCCGATGACCAGTACATCGTGTTGATAATGTTGGCTCATGCCCG
CATTTCCCCGTGGTGGAGCCCTAGTATATAGAAGGGCCTGGCGGCACAATAGCGCACCCC
CGCTGCCGGTCCGGCGGATGAGCTGCGGGCCTGTCATCGGCAGGCGTCATCAGAGCGGGG
CGATGTAGTGCTGGAACTTTCTTAGACGCATCGGTTCCAAAGCAGGATGCCTGAAGACCT
CGTCCGGTTGGCCTACCCAGCGGCACAGAGGCCGGGCCCTGAGTCCGATGCAATCCATTT
TCGCGGGGCCCGGACACGATGTCCGGGGCCGCACGTCACGAGCGAGGAAAAAACTCGTGA
CGCATGCTTGGAGGGGAGAACTTTTGCAAGAAGCCCGAGTCTATCTTGGCAAGACGATTC
GCTGGGACGCTCGAAGCTCCTCCAGGCTCGAAGAGGAGCTTTCATGCTAACCCAGGAACA
GGATCAGCAACTGGTTGAACGGGTACAGCGCGGAGACAAGCGGGCTTTCGATCTGCTGGT
ACTGAAATACCAGCACAAGATACTGGGATTGATCGTGCGGTTCGTGCACGACGCCCAGGA
AGCCCAGGACGTAGCGCAGGAAGCCTTCATCAAGGCATACCGCGCGCTCGGCAATTTCCG
CGGCGATAGTGCTTTTTATACCTGGCTGTATCGGATCGCCATCAACACCGCGAAGAACCA
TCTGGTCGCTCGCGGGCGTCGGCCACCGGACAGCGATGTGACCGCAGAGGATGCGGAGTT
CTTCGAGGGCGACCACGCCCTGAAGGACATCGAATCGCCGGAACGGGCGATGTTGCGGGA
TGAGATCGAGGCCACCGTGCACCAGACCATCCAGCAGTTGCCCGAGGATTTGCGCACGGC
CCTGACCCTGCGCGAGTTCGAAGGTTTGAGTTACGAAGATATCGCCACCGTGATGCAGTG
TCCGGTGGGGACGGTGCGGTCGCGGATCTTCCGCGCTCGCGAAGCAATCGACAAAGCTCT
GCAGCCTTTGTTGCGAGAAGCCTGACACAGCGGCAAATGCCAAGAGAGGTATCGCTATGA
GTCGTGAAGCCCTGCAGGAAACTCTGTCCGCTGTGATGGATAACGAAGCGGATGAACTCG
AGTTGCGGCGGGTGCTCGCAGCTTGCGGCGAGGATGCCGAGCTGCGTTCCACCTGGTCGC
GCTACCAGTTGGCGCGGTCCGTCATGCACCGCGAGCCTACCCTGCCGAAGCTGGATATCG
CTGCGGCGGTTTCGGCTGCCCTGGCCGACGAGGCCGCTCCGCCGAAAGCGGAGAAGGGGC
CGTGGCGGATGGTCGGTCGCCTGGCGGTCGCTGCCTCGGTGACCCTGGCGGTGCTGGCCG
GCGTGCGTCTGTACAACCAGAACGACGCCCTGCCGCAGATGGCGCAACAGGGGACCACCC
CGCAGATCGCCCTGCCGCAGGTGAAAGGCCCGGCCGTGCTGGCCGGCTACAGCGAAGAGC
AGGGGGCGCCGCAGGTGATTACCAACTCCTCGTCCAGCGATACCCGCTGGCATGAGCAGC
GTCTGCCGATCTACCTGCGTCAGCACGTGCAACAATCCGCCGTCAGTGGTACAGAGAGCG
CGCTGCCCTACGCTCGGGCAGCCAGCCTGGAAAACCGCTGAGGAGAGACATGCGCACCAC
CTCCCTGTTGCTTTTGCTTGGCAGCCTGATGGCGGTTCCCGCCACTCAGGCTGCCGACGC
TTCCGACTGGCTGAATCGCCTCGCCGAGGCCGATCGCCAGAACAGTTTCCAAGGCACCTT
CGTCTACGAGCGCAATGGCAGCTTCTCCACCCATGAGATCTGGCATCGCGTGGAGAGCGA
TGGCGCGGTTCGCGAGCGCCTGCTCCAGCTCGACGGCGCGCGCCAGGAAGTGGTCCGGGT
CGACGGGCGCACCCAGTGCATCAGCGGCGGCCTTGCCGACCAACTGGCCGATGCCCAGCT
GTGGCCGGTGCGCAAGTTCGATCCTTCCCAACTGGCTTCCTGGTACGACCTGCGCCTGGT
CGGCGAATCCCGTGTCGCCGGCCGCCCGGCAGTGGTCCTCGCGGTGACCCCGCGCGACCA
GCATCGCTACGGCTTCGAGCTGCACCTGGACCGCGAGACCGGCCTGCCGTTGAAATCGCT
GCTGCTGAACGAGAAGGGGCAGTTGCTCGAGCGCTTCCAGTTCACCCAGTTGAATACCGG
CGCGGCACCTGCCGAAGACCAGTTGCAGGCGGGCGCCGAATGCCAGGTCGTCGGCCCGGC
CAAGGCCGACGGCGAGAAGGCCGTGGCCTGGCGCTCGGAGTGGCTGCCGCCAGGTTTCAC
CCTGACCCGCAGTTTCATGCGTCGCAGTCCGGTCACCCCCGATCCGGTCGCCTGCCTGAC
CTATGGCGATGGCCTGGCACGATTCTCGGTGTTCATCGAGCCGCTGCACGGTGCCATGGT
TGGCGACGCGCGCAGCCAGCTCGGCCCGACCGTGGTGGTTTCCAAGCGCCTGCAGACCGA
TGACGGCGGCCAGATGGTGACCGTCGTCGGCGAAGTGCCGCTGGGCACCGCCGAGCGGGT
GGCACTGTCCATCCGGCCCGAGGCCGCCGCCCAGAAATGATCGAGGAGCAGGGGCGAGTG
GTGGCGACCGAGCCGGGAGCGGTATGGGTCGAGACCGTGCGCCGCAGTACCTGCTCGTCC
TGCTCGGCCAATGCCGGTTGCGGCCAGGGGCTGATGCAGCGCCTGGGCGTCGGCGCGGGG
CGTGCCCGGGTGCGCGCGTTGAGCGACCTGAGCCTGCGGGTCGGCGATGCGGTCGTCCTA
GGAATTCATGAAGACCTGTTGTTGCGCGCCTCCGTCCTCTTCTATCTTTTCCCTCTGCTC
GGGTTTTTCGTGGCAGCATTGCTGGCGACCCGGGCGGGCCTTGTCGAACCTCTGATCATC
GTGTCCGGGCTGGCGGGTTTGCTGGCGGCCTGGCTATTGGTGCGTCGGCATGCTCGTCGT
CATGCCGATGATCCAGCCTCGCAGCCGGTGGTTCTGCGAGCGCTGATTTCCGGGCCGTCC
GATTCGGCCTGAGTCTTTCTCTTCCCTCGAACATCACGGGAGCTGTAGTCGATGCATACC
CTAAAACGCTGTATGGCTGCGATGGTGGCCTTGCTGGCCTTGAGCCTGGCGATGACGGCC
CGGGCAGAACTGCCGGACTTCACGCCTTTGGTCGAACAGGCGTCGCCGGCGGTGGTGAAT
ATCAGTACGCGGCAGAAGCTGCCGGATCGCGCCATGGCGCGCGGGCAGCTGTCGATCCCC
GACCTCGAAGGGCTGCCGCCGATGTTCCGCGACTTCCTCGAGCGCAGCATCCCGCAGGTT
CCGCGCAATCCGCGCGGCCAGCAGCGCGAGGCGCAATCGCTGGGCTCCGGCTTCATCATC
TCCAACGACGGCTACATCCTCACCAACAATCACGTCGTGGCCGATGCCGACGAGATCCTG
GTGCGCCTGTCCGACCGTAGCGAGCACAAGGCCAAGCTGGTCGGCGCGGACCCGCGCAGC
GACGTGGCGGTGCTGAAGATCGAGGCGAAGAACCTGCCGACCCTGAAACTGGGCGATTCG
AACAAGCTGAAAGTGGGCGAATGGGTCCTGGCCATCGGTTCGCCGTTCGGCTTCGATCAC
TCGGTCACCGCCGGTATCGTCAGTGCCAAGGGGCGTAGCCTGCCGAACGAGAGCTACGTA
CCCTTCATCCAGACCGACGTGGCGATCAACCCGGGCAACTCCGGCGGTCCGCTGCTGAAC
CTGGAGGGCGAAGTGGTCGGCATCAACTCGCAGATCTTCACCCGTTCCGGCGGCTTCATG
GGCCTGTCCTTCGCCATCCCGATCGATGTCGCGCTGAACGTCGCCGACCAGTTGAAGAAA
GCCGGCAAGGTCAGCCGCGGTTGGCTGGGTGTGGTGATCCAGGAAGTGAACAAGGATCTC
GCCGAGTCCTTCGGCCTCGACAAGCCGTCCGGCGCGCTGGTGGCGCAACTGGTGGAAGAC
GGCCCGGCGGCCAAGGGCGGCCTGCAGGTGGGCGATGTGATCCTCAGCCTGAACGGCCAG
TCGATCAACGAGTCCGCCGACCTGCCGCACCTGGTGGGCAACATGAAGCCGGGCGACAAG
ATCAACCTGGACGTGATCCGCAACGGCCAGCGCAAGTCCCTGAGCATGGCGGTAGGCAGC
CTTCCGGACGACGACGAGGAAATCGCCTCGATGGGCGCTCCGGGCGCCGAGCGCAGCAGC
AACCGCCTGGGCGTGACCGTCGCCGACCTGACCGCCGAGCAGCGCAAGAGCCTGGATATC
CAGGGCGGCGTGGTGATCAAGGAAGTCCAGGACGGTCCGGCCGCGGTCATCGGCCTGCGT
CCGGGTGATGTCATCACCCACCTGGACAACAAGGCGGTGACCTCGACCAAGATCTTCGCC
GACGTGGCCAAGGCCCTGCCGAAGAACCGTTCGGTTTCGATGCGGGTACTGCGCCAGGGG
CGCGCCAGCTTCATCACCTTCAAGCTGGCCGAATAAGCCGGCTGGCGAAAAAAGGGCGGT
TTCCACCGCCCTTTTTCATGCCCGTCAATCCGTTACCTGCGTGACGCCTTGCCCGAGCAT
CAGGTAAACTCCCCGGCTATTTTTCGGCGGATTGCCGCCCTTGCCCTTTTCGAGTGTGTT
GAGCCGTGAGCGACCTGAGCCATATCCGCAATTTCTCCATCATTGCCCATATCGACCATG
GCAAGTCGACGCTGGCCGATCGCTTCATCCAGATGTGCGGCGGTCTCTCCGATCGCGAAA
TGGAGGCCCAGGTCCTGGACTCCATGGACCTGGAGCGCGAGCGCGGGATCACCATCAAGG
CCCACAGCGTGACCCTGCACTACAAGGCGCAGGACGGTAAGACCTACCAGCTCAACTTCA
TCGATACCCCCGGCCACGTCGACTTCACCTACGAAGTCAGCCGCTCGCTGGCCGCCTGCG
AGGGCGCGCTGCTGGTAGTGGACGCTGGCCAGGGCGTCGAGGCGCAGTCCGTCGCCAACT
GCTACACCGCCATCGAGCAGGGGCTGGAAGTGATGCCCGTGCTGAACAAGATGGACCTGC
CCCAGGCCGAGCCGGAGCGGGTGAAAGAGGAAATCGAGAGCATCATCGGCATCGACGCCA
CCGACGCCGTGGCCTGCAGCGCCAAGAGCGGGATGGGCGTGCTGGAGGTGCTGGAGCGCC
TGGTGACCGCCATCCCCGCCCCGGAAGGCGAGATCGAGGCGCCGCTGCAGGCGCTGATCA
TCGACTCCTGGTTCGACAACTACCTCGGCGTGGTCTCGCTGGTGCGGGTGAAGAACGGCC
GGGTGAAGAAGGGCGACAAGATCCTGGTGAAGTCCACCGGCAAGGTCCACCAGGTGGACA
GCGTCGGGGTATTCACTCCGAAGCACACCGAGACCGTCGACCTGAAGGCGGGCGAGGTGG
GCTTCATCATCGCCGGTATCAAGGATATCCACGGCGCGCCGGTGGGCGATACGCTGACCC
TTAACAACACGCCCGACGTCGAGGTCCTGCCGGGCTTCAAGCGGGTCAAGCCGCAGGTCT
ACGCGGGCCTGTTCCCGGTCAGCTCGGACGATTTCGAGGACTTCCGCGATGCCCTGCAGA
AGCTGACCCTCAACGACTCGTCGCTGCAATACGAGCCGGAAAGCTCCGAAGCCCTGGGCT
TCGGCTTCCGTTGCGGCTTCCTCGGCATGCTGCACATGGAGATCATCCAGGAGCGCCTGG
AGCGCGAATACGACCTGGACCTGATCACCACCGCGCCCACGGTGGTCTTCGAGATCGTGC
AGAAGAACGGCGAGATCATCTACGTCGACAACCCGTCCAAGCTCCCGGACCTGGCGTCCA
TCCAGGAAATGCGCGAACCGATCTGCCGCGCCACCATCCTGGTGCCCAAGGACCACCTGG
GCAACGTGATCACCCTGTGCATCGAGAAGCGCGGCGTGCAGCGCGACATGCACTTCCTCA
GCGGCCAGGTGCAGGTGGTCTACGACCTGCCGATGAACGAGGTGGTGCTCGACTTCTTCG
ATCGCCTCAAGTCCACCAGCCGCGGCTATGCTTCCCTGGACTACAGCTTCGATCGTTTCG
AGCCGTCCAACCTGGTTCGTCTCGACGTGCTGATCAATGGCGAGAAGGTCGACGCCCTCG
CCCTGATCGTCCACCGCGACAACGCCCCCTACAAGGGCCGCCAGCTGGTGGAGAAAATGA
AGGAACTGATCCCGCGGCAGATGTTCGACGTGGCGATCCAGGCAGCCATCGGTGGGCAGA
TCATCGCCCGCTCGACGGTCAAGGCGCTCAGGAAGAACGTGCTGGCCAAGTGTTACGGTG
GCGACGTGAGCCGTAAACGCAAGCTGCTGGAGAAGCAGAAGGCTGGTAAGAAAAGGATGA
AGCAGGTCGGTAGCGTGGAAATTCCCCAGGAAGCCTTCCTCGCCGTGCTCAAAGTGGATA
GCTAGAACCCATGACACTCAATTTCCCGTTGTTGCTGGTCATCGCCGTGGCTGTATGCGG
CGCCCTGGCCCTGGTCGACCTGGTGCTGTTCGCGCCGCGTCGGCGGGCCGCGATCTCTTC
CTACGAAGGGCAGGTGAACGAGCCCGATCCGGCGGTGCTGGAGAAGCTCAACAAGGAACC
GCTGCTGGTGGAGTACGGCAAGTCGTTCTTCCCGGTGCTGTTCATCGTGCTGGTGCTGCG
TTCCTTCCTGGTCGAGCCGTTCCAGATTCCCTCGGGGTCGATGAAACCTACCCTCGAGGT
CGGCGATTTCATCCTGGTCAACAAGTTCGCCTACGGTATCCGCCTGCCGGTGCTGGACAC
CAAGGTGATCCCGATCGGCGACCCGCAGCGCGGCGATGTCATGGTGTTCCGCTATCCCAG
CGAACCGAACATCAACTACATCAAGCGCGTGGTCGGCCTGCCGGGCGACACCGTGCGCTA
TACCAGGGAAAAGCGCCTGTACGTCAACGGTGAGCTGGTGGCGGAGAAGCTGGTCGGCGA
GGAACCGGGCACCCTGGGCAGCGTGACGCTGTACCAGGAGAAGCTGGGCCAGGCCGAGCA
CTTGATCCGCAAGGAAATGAGCCGCTATCGCATCGAGCCCGACCGCCAGTGGACCATTCC
CGCCGGCCACTACTTCATGATGGGCGACAACCGCGACAACTCCAACGACAGCCGCTACTG
GAACGATCCGAAGATCCCCAAGGATCTGCTGGGCATGGTTCCGGACCGCAATATCGTCGG
CAAGGCCTTCGCCGTGTGGATGAGCTGGCCCGATCCGAAGATGAGCAACCTGCCGAACTT
CTCCCGGGTCGGCGTGATTCACTGACCTGTGCGCAGGTTCGCCACGCGGAAGGGCGCTCC
TGCTGAATAATCGCGAAGCGGGGCTGCTCCCGAGGGCAGCCCCGCTTTCACTTCCGCGAA
CGCCGCCGCAGGGCCCTGCCCGATGGCGTTACCGCTCGCTGGACGGAATAACTACACTGA
CATGAGGTCCGACATGAGGTTCGCGCGTTCGCAGAAGGGGATGTCCCTGCTGGGGTGGCT
GGTGGTGCTGGGCGTGGTGGCGTTCTTCGCCAGCGCCGCATTCAAGATCATCCCGCACTA
CATGGATTACTACTCGCTGGAGAAGGTGATCACTTCCGTGGAGACCGACAAGGCGGCCGA
GGTGCGTTCCGTGCCGGAGTTCTACAGCTACGTCGGCAAGGGGATGCAGATCAACGGCAT
CCGCAACCTGGACCTGGAGAAGGCCCTGGAGGTGCAACTGGAAGACAACCAATTCCGGGC
GCACCTGAAATATGAAAAACGCGAGCCACTGATCAGCAACATCGACCTGGTGGTCCACTT
CGACAAAGAATTCCGTGTACGCATGCCGTGAGTAATTCGCTGGACCGACTCGAGCGCAAG
CTCGGCTATACCTTCAAAGACCGGGACCTGATGGTCCTGGCCCTGACCCATCGCAGCTAC
GCCGGGCGCAACAACGAGCGCCTGGAGTTCCTCGGTGACGCCATTCTCAACTTCGTCATC
GGCGAGGCGCTGTTCCACCACTTCCCGCAGGCTCGCGAAGGCCAGCTTTCGCGCCTGCGC
GCGCGATTGGTCAAGGGCGAGACCCTGGCCCTGCTGGCGCGCGGCTTCGAGGTGGGCGAC
TACCTGCGGCTGGGCTCGGGCGAGCTGAAGAGCGGCGGGTTCCGCCGCGAGTCGATCCTC
GCCGATGCGATGGAAGCCCTGATCGGCGCCATCTACCTGGATACCGGCATGGACTCCGCG
CGCGAGCGGATCATCGCCTGGCTCGGACCGCAACTGCGCGAGCTGACCCCGGTGGACACC
AACAAGGACCCCAAGACCCGCCTGCAGGAGTTCCTGCAGTCGCGTGGCTGCGACCTGCCG
CGCTACGAGGTGGTGGATATCCAGGGCGAACCCCATTGCCGGACCTTCTTCGTCGATTGC
GAAGTGGCCCTGCTGAGCGACAAGACCCACGGGCACGGCGGCAGCCGCCGCATCGCCGAG
CAGGTGGCCGCGGCCGCCGCGCTGGTGGCCCTGGGCGTGGAGAATGGCCATGACTGACAT
GCACGACGACATCCCCGCCGGCAGCCGTTGCGGCTACGTGGCGATCGTGGGCCGCCCCAA
CGTGGGCAAGTCCACCCTGCTCAACCACATCCTCGGGCAGAAGCTGGCGATCACCTCGCG
CAAGCCGCAGACCACCCGCCACAACATGCTCGGGATCAAGACCGAGGGCGAGGTGCAGGC
CGTCTACGTCGATACGCCCGGCCTGCACAAGAGCGGCGAAAAGGCCCTCAACCGCTACAT
GAACCGTACCGCCAGCGCGGCATTGAAGGATGTCGACGTGGTGATCTTCGTGGTCGACCG
CACCCGCTGGACCGAAGAGGACCAGATGGTCCTGGAGCGCGTGCAGTACGTCAGTTGCCC
GGTGCTGATCGCGGTGAACAAGACCGACCGCATCGAGGAGAAGGCCGACCTGCTGCCGCA
CCTCGAATGGCTCACCCAGCAGTTGCCGAAGGCCGAGGTAGTACCGATCTCGGCGCAGCA
CGGGACCAACCTGGACGTGCTGGAGAAGCTGGTCGCCGAGCGTCTGCCGGAAAGCGAGCA
CTTCTTCCCCGAAGACCAGATCACCGACCGCAGCAGCCGCTTCCTGGCCGCCGAGCTGGT
CCGCGAGAAGATCATGCGCCAGCTCGGCGCCGAGCTGCCCTACCAGATCACCGTGGAGAT
CGAGGAGTTCAAGCAGGAAGGTCGCATCCTGCATATCCATGCGCTGATCCTGGTGGAGCG
CGAGGGGCAGAAGAAGATCATCATCGGCGACAAGGGCGAGCGGATCAAAAGCATCGGCCA
GAACGCGCGCAAGGACATGGAAGTGCTGTTCGACTCCAAGGTCATGCTCAACCTCTGGGT
CAAGGTCAAGGGCGGCTGGTCCGACGACGAGCGTGCCCTGCGCTCGCTGGGCTACGGCGA
CCTCTGACCGTTCCCGGCAGCCCGGCGCCAGCCGGGCGCCATTCCTCTCGCGCCCGGTCG
ACCCGCCATGTCCTTCGCCGCCGCCCAAGCCACCTACGTGCTGCATAGCCGGCCGTACAA
GGAAACCAGCGCCCTGGTGGACTTCTTCACCCCGCTGGGTCGCCTGCGCGCGGTCCTGCG
CGGCGCCCGCGGCAAGGCCGGCGCCCTGGCGCGGCCATTCGTGCCGCTGGAAGCGGAGTG
GCGCGGACGCGGCGAACTGAAGACCGTGGCCCGCCTGGAAAGCGCCGGCATTCCCAACCT
GCTCAATGGCCAGGCGCTGTTCAGCGGTCTCTACCTCAACGAGCTGTTGATCCGCCTGTT
GCCGGCGGAAGACCCGCAGCCGGAAATCTTCGCCCACTACGCCGCGACCCTGCCGCTGCT
GGCGGCGGGGCGACCCATCGAACCGCTGCTGCGCGCGTTCGAATGGCGCCTGCTGGAGCA
ACTGGGCTATGGTTTCGCTCTCGATGTCGACATCGATGGGCGCCCGATCGAGCCGCAGGC
GTTGTACCAGCTTTTGCCAGAGGCCGGCCTGGAGCCGGTGGCGCAACTGCAACCCGGGCT
GTTCCAGGGCTCCGAACTGTTATCCATGGCCGACGCCGACTGGAGCGCCCCCGGCGCCCT
GGCGGCGGCCAAGCGCCTGATGCGCCAGGCGCTCGCTCCCCATCTGGGCGGCCGGCCGCT
GGTCAGCCGCGAGCTGTTCATGAACCGTAAGGAGTCACCCCGTGACTGAAGCCACTCGAA
TTCTGCTCGGCGTGAACATCGATCACGTCGCCACCCTGCGCCAGGCCCGGGGCACCCGCT
ATCCGGACCCGGTGAAGGCCGCCCTGGACGCCGAGGAAGCCGGCGCCGACGGTATCACCG
TGCACCTGCGCGAGGACCGCCGGCATATCCAGGAACGCGACGTGCGGGTGCTCAAGGAAG
TGCTGCAGACGCGGATGAACTTCGAGATGGGGGTCACCGAGGAAATGCTCGCCTTCGCCG
AGGAGATCCGGCCGGCGCATAGCTGCCTGGTCCCCGAGCGCCGCGAGGAACTGACCACCG
AGGGCGGCCTCGACGTCGCCGGCCAGGAACAGCGCATCCGCGACGCGGTACGACGCCTGG
CTGCGGTGGGCAGCGAAGTGTCGCTGTTCATCGATCCCGATCCGCGGCAGATCGAGGCCT
CCGCCCGGGTCGGCGCGCCGGCTATCGAACTGCATACCGGTCGCTACGCCGACGCCGAAG
ACCCCGAGGAGCAGGCCCGCGAGCTGCAGCGGGTACGCGAGGGCGTGTCCCTCGGGCGTT
CCCTCGGCCTGATCGTCAACGCCGGGCATGGCCTGCACTACCACAATGTCGAGCCGGTCG
CGGCCATCGACGGCATCAACGAGCTGAACATCGGCCACGCCATCGTCGCCCACGCCCTGT
TCGTCGGCTTCAGGCAGGCGGTGGCCGAGATGAAAGCGCTGATGCTGGCCGCGGCGACCA
AGCGCTGAGGCAATCGCGCCCCGCTTGCCGTCGACCTGCGGGGCGGATGAAAGCATGAAA
AAAAGCCCATCCGAGGATGGGCTTTTCCTATCCGCTGTCAGGGCTTGCGCGCCACCAGCG
TGGCGCGCATCGGTGCCGGCAGGCCTTCGACGGTTCGCGAACGGTCCTGCGGATCGAGGA
ATTCCGGCAGCGACTGGAAACGCATCCATTCGGTGGAGCGTTGTTCCTCGACGCTGGTCA
GGCTGACGTCGACGCAGCGCGCGTCGGCGAACCCGGCGCGGCGCAGCCAGAGTTCCAGGG
CCGCCACCGAGGGCAGGAACCAGACGTTGCGCATCTGCGCGTAGCGGTCCTCGGGCACCA
GCACGGTGCTGGCGTCGCCTTCCACCACCAGGGTCTCCAGGACCAGTTCGCCGCCGCGCT
TCAGGCAGTCCTTGAGCGCCAGCAGGTGGTCGATCGGCGAGCGACGGTGATAGAGCACAC
CCATGGAGAACACCGTGTCGAAGCCTTCGAGCTTCTCCGGCAGGTCTTCCAGGGCCAGCG
GCAGGTGCCAGGCCGGCAGCTCCGGCAGGTAGCGCTTGGCGGCGAGGAACTGGCAGAGGA
ACAGCCAGTTCGGATCGACCCCGACCACGCTTTCCGCGCCGGCGCCGAGCATGCGCCACT
GGTAGTAGCCGTTGCCGCAGCCGACGTCGAGGACGCGTTTGCCACGCAGTTCGACATGCG
GCGAGACACGCTCCCATTTCCAGTCGGAACGCCATTCGGTGTCGACCTGCACGCCGAAGA
AGTCGAAGGGGCCCTTGCGCCAGGGAATCAGCCCTTGCAGCGCTTCCTTCACCTGCGCTT
GCAGCGCCGCATCGTGGTCGCTGTGCAGGGCGAAGCGCTGGGCCAGTTCGACCTTCGGCG
CGGGCACCTGGGGCAGGCGCTGGACCGCGCTCCACCAACGGGCCAGGTCGCCGTGGCCTT
CCTCGATGCGCGCGGCGATCTGCGCGGGCAGGCTGGTCGCCCAGCCGTACAGCGGCGAGC
CGGCGAGGTGTCGCTGGAGGGCGTCGAGGGCGAGGTGCTGGATCATGGCAGGGCGATCAT
CGAGGCGAAGTTGAGACACTGGAACCATTGGCTGACCCGGCTGAAGCCGGCGGCCAGCAG
CCGTTCACGGTGTTCCTCGAAGGTGTCGGGGAGCATGACGTTTTCCAGCGCGCTGCGCTT
CTGCGCGATCTCCAGCTCGCTGTAGCCGTTGGCACGCTTGAAGGCGATGTGCAGGTCGGT
GAGCAGCGCGTGCTCCTGCGCATCGGCGAAGCGCAGTTTCTCCGAGAGGATCAGCGCGCC
GCCGGGCAGCAGTGCCTGGCGGATCCTGCGCAGGAGGCCGAGGCGCTGGTCGGGGGCGAC
GAACTGTAGGGTGAAGTTCATCGCCACCAGCGAGGTGGGTTGCAGGTCCAGGGCGAGAAT
GTCGGCCTCGATCAGCTCGACCGGCAGCAGCTCCTGGTACATGGCGTCCTGGGCATGCAG
GTATTCACTGCAGCGCTCGATCATCGCGTGCGAGTTGTCCACCCCGATCACCCGGCAGCC
GTCGTTGCGGACGTGGCGGCGCAGCGACTGGGTGACCGCGCCGAGCGAGCAGCCGAGGTC
GTAGAGCACGCTGTTCGGCTGGGCGAACTGCGCGCCGAGTACGCCGATGTTCTCGACGAT
GGTGGGGTAGCCCGGCACGGAGCGCTTGATCATGTCGGGGAACACGCGCACCACGTCTTC
GTTGAATACGAAGTCGGCGACACGTTGCTGGGGTTGGGCGAACAGGCGATCGGACTCGCT
CACGCGGGTGACCTCGGGCATCACGGCTTTTCAGGGGGCCGAATTGTAGCCGAGGGACGA
GCGTCGCCCAACTGCGCGGCGACGATTCACCCATGCGCGCAGACGAATCACCTGAGCTTG
TCGGAGAAGTACTCTCCCGCGCCCTGCAGCGGACCCAGCGGGTTCTTCTTGTCTTCCAGG
CGATGGATGTTCGGTTCGCCGTTGCTGACCTTGTGCACCAGCACGTCGTTGACGAAGACG
AACACCGCCTTGAACGACCAGCCCTGCAACTCCCGTTTCTTGCGGAAGTTGAACACGTCC
GCCCAGAAGCTGCCGACCCGCTGGGTGTCGGTCTTGCTGAAATCGAAGGCGTAGCCGATG
CAACGGTCCTTCGCTTCCAGGCATTGCACCAGGCCGCCCGGCAGGTAATCGATGGGGATG
TTCGGCTGGATGAACATGAGCCGCACGTCGATGAACGACAGCATGCGGCCGTTGCCCTGG
GTCAATGGATCGAAACCCAACCCGAACAGCTGCGAACGGGTCGTGCTGCCGGGTTGCGCC
TGGGAATAGCGCAGTTCGGCATCGAGGTAGTCGACGAAGGGGGATTGGACTTCCGCTCGT
TCGCTGGGCAGCAGGCTGCCGCAGGAGGAAACGAAGACAGTGGATGCCCAGAGCAGTGAG
TAACGAAGAGCGGTGCCCATGACGCGCCTCCTTTCGGTGCCGTCGTAGATTGAGTAATAG
ACGACGCCAAAAAGGCCTGCCGGAATTTATTCAATCGGCTGAAAGCAGCGTGGTTGCTGG
TCTGGCGGCGGATTTCCGGCGGCCCGGAAAGTCATTCGAAAGAAAGCCTATAGCGCTCGC
CGAGGACCTTCAGGGTGCCTTCGCGACGCAGTTGGCGCAGCCCTTCGTCGAGTTCCGCGA
GACGCGCGTCGACCTCCGGCAGGTGCGGGCTGAGGCCGACGTGCAGCGGCTGCCGCCCGG
GCAGTTCGCCGGCGCGGCGGACCTGTCCGGCGAGCTGCGGATGATGCTCCAGGTAGTGCT
CGATGATGTCGCGGTCTTCCAATAGCACGTCGATGCGGCCGAGCAGCAGTTTCTGCAGGT
TGCGCGGCAGCACGCGCTCGCCGCCGAGGACCTGCAGGTGCAGGTCGTCGTCGCCGGCCT
GGCTGCGCCAGGCTTCGAAGCGCGGATTGTTCACGTAGCCCTGGGCGAGGCCCAGGCGCT
GGCCGAGCAGGGATGCATCGCCGGAGTAGCGCCAGTCGCTGTCGTGGCGGGTGTAGAAGG
CCAGCTCGACCCAGCCGATGGGCTCGCTGCCGACCCGCAGGCCGTCGAGTCCATAGGCGC
CGACCAGGCCGTCGCGATGGCCGTCGCGGACCATCTGCACGGCGCGCGGCCAGGGCAGGC
TGTCGAAGTGCGGTGGCTCCCGAAGGACCTGGCTGAGCGCCTCGACCAGGTAGCCGGGCC
GCTGCGGCGTGCCAGGGCACAGGTAGGGGCAGCCGTCGTCGCCTGCGAAGCGCAACGGTT
CGGCCAGCGTGGGCAGCGGAGCGGCGCAGGACAGGGCGAGCAGGACGAAGGAGGCGCGGA
GCATGGAGTCCTCGGGGCGACGGGGCCTGTCAGGATAGGCCAGGTCGCCACGGCGCAGGA
CGTTGGTCTTCGTACAGAATGTGTCCGCCGGGGGCAGCGGTTTCAGCGCACCTGGATCGC
GCAGGAAAAGCTTTCCGCCGGTTCCGCGTCCTTTTCCCAGGGCCGCCGGTAGACCAGTTC
CAGGCGGTCGTCGCCGCTGGCGGCGACGCGGAAGCGCCAGGTCGATTCGCCGCCGCTGCC
AACCAGGCCGCTGTCTTCTTCGGAATTGCTGTAGACCTCCGGGCCAAGGCGCTTGAGCAC
ACTGGCGGCGGGGTTGCGCAGTTCCCAGCGGAAGCCGGTGGTGGGATTGCTCGGCAGGGT
CAGCACCAGTTCCTGGCCTTGCGTCAGCTTCAGCGGCGAACAGTCGTCGGCGTCGTCCAG
GGTGACCACCGGCTTCTGTTGCCCGGCGCAGCCGGCCAGGACCACGATGGACAATGGCAG
CAGCAGACGGGAGGGGGAAAAGGACATGCAGCGCTCCTCGGCTCAAATGGAAAGGGCGCC
AGCATAAACCCTGCCGGCGCCCGAGCGCCAAGGTTGGCGCGGCGGATGGCCGAACCGGTC
GGCCATCCGCCGCCGGCTCAGGCCGGGAACAGCACCTTGGCCACGTCGCCGTAGCGCTTG
GCGAAATGCACGGTGAGCCCTTCCTTGAGATAGTCGGGCAACTCTTCGAAGTGGCCGCGG
TTGGCTTCCGGCAGGATCAGCTCGAAGATCTTCTGCCGGCGCGCGGCGATCACCTTCTCG
CGGACCCCGCCGATGGGCAGGACCTGGCCGGTCAGGGTCAGTTCGCCGGTCATCGCCACG
CCTTTCTTCGGCACCTGGTTGCGCGCCAGGGAGAGCAGGGCGCTGGCCATGGTGACGCCG
GCGCTGGGGCCGTCCTTGGGCGTGGCGCCTTCCGGCACGTGCAGGTGGACGAAGGCCTGG
TCGAAGAAGGTCGGGTCGCCGCCATACTTCTTCAGGTGCGAGCCGATGTAGCTATAGGCG
ATCTCGGCGGATTCCTTCATCACGTCGCCGAGCTGGCCGGTGAGCTTGAAGCCACGGTTC
AGCGTGTGGATGCGGGTCGCCTCGATCGGCAGGGTGGCGCCGCCCATGCTGGTCCAGGCC
AGCCCGGTGATCACGCCGATCCCGGAAAGCACCTGCTCGCTGCGGAACACCGGCATGCCG
AGGTAGTCCTCGAGGTCCCTGGGACCGATCTTCACCTTCGACTCGGGATCCTCCAGCAGC
TTGACCACCGACTTGCGCACCAGCTTGCCGAGCTGTTTCTCCAACTGGCGCACCCCGGCT
TCCCGCGCATAGCCCTCGATCACCGCGCGCAGCGCGGCATCGCTGATGCTCAGGCGGCCC
TTGGGCACGCCGGCCTTTTCCAACTGCTTGGGCCACAGGTGACGCTTGGCGATGGCCAGT
TTTTCCTCGGAGATGTAGCCGGACAGGCGGATCACTTCCATCCGGTCGAGGAGCGGTCCG
GGGATCGAGTCGAGGGTGTTGGCGGTGCAGACGAACAGCACCTTGGACAGGTCCAGGCGC
AGGTCCAGGTAGTGGTCGAGGAATTCGACGTTCTGCTCCGGGTCGAGGGTTTCCAGCAGC
GCCGAGGCTGGGTCGCCCTGGTAGCTGGCGCCGAGCTTGTCGATTTCGTCGAGCATGATC
ACCGGGTTCATCACCTCGACTTCCTTCAACGCCTGCACCAGCTTGCCGGGCAGGGCGCCG
ATGTAGGTGCGGCGGTGGCCCTTGATCTCCGCCTCGTCGCGCATGCCGCCGACGCTGAAA
CGGTAGAACGGCCGGCCGAGGCTCTCGGCGATGGATTTGCCGATGCTGGTCTTGCCCACC
CCCGGCGGGCCGACCAGGAGCACGATGGAACCGGCGATCTCGCCCTTGAAACTACCCACG
GCGAGGAATTCGAGGATGCGATCCTTGATGTCGTCGAGGCCCGCGTGATGCTTGTCGAGG
ACCTTGCGCGCATGCTTGAGGTCGAGCTTGTCCTTGCCGTACACGCCCCAGGGCAGGGCG
GTGGCCCAGTCCAGGTAGTTGCGGGTGACGGCGTACTCGGGCGAGCCGCTCTCGAGGATC
GACAGCTTGTTCAGCTCTTCGTCGATACGCTTGCGCGCCTGCTCGGGCAGCACCTTGCCT
TCCAGGCGGGCGCGGAATTCGTCGGCGTCGGCGCTCTTGTCGTCCTTGGTGATGCCCAGC
TCCTGCTGGATGATCTTCAACTGTTCCTTGAGGAAGAATTCACGCTGGTGTTCGCCGATC
TTGCGGTTGACCTCGGCGGACAGCTCCTTCTGCAGGCGCGCGACTTCCACCTCCTTGCGC
AGCAGCGGCAAGACCTTCTCCATCCGCTTGAGGATCGGCACGGTGTCCAGCACTTCCTGC
AGTTCGCCGCCGGGCGCGGTGGTCAGGGCCGCGGCGAAGTCGGTGAGCGGCGACGGGTCG
TTGGGACTGAAGCGGTTCAGGTAGTTCTTCAGTTCCTCGCTGTACAGCGGGTTGAGCGGC
AGCAGCTCCTTGATCGCGTTGATCAGGGCCATGCCGTAGGCCTTCACTTCGTCACTGGGA
TCGATCGGGGTCTTCGGATAGTCCACCTCCACCATGAACGGCGGACGATGGCGCTTGATC
CAGCCCCGGATACGCACCCGCGACAGGCCCTGGGCGACGAACTGCAGCTTGCCGCCCTCG
CGTGAGGCATGGTGCACCCGGACCAGCGTGCCGTGCTCGGGCAGGCTGTTGACGTCGAAG
TGGCGCGGGTCTTCCGGAGGATTGTCCATGAAGAACAGGGCCAGCGAATGGTGGTCGGTC
TTGGCCACCAGTTCGAGGGTTTCCGCCCAGGGTTCTTCGTTGACGATCACCGGCAGCACC
TGCGCCGGGAAGAACGGGCGGTTGTGGATCGGGATCACGTAGAGGGTGGTCGGCAGGGTC
TGGCCGGGCAGCACCAGGCCGGTGCCGGCGGGCTGCGCGTCGCTGATGTGTTCGGGATTA
ACGTCCTGGTCGCTCATGAGGCACCTGACTGACTGAAACATGAGAGTCTAGATGGGGCCC
CGGGGGCGGGTTTCAATCCCTGTCCGTTCAAGGATGTTGCCGAAGGTTTCCACGCAGCAC
GCGGTACGCGGGTACCACTTGCGGCAAGGTGCTGGGCAGCGTCGGGCAAGTCGAGTAGAG
TGCGCAAAAATTGAGCAGTTGCCGTTCATGTTCGACACCCGCCTCATCCGTCTGCCCGAC
CAGTCGCACACCCACGCCCACGAACATCACCAACTGGTGATGTCGCTGGCCGGGCGCGCC
GAATTCGAGGTCAATGGCTGTGGCGGGGAAGTCTGCCGGATGCGCGCCTGCCTGGTGCCG
GGCGAGGCGGGCCACGTGTTCGCCGGGGTGGGCGACAACCGCATGCTGATCATCGACCTG
GGCGAGGACAACCCGACCCCGGAAGACCCCGACCTGCTCGCGCGCCTGTTCGAGGCGCCG
CGCTACCCGACCCTGGACGCCGACTTCCAGAACCTGCTCAGCTACGCCGGCGCCGAACTG
GCCCGCTACGGCAGCGACCCGCTGCTGACCCGTGCCCTCGGCGGAGTGCTGATCCGCGCC
CTGCACCTGCGCCTGTTCGGCGAGCAGCAGCCCCTGGCGGCCAGCGGGCCGCTCGACCTG
GAGCGCCTGGACGCGCATATCGTGCGGAACCTGGCGCGACGCATCACGGTCGCCGAACTG
GCCCAGGTCGCCTGTCTCAGCCCGAGCCATTTCCACGCGCAGTTCAAGGACAGCGTCGGC
CTGACCCCGCACCAGTACCTGCTCAAGGTCCGCCTCGACTGCGCCGCGCGGTTGCTGCGG
GAAAGCCGCCTGCCCCTGGTGCGGATCGCCGAGGAATGCGGCTTCTCCAGCCAGAGTGCG
CTGACCACGGCGATGCGCCGCTACCTGGGGCTGACGCCGAAGTCGCTGCGCAAGGGCTGA
GCGCCATCCGCCACCTTCGGCGGATAACCGCAGGCGGTTATTCGCCCTACCGGGAGTGGT
GTAGGGTGGATAACGGCGCGGACGTCATCCGCCGAGCGGATTCGTCCCGCACGGCCTGTC
TCAGAACGCCACCTTCACCCCCGCCTCGATGCCGCGTCCCGCCGCCGGCACCCGGTCGCG
CAGGATCGAACTGGCGTAGCGCACGGTCTGGTTGGTCAGGTTGGTGCCCTTGACGAAGGC
CAGCCAGCGGCTCTCGCCGAGGTCGAAGTTGTAGCCGAGGCTGGCGCCGAGGGTGGTGTA
GCCGTCGGTGGAGAGTTCTTCCTCCGGCACGCGGTGCTGCGAGGCGGCGTGTTCGACGTC
GACCCGCGCCTGCCACTGCTGCAACTCCCAGATCAGCGCGGTGTTCAGGCGCAGCGGGGC
GATGCGTGGCAGCGGTTCGCCGGTGTCCTTGTTCTTGGCGCGGGTGTAGTCCCCGGAGAG
TTCCAGGTCGAAGTTGCCGTACGGGCTTTCCAGCAGGTGGATGCGGTCCTGCGCCTCGAC
GCCGTAGAAGTCCGCGCGAACGCCGCTGTAGAGGTATTCCGGTAGCGCCTCGTCGTCGCT
GGCGGCGACCACTTCGCCTTCCTCGTTGCGATGGCGACCGCTGGCGAGCAGGCCGATGTA
GTTGGAGAAGCGGCTGTAGAACACCCCGACGCTGCCCTTGTGCACGCCGTTGTCGAAGCG
CAGGGCGAGGTCGGTGGAGACCGCCTTTTCCTTGTCCGCGTCGGCATCGCCTACCTCGTA
GGTGCCGGTGGCGGCGTGCGGACCGTTGGCGTACAGCTCGTAGAAGGTCGGTGCGCGCTC
GGTGTAGCTGAGGGTGGCGGCCAGCGACCAGATCGGCGTCAGCTTGTACACCGCGCCGGT
GGACAGGCTGCCGGTGGTGAAGCTCTGCGAACCGTCGTTCTCGGCGAAGCGCTCGTTGCC
CTTGGCGTCGGGGTCCACGCGGGTGTGCTCCAGGCGGGCGCCGAAGCTGAGGTCGAGGCG
GTCGCTGAGCTTCCATTCCTCCAGGGCGAACAGCGCGGCGCTGTCGGTTTCCGTGTGCGG
CACGAAGGCTTCCTCGCCGAGGGCGGAGAAGCGGCTGTTGGCGAACTGCGCGCCGACCAC
CCCGTTCAGCGGGCCGAGCGGGCGGTGGCGGGCCTCGATGCGGCCTTCGTAGCCTTCGTT
CTTGAAGGTGGTGCCGGTCTCGCCGTCCTCGATTTCCTTGTGCTCGTACTTGGTATAGGC
GGCGTCCAGCTTCAGCGAGGTGAACGGGCCTTCGAGGTCGCGGATCTCGGAGGCGAAGGC
GTAGCGGTCCTGCTGCATCTTCAGGCGCACGTCGTCCTCGGCCGGCGAGCCATAGTTGCT
GTCGTAGCCGCTGTAGGAGAGGCCGGCGTAACCGTGCTCCCAGTGATAGGAGCCACCGAC
GGCGCCGCCGTCCTGGCGGCCGTCGCTGTTCTGCACCCGATGCTTGCCGGTGTCGCCGTC
GATCTGCCGCTGGCGGCTGGAATGGGCGTAGCCGGGAATCCTGACGTCGTTGAACTCGCG
GCTGGCGGCGTCCACGTGCAGGGCGAAGTTGCCGTCGCCGGCCTCCAGTGCGCCGGAGCG
GCTACGGGTGGTGTCGGCGCCGCCGTAGCGCAGTTCGCCGCTGCCGTGGATGCCGTCGAC
GGGTTCGCTGGGGATGCGGTTGTCGAAGCTGTTCACCACCCCGCCGATGGCATTGCCGCC
GTAGAGCAGGGCGGCCGGGCCGCGTACCACTTCCAGGCGCTCGACGCTATTGGGGTCTTC
CGGCACCGCGTGGTCGTAGGACAGCGACGAGGCGTCGAGCGCGCCGACGCCGTTGCGCAG
CAGGCGGATGCGGTCGCCGTCCATGCCGCGGATCACCGGTCGGCTGGCGCCCGGTCCGAA
GTAGGTGGAGGACACCCCGGGCAGGCCGTTGAGGGTTTCGCCGAGGCTGCCTTTCTGACG
CAGGGTCAGCTCGTCGCCTTCGAGCACGCTGCTGGGCGTGGCGGGAGATTCGTTGCCCAG
TGGGTTGGCGGTGATCACCTGGGAGGGCAATTCGCTGGGGCGGCCGTCGGCGCCGAGCGT
TTCCCCCGAAACGATCAGGCAGGCCAGCGCCAGTGGCGTGAGAGGCCAGAGCGGACGGGA
AGGGAAAAGGCCGGAAGAGGACATTGCGGGCTCCATGGTCATGGGTCGGACTTTTTTCAG
GCCAAAGCGAACCCAGGCCCTTCCCGGAGGAGGGGCGACGGGGTCGGATCGGCGTATTTA
TTGGGATGTTATATTATTTCTTTTTGTGTCGATAGACCCGCGTAGCCACTCTGCATGGCG
TCGTGCCGACGAGCAGCGGCAATGTCCGCATGCCTGCCGGCGAAGAGGAACGGGAAAGTT
CCGCGGCCAGGAGTTTTCCGCAAAAACTCCAGAGTCTTTCGCAAGAATCGCCCCTCTCGC
AGCCACTACATTCCGCTATCCGCTGGTGCCTCGCGCCGGCGGAATGGGCCTGACCCATAC
TGATCCGTATTCCCGCGCCACAGGACGTGCCGCGCCGCCGGCACAACCCGTCGGCGGCGG
TGCCCCGGGCAATGGACGCCTGGCCGGACTTCTTTCAATAACAATGGCTCCACAAGAGGA
GGGCGTGATGTTCAAAGCCAGTCACGTCTTGCAGGGCGAGGACCAGACCCGGTCCGCAGC
CGAATTCTTCCCTGTCATCAGCGCCAACTACGCGGTCGACGAGGAAGCCTACCTGGGCGA
ACTGCTGCAGCTCGCCGACCCCGGTCCCGACGGCATCGAGGCTATCCGCCGCAACGCCCG
CGCACTGATCGAAACCGTGCGCAGCCGGGACAACGCCGTCGATACCCTCGACGCACTCCT
GCGCCAATACAGCCTGGACACCCAGGAAGGCCTGATGCTGATGTGTCTGGCCGAGGCGCT
GTTGCGTGTGCCTGACGCGGCGACCGCCGACGCGCTGATCCGCGACAAGCTGTCCGCCGC
CGACTGGCAGCGCCATCTCGGCCAGAGCGACAACGTTCTGGTCAATTTCGCCGCCTGGGG
CCTGGTGATGACCGGCAAGGTGGTGAACATCGACGAACGCACCGACGGCCGCGCCCCGAG
CGTCATCAGCCGGCTGGTGCAGCGCTCCGGCGAACCGGTGATCCGCGCCGCGATGAACCA
GGCGATGAAGCTGATGGGCAAGCAGTTCGTGCTTGGCCGGACCATCTCCGAAGCGCTGAA
GAACGGTCGTCCATGCCGCGAGCAGGGCTACACCTATTCCTTCGACATGCTCGGCGAGGC
CGCGCTGACCGCCGCCGATGCCGAGAAATACATGGCCGACTACCGCCAGGCCATCGACAC
CGTCGGCGCCGAGCCGCAGGTCGGTCCGGGGCCGCGGCCGTCGATCTCGATCAAGCTCTC
GGCGCTGCATCCGCGCTACGAAGTGGCGCAACGCGAGCGGGTGCTCAGCGAGCTGTTCGC
CAACGTCCTGGAACTGGCGGTGCGCGCGCGCAAGCTGAACGTCGGCATCACCATCGACGC
CGAGGAAGCCGATCGCCTGGAGCTGTCCCTCGAACTCTACGAGAAGCTGATGCGCGACCC
GGCCATCGCCGGCTGGGGCGAGTTCGGCCTGGTCATCCAGGCCTACTCCAAGCGCTGCCT
GCCGGTGCTGGTGTGGCTGACCCTGCTCGGCCGCGAGCTTGGCGCACGCATCCCGCTGCG
CCTGGTGAAGGGTGCCTACTGGGACAGCGAGATCAAGCAGTGCCAGGTGCAGGGCGCCGA
CGGCTACCCCGTCTACACCCGCAAGGAAGGCACCGACACTTCCTACCTGGCCTGCGCCCG
CTACCTGCTCAGCGAGCACACCCGCGGGGTGATCTACCCGCAGTTCGCCAGCCACAACGC
CCACACCGTGACCGCCATCCTCGCCCTGGCCGACGAAGCCAGGGCCGCCGGCGGCGAGGA
GCGCGACTTCGAGTTCCAGCGCCTGCACGGCATGGGCGACGCGCTGTACGACACGGTGAT
CGAGAAGTACCGCCGCAACGTGCGCATCTACGCCCCGGTCGGCGCGCACAAGGATCTGCT
GCCGTACCTGGTCCGCCGCCTGCTGGAGAACGGCGCCAACTCTTCCTTCGTGCACAAGCT
GGTGGACCCGCGCGTGCCGGTGGAGACGCTGATCCAGCACCCGGTTACCCAACTGCGCCA
GTTCAAGACGCTGGCCAACGACCGTATCCCTCTGCCCCAGGCGATCTTCGGCGCCGGGCG
GAAAAACTCCCAGGGCATCAACATGAACATCCAGAACCAGTGGAACGAGCTGGAGCTCGC
CTACAAGCCGCACCTGACCCGCCAGTGGCAAGCCGCGCCGATCGTCAACGGCGAGAAACT
CTCCGGCCCGGCCCACGAAGTGCGTTGCCCGTACGACCTGGAGAGGCTGGTCGGCAGCGT
CCAGTACGCGTCCGCCGAGCAGGCCGGCAAGGCCCTCGACGTGTTGCAGGCGGCCTGGCC
GCGCTGGAGCGCCACCCCGGTGGACGAGCGTGCCGGCATCCTCGAGCGTCTCGCCGACCT
GCTGGAAGCCCAGCGCGGCGAGCTGATGGCGCTGTGCACCCTGGAAGCCGGCAAGTCGCT
GCAGGACGGTATCGACGAGATCCGCGAGGCGGTCGACTTCTGCCGCTACTACGCCCAGCA
GGCTCGCCAGCGCCTGGTCCGCGAGGAACTGCGCGGCCCGACTGGCGAGCGCAACGAACT
GTTCTACGAAGGCCGCGGCATCTTCGCCTGCGTCAGCCCGTGGAACTTCCCGCTGGCGAT
CTTCCTCGGCCAGATCAGCGCCGCGCTGGTGGCCGGCAACACCGTGCTGGCCAAGCCGGC
CGAGCAGACCAGCCTGATCGCCGCGCGTACCGTCGAACTGATGTTCGAAGCCGGCCTGCC
GAAGGACGTTATCGCCCTGCTGCCGGGCGACGGCGCCACCCTCGGCGGCGTGTTCTGCCG
TGACGCGCGGGTCGCCGGGGTGGCCTTCACCGGCTCCACCGACACCGCCCGCATCATCAA
CCGCCAACTGGCCGAGAAGCCCGGCGCCATCGCCACCCTGATCGCCGAGACCGGCGGGCA
GAACGCGATGATCGTCGATTCCACCGCTTTGCCGGAACAGGTGATCAAGGATGCGGTACA
ATCCGCGTTCACCAGCGCCGGCCAGCGCTGCTCCGCGCTGCGCGTGATGTACGTGCAGCA
GGACATCGCCGAGCGGGTGATCGAGTTGCTCAAGGGCGCCATGGCCGAGCTGAAGGTCGG
CCCGACCGACGTGCGCGTCAGCGACGTCGGCCCGGTGATCGACGCCGAGGCCAAGGCCGG
CCTGGAGCAGCACATCGCCGCGCTGAAGGCCGCCGGCAAGCTGATCGCCGAGACCAAGGT
GCCGGGCAACCTGAACGGTCACTTCGTCGCTCCCGTCGCGTTCGAGATCAGCGGCATCGA
CGAGCTGAAGAAAGAGAACTTCGGCCCGGTGCTGCACGTGGTGCGTTATGCCGCGCAGGA
CCTGGAAAAGGTCGTGCAGGCGATCAACGCCACCGGTTTCGGCCTGACCATGGGGGTCCA
TAGCCGCAACGAGGAAACCGCCCGTCGCATCGAAGAGCTGGCGCGGGTCGGCAACCTCTA
CATCAACCGCAACCAGATCGGCGCGGTGGTGGGCGTGCAACCGTTCGGCGGCCACGGGCT
GTCCGGCACCGGTCCCAAGGCCGGCGGGCCGAACTACCTGCTGCGTTTCGTCAGCGAGCG
CACCACGTCGGTGAACACCACCGCGGTGGGCGGCAACGCGTCGCTGCTGTCGCTGGCCGA
CGCCGAGTGATACTCCGTTCCCGGGCGCCTTGGCGCCCGGGTCGGTTTCCGGGGTTCGCC
GTGGCGGACGCCGAGGGAAATGACCGCCGTTCCGGTGCGTGCCCGGAGCGGACCATAAAG
GACGATTTTCCCTGCCCGACAGGGGAGGGATCGTGAGGCGTGGGCCTGTTCGGACTCGTT
TGAGGCCACCCACGTTTCCGGCTTGCTCCGGCAAGCGCTCACGGAGTGACGCCACAAGCG
CCATTCTGCCAACCAAGGGCCCGCTACCCGTTGCTTGCACACGCAAGGGCCCGGATAAAA
ACAAGCAATAGGGGAGTCCCTATGAGTGTCAATACGCCCACGCTGATCACCTTCGTGATC
TACATCGCGGCCATGGTCCTGATCGGCCTGGCGGCATATCGCTCCACCAACAACTTCTCC
GACTACATCCTCGGCGGCCGCAGCCTCGGCAGCTTCGTCACGGCGCTGTCCGCCGGCGCC
TCCGACATGAGCGGCTGGCTGCTGATGGGCCTGCCCGGCGCGGTGTACCTGTCCGGCCTG
TCCGAAAGCTGGATCGCCATCGGCCTGATCGTCGGCGCCTACCTCAACTGGCTGTTCGTC
GCCGGCCGCCTGCGGGTGCAGACCGAGCACAACGGCAACGCGCTGACCCTGCCCGACTAC
TTCACCAACCGCTTCGAGGACAACAGCCGCCTGCTGCGGATCTTCTCGGCCCTGGTGATC
CTGGTGTTCTTCACCATCTACTGCGCTTCCGGCATCGTCGCCGGTGCGCGCCTGTTCGAG
AGCACCTTCGGCCTCTCCTACGAGACCGCGCTGTGGGCCGGCGCCGCGGCGACCATCGCC
TACACCTTCATCGGCGGCTTCCTCGCGGTGAGCTGGACCGACACCGTGCAGGCCTCGCTG
ATGATCTTCGCGCTGATCCTCACCCCGGTGATCGTGATGCTCGCCACCGGCGGCGTCGAG
CCGACCTTCACTGCCATCGAGCTGAAGGACGCGACCAGCTTCGACATGCTCAAGGGCGCC
TCCTTCATCGGCGTGATCTCGCTGATGGCCTGGGGCCTGGGCTACTTCGGCCAGCCGCAC
ATCCTGGCGCGCTTCATGGCCGCCGATTCGGTGAAATCGATCCCGGCCGCGCGCCGCATC
TCCATGACCTGGATGATCCTCTGCCTCGGCGGCGCCGTGGCCGTGGGCTTCTTCGGCATC
GCCTACTTCCAGGCGCATCCGGAGCAGGCCGGCGCGGTCAGCGACAACCCCGAGCGGGTG
TTCATCGAGCTGGCCAAGATCCTGTTCAACCCGTGGGTCGCCGGCGTGCTGCTGTCCGCC
ATCCTCGCCGCGGTCATGAGCACCCTGAGCTGCCAACTGCTGGTCTGCTCCTCGGCGCTC
ACCGAGGACTTCTACAAGGCCTTCCTGCGCAAGGGCGCCAGCCAGCTGGAACTGGTCTGG
GTCGGTCGCGCCATGGTGCTGCTGGTGGCGGTGATCGCCATCTGGCTGGCCGCCAACCCG
GAAAACCGCGTGCTCGGCCTGGTGTCCTATGCCTGGGCCGGCTTCGGCGCCGCCTTCGGC
CCGCTGGTGCTGTTCTCCCTGCTGTGGAAGCGGATGACCCGCAACGGCGCGCTGGCCGGC
ATGATCGTCGGCGCGGCGACGGTGATCCTGTGGAAGAACCTGTTGGGCTGGACCGGCCTG
TACGAGATCATCCCCGGCTTCCTCTTCGCCAGTGTCGCCATCGTCGTCTTCAGCCTGCTC
GGCAAGGCGCCTTCGACGAGCATGCTCAAACGCTTCGACGATGCGGAGCAGGAGTACCGC
GAGGCGCACCAGGGTTCCGCCGCTCCGGTAACCCAGCGCTGATCGAGCCTGCGGGCGGGT
GAAGCGCCCGCGCATGGAGACGGCCCGCCCCGCAAGGTGCGGGCCGTCGTTTTTTCCGGC
GGCTGCTGCGCCTGGCCGCGCAGGACGGATAACGGCAGCCGCGTTGTTCCTGTCCCGCCG
CGCCGCTCAGGCGTCCCGCTCCAGCCGGCAAGCGTGCCCCGACTGCCGTGCCTCCAGCCT
CAGCCATTCGAAGAATGCCTTCACCGGCGGATGACGTTCCCGTCCGGGCACGCATAGCGC
GCTGTAGCCGGCGCCGTCGACACTGATATCCGCTCTGTAGGGTTGCAGCAGGCCGCTGGC
GACGCTTTCCGAAACCAGGATCGAACTGGCCAGCACCAGTCCCTGGCCGGCGATGGCCGC
CTGCAGGGCATAGTGCTCCTCGTCGTACTGGCGGATCACCGGCTGGCCCTCCATCCAGTT
TTCGCCGGCCTGCGCGCACCAGGCCTCCCAGCCGTGGGCGTAGAGCCTGGAGTTGTGCCA
GCGCACGCTGATCAGGGTCGGCCGCCGTTCTCCGGCCAGGGCGACCTGGGCCGGCGAGCC
ATAGACCGCGAAGCATTCGTCGAACAGGCAGAGACCGTAGAAGTTCGGGTAGTCGTCGAG
GCTGTAGCGGATCACCAGGTCGATGCTGGCGTCCTGGTGCAGGTCGAGGACTTCGCAGTT
GGTGTCCAGGCGCAGGTTGATCTGTGGGTGCGCGGCGTAGAAGCGGCCGAGACGCGGCAC
CAGCCAGAGGGCGGCGAAGGCCGGGGTGGTGGAGACCGTCAGGTTGCCGACGCTGCGCTG
CGGACGCAGGGTGTCGACGCTCTGCGAAATTTCCAGCAGGGCTCCGTGCAGGCTGCGGAA
CAGCCGTTCGCCGCAGTCGGTCAGGCGCACTTTCCGTGGCAGGCGCTGGAACAGCGGAAC
GCCGAGCCAGGCTTCCAGCGAACGGATCTGGTGGGAAACCGCGGTTGGCGTTACCGCAAG
CTCCTCGGCGGCGGCCTTGAAGCTCGACTGACGGGCCGCCGATTCGAAGGTGCGCAACGC
GGTCAGCGGCAGGGAAGCGAACATTGGAATCTCCATGGATGAACTGAATTCATCCTGAAC
AACTATTGCTCATTTGTCGGGAACCCCCGCTGCCAATAATTTCTGGCTCAAGGCGAAGGG
GCTTGAGGTCATTCGAGTCTAGCCGAATCCAAGGAGATACAGATGAGTAGAATTCTTGCA
GTGCATGCCAGTCCGCGAGGCGAGCGCTCGCAGTCCCGGCGTCTCGCCGAGGTTTTCCTG
GCGGCCTATCGCGAAGCCCATCCGCAGGCCCGCGTGGCTCGCCGCGAAGTCGGCCGGGTA
CCGCTTCCGGCGGTCACCGAGGCCTTCGTCGCCGCCGCCTTCCATCCCCAGCCGGAACAG
CGTTCGCTGGCGATGCAGGCCGACCTGGCGCTGAGCGACCAACTGGTCGGCGAACTGTTC
GACAGCGACCTGCTGGTGATCTCCACGCCGATGTACAACTTCAGCGTGCCCAGCGGCCTG
AAGGCCTGGATCGACCAGATCGTGCGCCTCGGGGTGACCTTCGATTTCGTCCTCGACAAT
GGCGTCGCCCAGTACCGGCCGCTGCTGCGCGGCAAGCGTGCGCTGATCGTCACCAGCCGC
GGTGGCCATGGCTTCGGCCCGGGCGGCGAAAACCAGGCGATGAACCACGCCGATCCCTGG
TTGCGCACCGCGCTGGGTTTCATCGGCATCGACGAGGTCACGGTGGTCGCGGCGGAAGGC
GAGGAATCCGGCGGCAGGTCCTTCGAGGACTCCTGCGCCGAGGCGGAACAGCGCCTGCTG
GCGCTGGCGCGGTCGGCCTGAGGAGCCGCCATGGCCTGGTTCCATCTGCTGGTGGCGGCG
GCCTTCGAGGTCGCCTTCGCCATGGGCATGAAGTTCTCCAACGGCTTCGGCAGGCTCTGG
CCATCGCTGCTGACGGTGGTCGCGGCGATCGGCGGGATCTATTTCCTGACCCTGGCGCTG
CGCGAGTTGCCGGTCAGCGTCGCCTATCCGATCTGGACCGCGATCGGTTCGCTGGGCACG
GTGTTCCTCGGCGTCCTGCTGCTTGGCGAGAGCCTGACGGCGGTGAAGCTGATTTCTGTC
GGGTTGATCGTCGCCGGGGTGGCCGGGCTCAAGTAAGCGATGCGGCATTTGGCCTACAAT
CGGCCGCGTTTCCGTTCCTTCGAGAGCAGCCATGCTGACCACCCTGGCGGTGTCCAACTA
CCGCACCCTGCGCGACCTGGTGATGCCGCTGCGGCGCCTGAACCTGATCACCGGCGCCAA
CGGCGCCGGCAAGTCCAACGTCTACCGGGCCTTGCGCCTGCTGGCGGACAGCGCGCGCGG
CGAAGTGATCCCGTCGCTGGCGCGCGAGGGCGGCCTGCCATCGACCCTGTGGGCGGGACC
GGAGGACATCAGCCGGGCCATGCGCAGTGGCGCCCAGCCGATCGAAGGCAGCGTGCGCCG
GCAGTCGGTGAATCTGCGCCTGGGCTTCGCCGGGGAGGATTTCGGTTATTGCATCGACCT
CGGCCTGCCGGAGCCAAGCAAGAGCAAGTTCGGTCTCGACCCGGTGATCAAGCGCGAATG
CATCTGGGCCGGCCCGTTCCTGCGCCCGGCCAATGTCCTGGTCGACCGTCGCGGGCCGTT
GTTGCGCGCACGCGGCGGCGGCGGTCGCTGGGAAGTGGCGGCGCAGCACCTCGCCACCTT
CGACAGCATGCTGGGCGCGGCGGTGGACCCGCGACAGGTGCCGGAACTGCTCGGCCTGCG
CGAGCGGATCCGCTCCTGGCGCTTCTACGACCATTTCCGCAGCGACGCCGAGGCACCGGC
GCGGCGGCCGCAGATCGGCACCCATACGCCGGTGCTGGGCGCCGACGGCGCCGACCTGGC
CGCGGCCCTGCAGACCATCCGCGAGATCGGCGATGCGGCGGCGCTGGACGAAGCGGTAGA
CGATGCCTTTCCCGGCAGCCGCCTGCACATCGACAACCCGGGAGGGCGCTTCGAAGTGCT
GATCGAGCAGCCCGGCCTGCTGCGGCCGCTGCGCACCGCGGAGCTGTCGGACGGCACCCT
GCGCTACCTGCTGTGGATCGCCGCCCTGTTGTCGCCGCGGCCGCCGGCGCTGCTGGTGCT
CAACGAACCGGAAACCAGCCTGCATCCCGACCTGCTGCCGGCCCTCGGGCGCCTGGTCGG
CCAGGCCGCGCAGCACTCCCAGGTGCTGGTGGTGTCGCACGCCGCGCGGCTTGTCGCGAC
GCTCGAAGAACACCCGGAATGCCATTCGCTGGGGCTGGAGAAGGACTTCGGCGAGACCCG
CATCCAGGGGCTGCGCGAGCTGGACCGGCCGGCCTGGTACTGGCCGGTGCGCTGAACCGC
TACAGGCGGCCGATCTGTTGCGGCGACAACGGTACCTGGCAGCGGGTGGCGGTGCGTGGG
TCGAGGTAGTCCCTGAGGAGCGGTGCCATGCCCTTGAGTACCTGCACCGGCAGGGCCGAG
GTGAACTTGAACTGGCTCGACTCGCTGCCGTCGACGTAGGCGGTGAGGGTACCGAAGTGC
CGCGGGCCGATGTAGAAGACGAAAGTGGCGGTGCGGTTCAGTGCCTTCGAACTGCGCACG
TGGCCGCCGGCGCTGAAGGTCTGCAGGCGGTTGTCGCCGGTGCCGGTCTTGCCGCCCATC
ACCAGCGGCGCGCCGTCCGGACGGCTGAAGGTGCCTTGCAGGCGCCGCGCGGTGCCGGCG
TCGACCACCTGGGACAGCGCGTTGCGCAGGGTGGTGGCGACCTCCGAGGTCATCACCCGC
TGGCCGAGGGTGGCTTCCGGGGCGAAGCGCGTCTCGTAGGGCGTACCCAGGGCGAAGTCG
AGGTGCTCCAGGCGCAGGGTCGGCATGCGCACGCCATCGTTGACGATGATCCCCATCAGT
TCGGCCAGCGCCGCCGGGCGGTCGCCGGAGCTGCCCAGGGCGGTGGCGTAGGACGGCACC
AGGTGATCGAAGGGATAGCCGAGTTTCTTCCATTGCTGGTGCAGGTCGAGGAAGGCCTCC
ACCTCCAGCAGGATGCGGATGCGCTTGTCGCGGGCGTTCTTGTGCCGCGACTTGAACAGC
CAGCCGTAGACTTCCTTGCGCTCGGCGCCGCTGGCCGCCACCGCCTCGCCGAAGGTCGCC
TGCGGCTGCTTCTGCAGATAGCCGAGCAGCCATAGCTCCAGCGGGTGCACGCGGGCGACG
TAGCCCTGGTCGTTGAGGTTGAACTTGCCCGGGCCGTAGCGCTCGTACAGCTCGGCGGCG
CGTTTGTCGGTCAGGCTGCCGCGGGGCAGGCGTTCGCGGAGGAAGGCGCTGAAGCTCGCC
AGGTCGGCCTGTGGCTGCAGGTAGCGGTGGATCGCGGCCAGCCGCACCGGCCAGGGACGC
AGGCCGTCGAGGAAGGTCTCCAGGCGCTGGTTGGCGTCCTTGTCGCGGTACTTGACCCAG
AAGCGGCGCAGGTAGACCTGGCTTTCCTTGTCGACGAAACGGTCGAGATAGTCGGCGCGG
CGCGGGTCCTTGTCATCGGCCAGCAACTGCACCTTGCTCCCGGCGTTCTGGTAGATGTCG
TGGCGGATCAGGTCGCGCAGCAGGCGTACGAAGGGCAGGTTGATCGATTCGCGCAGGGCT
TCCAGCAGCATTGGCCGGCGGCCGTTGTCTTCCTTGCGGAAGTTGTTGAAGGTGTGCAGC
CCGCCGCCGGTGAAGAAGCTCTCGTAGGGGCTGGCCGAATAGCGCCGTTCCATGGCCGCC
TGGAGCATCGCGGAAAGATCGCGGTCGCGGCTGGCGACCAGGTGGTCGATGCCCCAGCGG
AGGATGAAATCGAGCGGCTCCACTTCCACCTTGCGCAGCTCGGCGACGCTCATGCCGCCA
TAGTCGCGGTGGATCTGCGCGACGGTCTCCAGGTAGCTGGCCAGCACCCGTAGCTTGGCG
GTGGAGCCCAGCTCCAGCTTGCTGCCTTCGTTGATGTCGAAGGGCTGGTCGGTGTTGTCG
GTCTGCACCCGCACCTGGTTGCCGCTCGGCGTACGTTCGAACAGGGTGAAGCTGTAGCGT
ACCGAGCGGGTCGAGGTCGGGGTCAGCAGGCGTTCGCCGATCAGCCCGAGCTGGGCGGCG
TAGTCCGGGTCGGCGAGTTTCTGCAAGTAGGCGGTGACGCTTTCCTGCAACTCGTGCTGG
AGGGTGGTATTGGCCCGCAGGTCGAGACGGTCGAGGTCGTACAGTGGCACGCCGAGCATC
CCGGCCAGGCGGGTGCGAGCCAGGGTCACGCCCTTGTTGGTCGGCAGCGGTTGCACCGTC
GGCTGGCTGCGTGGGTCGCGGAACGCCAGCTTCTGCGCCAGCGCCGCATCGCGTAACGGC
GCCTCGATGACGCCGGCCTGGGTCAGGACCCGCAGGTGGCTGTCGGTCATCCGGTCCAGC
TCGTCGCGGCCGCGCGGCGCCAGATAGAAGGAAGGCCGGCGGTGGGCGATCATCAGCGCC
AGCACCTGGCGCAGGGCCAGGCCCTGGGCGGCGAGTCCGGCCTTGCCGTCGAGGGCCTCG
CCGACCTGCCGGTAGTCGGCGCCGTACCAGACCCACAGGCCATCGGCCAGGCCGGTGACC
TCGCCGTAGCCCGGCGCCGCCGACAGCGGCACCGAGTTGAGGTAGGTGAGCACGATGTCC
TGGCGCGCGGCGAAGTTGGCCGGGCCTTCGCGATAGCTGCGTACGCTGGCCGAGAGCATC
TGTCGCAGCTTGTCGCCGATGCTGCCGGTGCGCCCTTCGGCAGAGTGGCGGTATTTCTCG
ATCTGGGTCGCCAGGGTGCTGCCGCCGGAGGAATGCGCGCTGAAGCCGAGCATTTTGCCG
ACCTGCGACAGCGCCGCCTGGGTGAAGCGACCCCAGTCCACGGCCGGGTTGAGGTAGGGG
CGTTCGTGATCGAGCAGGTCGCGGTTCTCGATGAACAGCAGGCTCTGCACCGCCAGCGGC
GGCAGGCTGGCGAAGTTCGCGTAGCGCCGTTGCGGATAGCGGAAGTCGTAGATCGGCACG
CCGCGGCAATCGGCGATGTCCAGCCCGGCCTGGGCCTTTTCCGCGTAGGGCGGGAACAGC
CGGTGTTCGGCGTAGCGCATCAGCGCCGGGGAGAAGTGCGCCTGGCGGGTGATGGCGTAG
TCGCGGTCGTACAGGCGCTGCATGAACGAAGGCAGCAACTGGTAGCCGAGGCGGCGGTCG
AAGGGGCCGTCCGCCGGGAACAGGATGGCCTCGCTGGGACCCTGGCGCACCTCGTAGTCC
AGGGTCGCGGCGTAGCGTGCCAGCTCGCGTGCCTGCAACCGCGAGGTGTGCGCTTCGTGA
AGGACCACGATGCCTACCGCGGCGAGGATCGGCAAGGCGAAGCCGATCAGCATCAGGCGT
TGGCGGAGACGGCTTTTTCGAGGAGAAGCGGAGGCAGGGAGACTGCAGGGTTGCAGCTCG
GAAGGGTCGTTCGTGGATCGTTCTGATGCACCCATGCTCGCACCGCCTGTAGCTGCGCAA
TTCATCCGCACCTGGGGGGAAGTCTAGTTGTCCCGCTGCAACCCTGCTGTCATTCGTGCA
AGGAAAATCTCCCCGGCGGCAATCGGACGACCGAGGATTGGAGCGGTGTGGCGCAGGGGT
TAGAGTGTCTGTCTGAGTTCCTTGTGTTTCGGGTCCGGAATGTCGATGCGCACACTTTTC
CCCCTTCTCGTCGGTGTCGTCCTGGCGGGTTTCTCCGGCCTCGCGGCGCAGGCCGCGCCG
GCGCCCTTCTACAAATGGCAGAGCAAGCTCGACGGCCAGGTCGCCTGCATGCAGACCTCG
CCGGGAGACGGCTGGGTCAGGCTCGACGGCCCCTACCGCGATCTCCGCTGCCGCGAGCCT
CTGCGCTGACCCCATGGAGCGCAGCCGACGGCTCGAGCGCAGCTGGCGCGGCAATGCCGA
GGCCTGGGCCCGCGCCGTGCGCGAGGGACGCCTGGAAAGCCGCCGCCTGGCCACCGACGA
CGCGATTCTCCAGGCGCTGCGCCAGCGCGCGCCGCGGCGCCTGCTGGATATCGGCTGCGG
CGAGGGCTGGCTGTGCCGGGCGCTGGCCGGCGAGGTCGGTGAATGCGTCGGCATCGACGC
CTCGCCGGAACTGATCGAACTCGCCCGCGCGGCGGGCGGCGGCCGCTTCCGGCGCCTGGC
CTACCGCGAGCTGGATGCGGCCTCGGGGCTCGGTCGTTTCGACGCCCTGGTGTGCAATTT
CTCCCTGCTCGACGAAGACCTTGCCGGTTGCCTGGCGGCCTGGCCGGCGCTGCTGGAAAG
CGGCGGCGAGTTGCTGATCCAGACCCTGCATCCCTGGGCCGCCGGCGGCGAAGACTACCG
CGACGGCTGGCGCGAGGAGCGCTTCGACGGCTTCGGCGAAGGCTTCCGCGACAGCATGCC
CTGGTATTTCCGCACCCTGGAGTCCTGGCTGGCGCTGCTCGACGGCAGCGGCTGGCGCCT
GCGGGGCCTGAGCGAAACCGTCCATCCCCGGCTCGGCAGGCCGCTGTCCCTGTTGCTGCG
GGCGGGACTCGCCGAGTGAAACCTTTCAGCCCCGCAATGGGCGTTGCAGAGCGCTTACGC
CTTTGGTCCAGTTGCCCTGTCGCGGGGCATGACGGCCTCGAAATCTTGTGTAAAACTCCG
GCCCGACCTCAGTTGTAGTCGACTCCCGCAATGCCCACGTTCGCTCCACGAGAGCGGACA
GCCTCTTCCGGTGTGCAGTCCTGGAACCTATGACGCCCCGTCGTCGCCCGCTGTGCGGTA
TCGCGCAGGGGCCGCGCCGTTGGCGAAATCCGCTTCCCTACCCCGACCGCACGAGCGAGT
CCGCAACTGATCTATCTCAATAACAAAATGAGGTTGTTCCCATGTCGTCTGTCGGCGAAC
AGAAGGTTCAAGACGGCTCCCTGAAGCGCGAGCTCGGTGAGCGACACATCCGCCTGATGG
CGCTCGGCGCCTGTATCGGCGTCGGCCTGTTCCTGGGCTCGGCGAAGGCCATCCAGATGG
CCGGCCCGGCCATCATGATCTCCTACATCCTCGGCGGCCTGGCGATCCTGGTGATCATGC
GCGCCCTCGGCGAGATGGCGGTGCACAATCCGGTGGCCGGTTCCTTCAGCCAGTACGCCA
AGGACTACCTGGGCCCGCTGGCGGGCTTCATCACCGGTTGGAACTACTGGTTCCTCTGGC
TGGTGACCTGTGTCGCCGAGATTACCGCCGTCGCCGTCTACATGGGCATCTGGTTCCCCG
ACGTGCCGCGCTGGATCTGGGCCCTGGCGGCCCTGGCGAGCATGGGCACGATCAACCTCA
TCGCGGTGCGCGCCTTCGGCGAGTTCGAGTTCTGGTTCGCCCTGATCAAGATCGTCACCA
TCCTGGCGATGGTGGTGGTCGGCATCGGCATGATCGGCTTCGGCTTCGGCAACGACGGCA
TCGCCACCGGCATCTCCAACCTCTGGGCCCACGGCGGCTTCATGCCCAATGGCATCCAGG
GCGTGCTGATGTCGCTGCAGATGGTGATGTTCGCCTACCTCGGGGTGGAAATGATCGGCC
TCACCGCCGGCGAAGCGCGTAACCCGACCAAGACCATTCCCAGCGCGATCAACTCGGTGT
TCTGGCGCATCCTGCTGTTCTATGTCGGCTCGCTGTTCGTGATCATGTCGCTCTATCCGT
GGAACGAGATCGGCACCCAGGGCAGCCCCTTCGTGATGACCTTCGAGCGCATGGGCATCA
AGACCGCCGCCGGAATCATCAACTTCGTGGTGATCACCGCCGCGCTGTCGTCCTGCAACG
GCGGCATCTTCAGCACCGGGCGCATGCTCTACAGCCTGGCCCAGCATCGCCAGGCCCCGG
CCTTCTTCGGCAAAGCCTCGCGCAGCGGCGTACCGCGCCGGGCGCTGATCCTGTCGATCC
TGGCGCTGCTGCTGGGCGTGTTGCTGAACTACCTGGTGCCGGAGAAGGTGTTCGTCTGGG
TGACCTCCATCGCCACCTTCGGCGCGATCTGGACCTGGGCGATGATCCTGCTGGCCCAGT
TGCGCTTCCGCAAGACGCTCAGCCCGGCCGAGTGCGACAAGCTGCAATACCGCATGTGGC
TGTACCCGCTCAGTTCCTACCTGGCGCTGGCGTTCCTGGTGATGGTGGTGGTGCTGATGG
CCTTCTTCGAGGACACCCGCATCGCCCTCTACATCGGCCCGCCGTTCATCCTGCTGCTGA
CCGTCCTGTACTACGCCTTCAACCTGGCGCCGAAGGAGCCTGCCGGCGTCGGCGCGGTAA
GCCGCGCGGCGTCCTGAGCGGTGTAGCGCCGGAAAAGAAAGAGGGCCTCGGACGAGGCCC
TTTTTTCGTTGCGCCGATATCCGGCCCGGTGCGGCGGATAACGCCGTTGGCGTTATTCGC
CCAACCCAGGCTGGGGCATCAGCCCGCCAGCATGCTCAGCATCACCGCCGCCAGCAGGCC
GACGTACACCCGCGCATGCAGCGCATCGGGAATCCGCCCGATCAGCGGGGTCGCCAGGCG
GATGCCGAGCCAGCCGCCGCCGGCCAGAGTGGCGAAGGCCAGCAGGTCGATGTAGCCAAC
GAAGCCTCGGCCCAGGTCTTGCTCCTGGTAGCCGGCCAGGACCAGGTAGGTAAGGGTGCC
GCCAAGGGCCACCGGCAGGCTCAGCGGGTTGGCCATGGAGGTCGCCTGGGTCATGCTCAG
CCCGCAGCGGCGCAGCAGCGGTACGGTCATCACGCTGCCTCCGACGCCGAGGAAGGTGGC
GATCGCACCGATCAGCGCTCCGCCCAGACGCGTCTCGCCGACGCCCAGCGGCCGCGCCTG
GCGCTCCTCGGCACGGCTGAGGAAGCCGCGGCGCAACAGGCAGTCGAGGATGGTGATGGC
GAGGTAGGCGACGAAGGCCAGGCGGATGAAGTCGCCGCTGGCCAGGCCGACCAGCGCCGC
GCCGAGCACCGCGCCGACACCGATGTACGCGCCCAGCGGCCAGACATAGGCGCGCAGCAG
GCTGCCGGCGCGCCGGTGGCGATAGGTGGCGAGGGCGGCGTTGACGATCATCACGCAGGT
CGAGGTGGCCACCGCGACCTGCATGGCCGCCTGGGCCAGCGGGTCATCGGCGGCGCGACC
GAGTTGCAGCAGGTGATAGAGCAGCGACACCACCACGAAGCCGCCGCCAAAGCCGAACAG
CACGGCGCTGACCCCGGTGAGGCAGCCGCAGAGAAAGAGCAGGAGATAGAACATGGCGGG
TTTCCGGAGCGAGAGCGGAAGGCCAGCTTAGGTGTCCCGGGGTTGGCCCGCTTTGCGAGG
TTGGCCAATACTGTTCGCCTTTCGGCCAGGTGCTTCGACCATGCGCAACGCTTCCATCGA
GCAGTACGACGCCACGCCCCGGGCCGTGGTGGCCATGGGTACCGACTATCCCGACGGCTA
CCTGCTGCCGCGCCATCGGCACCGTCGCGCGCAATTGCTGTACGGTGCCAGCGGGGTGAT
GCAGGTGCGTACCGGCGACGCCGGCTGGGTGGTGCCGCCACAGCGCGCGGTGTGGATTCC
GCCGGGCGTCGAGCACGAGGTGCGAATGCTTGGGGTGAGCACCCGCAGCCTGTACATCGA
GCCCGGCAGCGCCACGGCGATGCCGGCGCACTGCCAGGTGCTGGCGGTGTCGCCGTTGCT
GCGGCAACTGTTGCTGGCGGCGGTGGACATGCCCCTGGAATACGACACCGAAGGTCGCGA
CGGCGCGCTGGCGACGCTGTTGCTCCATGAGCTGGCGGCGGCCGAGACGCTGCCGCTGCA
CGTGCCCTTGCCGCCCGAGCCGCGCTGGCTGGCGCTTTGCGAGGCGTTCCTCGTCGAGCC
CGACATCCGCGCCAGCGCCGAACGCTGGGCCGGGTTGCTGCATACCAGCCTGCGCAGTTT
CAACCGCACCTTCCGTCGCTACACCGGCCTCAGCTTCGGGGCCTGGAAGCAACGCGCTTG
CGTGGTGCAGGCACTGGCGCGGCTGGCCGGCGGCGAAACGGTCACCGCCATCGCCCTGGA
CTGCGGCTACCAGAGCCCGGCAGCCTTCTCGACCATGTTCCGCCGGGTCCTCGGCCAGCC
GCCCAGCGCCTTCCAGGCGGGCGCGCTCAGATCGCCAGGAGGTCCATGAAGCGGTTCACC
GGCGTGGCTTCCAGCGACGCCTGGTGGCTGCACAGGTCGAAGATCCTCTGGCAGCGCTGC
GGCGGGAAGCGCGTGGCCAGGTTGGCCTTGAACTTCTCCTGCAGCAGCGGAATGCCTTCG
GCGCGCCGGCGGCGATGGCCGAGCGGGTACTCCACGGCGACCTGGCCGGTGCTGCTGCCG
TCGTCGAAGAACACTTCCACGGCGTTGGCGATGGAGCGCTTGTCCGCCTCCAGGTATTCA
CGGCTGTAGCGCGGCTCCTCGACGATCTCCATCTTCTCGCGCAAGCGGTCGATCAGCGGG
TGGGCGGCGTGGAAGGCGTCCTCGTAGTGCTCGGCCACCAGGTCGCCGAAGATCAGCGGC
ACGGCGGTCATGTACTGCAGGCAATGGTCGCGGTCGGCGGGGTTGGCCAGCGGGCCGACC
TTGGAAATGATGCGGATCGCCGACTCGTGGGTGGTGATGACGATGCGGCTGATCCGTTGC
AGGCGGTCCTTCACCAGCGGATGCAGGCGCACGGCGGCCTCGGCGGCGGTCTGCGCGTGG
AATTCGGCGGGGAAGCTGATCTTGAACAGCACGTTTTCCATCACGTAGCTGCCGTAGCCC
TGGGGGAAGCTGAAGCGCCGCTTGTCCTCGGGCTTGGTCGCCAGGTCCTTGCTGGTGTGG
CTGAACAGGACATCGTAGAAACCCCACTGCGGCGCGCTGAGCACGCCGGGGATGCCCATC
TCGCCGCGCAAGGCGATGTCCGCCAGGCGTACGCCGCGGCTCGTCGCGTCGCCAGCGGCC
CAGGACTTGCGCGAGCCGGCGTTCGGTGCGTGACGGTAGGTGCGCAGGGCCTGGCCGTCG
ACGAAGGCGTGGGAGAGGGCGGCCAGTAGTTGCTCGCGGTCGGCCCCCATCAGCTTGGCG
CAGACGGCGGTGGACGCGACCTTGACCAGCAGCACATGGTCGAGGCCGACGCGATTGAAC
GAGTTCTCCAGGGCGATCACGCCCTGGATCTCGTGGGCCATGATCATCGCTTCCAGTACC
TGGCGCATGCTCAGCGGCGCTTCGCCGTTGGCCAGGCGTTTCTGCGAGAGGTGGTCGGCG
ACGGCGAGGATGCCGCCGAGGTTGTCCGAGGGATGGCCCCACTCGGCGGCCAGCCAGGTG
TCGTTGTAGTCCAGCCAGCGGACGATGCAGCCGATGTCCCAGGCGGCCTTGACCGGGTCG
AGCCGGAAGGAGGTGCCCGGCACCCGCGCGCCGTGCGGGACCAGGGTGCCCTCGACCAGC
GGGCCGAGGTGCTTGGTGCATTCCGGGAAGCGCAGCGCCAGCAGGCCGCAGCCGAGGGTA
TCCATCAGGCAGTTGCGGGCGGTGTCCAGGGCCTCCGCGGAATCGATGCGATAGTCCAGC
ACGTAGTCGGCGATGTCCTGCAGGACGGCGTCGTAGTCGGGACGTTGGTTGAGATCGACG
TTGGCACTCATCGCGTACTCCAGTGGTTCGTAAGTGGTGGGTTTCCTCTCGGGTCAGGCT
GGTTCGGGGATGGTTTTTCTTGTCGTGGCTGCAAGACGCCCCGGCCTTTCGCGGTGGCGG
AAGGCCGGAGCAAGGATAGGTCGGTTCAGAAGGCGTCGCCGGGTACGCGCACCCAGCCTT
CCATGAGGATTCGCGCGCTGCGGCTCATGATCGCCTTGGTCACCGTCCATTCGCCGTTCG
CCTGGCTGGCTTCGGCGCCCACTCGCAGGGTGCCGGAGGGATGGCCGAAGCGTACCGCGC
TGCGTTCGCCGCCGCCGGCGGCGAGGTTCACCAGGGTGCCGGGAATGGCCGCGGCGGTGC
CGATGGCCACCGCCGCGGTACCCATCATCGCGTGGTGCAGCTTGCCCATGGACAGCGCGC
GGACCAGCAGGTCGATATCGCCGGCCGCCACCAGCTTGCCGCTGGCGGTGCGGTAGTCGC
GGGGCGGGGCGACGAAGGCGATCTTCGGCGTGTGCTGGCGGGTCGCGGCTTCCTCGGGGG
TCTTGATCAGGCCCATGCGCAGAGCACCGGCGACGCGGATCCGTTCGAAGCGCGCCAGTT
GCTGCGGGTCGCCGTTGATCTCTTCGCGCAGCTCGGTGCCGCGGTAGCCGATGTCCTCGG
CATTGACGAACACCGTGGGAATCCCGGCGTTGATCATGGTCGCCTTGAAGGTGCCGACCC
CCGGCACCTCCAGGTCGTCCACCAGGTTGCCGGTGGGGAACATGGCGCCGCCGTCCTCGC
CGTCGTCGGACGGGTCGAGGAACTCCAGCACGATCTCGGCCGCCGGGAAGGTCACTCCGT
CCAGTTCGAAGTCGCCGGTTTCCTGGACTTGGCCGCCGCTCACCGGTACGTGGGCGATGA
TGGTCTTGCCGATATTGGCCTGCCAGATGCGTACCTCGCAGATGCCGTCTTCCGGTATCC
GCGCCGGATCCACCAGCCCGGCGTGCAGGGCGAAGGCGCCGGCCCCGGTGGAGAGGTTGC
CGCAGTTGCCGCTCCAGTCGACGAAGGGCTTGTCGATGGAGACCTGGCCGTAGAGGTAGT
CGACGTCATGGCCCGGCTGGCTGCTCTTCGAGAGGATCACGCACTTGCTGGTGCTGGAGG
TGGCGCCGCCCATCCCGTCGATGTGCGCGGCATAGGGGTCGGGACTGCCGATCACCCGCA
TGAACAGCCGGTCGCGCGCCTCGCCGGGGACCCGGCAGGATTCCGGCAGGTCTTCCAGGC
GGAAGAACACGCCCTTGCTGGTGCCGCCGCGCAGGTAGGTGGCGGGGATGCGGATCTGGG
GTGAGTGGGCCATGCGTCGTCGTCCTCGGCAATCGAATTCAAGGGCAGCGGCTGCGTTCG
ACAGCCGCTGCCGGTCGTCGGCGGATGACGCTACGCGTCGTCCGTCCTACCAGGGTGTTT
CGCCGGCGCCATCAGGCGCCGGCCGCCTCCAGGAAGTCCTGGGCGAAGCGTTGCAGTACG
CCGCCGGCTTCGTAGATGGAGACTTCCTCGTCGCTGTCCAGGCGGCAGGTCACCGGCACT
TCGAGCCGCTCCCCGTCGCGCCGGTGGATGACCAGGGTCAGGTCGGCGCGCGGCCGGCGA
GCGCCGAGCACGTCGAAGGTCTCGCTGCCGTCGATCTCCAGGGTCAGGCGGGTGGTACCC
GGCTTGAACTCCAGCGGCAGCACGCCCATGCCGATCAGGTTGGTGCGGTGGATGCGCTCG
AAGCCCTCGGCGACGATCGCCTCCACCCCGGCCAGGCGCACGCCCTTGGCCGCCCAGTCG
CGCGAAGAACCCTGCCCGTAGTCGGCGCCGGCGACGATGATCAGCGGCTGCTTGCGCTCC
ATGTAGGTCTCGATGGCTTCCCACATGCGCATCACCTTGCCTTCCGGCTCGACCCGCGCC
AGCGAACCCTGCTTCACGCTGCCGTCGGCGTTGCGCACCATCTCGTTGAACAGCTTCGGG
TTGGCGAAGGTCGCGCGTTGCGCGGTGAGGTGGTCGCCGCGGTGGGTGGCGTAAGAGTTG
AAGTCCTCCTCGGGCAGGCCCATTTTCGCCAGGTATTCGCCTGCCGCGCTGTCGGCGAGG
ATCGCGTTGGACGGCGACAGGTGGTCGGTGGTGATGTTGTCCGGCAGCACCGCCAGCGGG
CGCATGCCGCGCAGGGTGCGTTCGCCGGCGAGGGCGCCTTCCCAGTACGGCGGGCGGCGG
ATGTAGGTGCTCGTCGGGCGCCAGGCGTAGAGTGGGTCGACCTTCTCGCGCTCGCCGTGG
GTGATGTCGAACATCGGGATGTAGACCTGGCGGAACTGCTCGGGCTTCACCGCCGCCCTG
ACCACCGCGTCGATCTCCTCGTCGCTCGGCCAGAGGTCCTTCAGGCGGATCTCCTTGCCG
TCCGCCACGCCGAGCACGTCGCGCTCGATGTCGAAGCGGATGGTCCCGGCGATGGCGTAG
GCCACCACCAGCGGCGGCGAGGCGAGGAAGGCCTGCTTGGCGTAGGGGTGGATGCGCCCG
TCGAAGTTGCGGTTGCCGGAGAGCACCGCGGTGGCGTACAGGTCGCGCTCGACGATCTCC
CGCTGGATCGCCGGGTCGAGGGCGCCGGACATGCCGTTGCAAGACGTGCAGGCGTAGGCC
ACCACGCCGAAGCCGAGGGCTTCCAGGTGCGGCAGCAGGCCGGCTTCGCGCAGGTATTCG
GTGACTACCTTGGAGCCGGGTGCCAGCGAGGTCTTCACCCATGGCTTGCGGACCAGGCCG
AGGCGGTCGGCGTTGCGCGCCAGCAGGCCGGCGGCGATCACGTTGCGCGGGTTGCTGGTG
TTGGTGCAACTGGTGATCGCGGCGATGATCACCGCGCCGTCCGGCATCAGGCCCTCGGCT
TCCTCGGCGCGGGCCCGCTCGAGGTTGCCGGCGATGCCTTTCGCCGCCAGTTCGCTGGTG
GCGACCCTGGCGTGCGGATTGGACGGGCCGGCCATGTTGCGCACCACGCTGGACAGGTCG
AACTTCAGCACCCGCTCGTACTCGGCGTCGACCAGGCTGTCGGCCCAGAGCCCGGCGGTG
CGCGCATAGGCCTCCACCAGGGCGACCTGCTCGTCGTCGCGGCCGGTGAGGCGCAGGTAG
TCGATGGTCTGCTGGTCGATGGCGAACATCGCCGCGGTGGCGCCGTATTCCGGAGCCATG
TTGGAGATGGTCGCGCGGTCGCCGAGGGTCAGGCTGGAGGCGCCTTCGCCGTAGAACTCC
AGGTAGGCGCCGACCACCTTCTGCTTGCGCAGGAACTCGGTCAGGGCCAGCACCACGTCG
GTGGCGGTGATGCCCGGCTGGCGACGGCCGCTCAGCTCGACGCCGACGATGTCCGGCAGG
CGCATCCAGGAGGCGCGGCCGAGCATCACGTTCTCCGCTTCCAGGCCGCCGACGCCGATG
GCGATCACGCCCAGGGCGTCGACGTGCGGGGTATGGCTGTCGGTGCCCACGCAGGTATCG
GGGAAGGCCACGCCGTCGCGCGCCTGGATCACCGGCGACATTTTCTCCAGGTTGATCTGG
TGCATGATGCCGTTGCCCGGCGGGATCACGTCGACGTTGCGGAAGGCCTGCTTGGTCCAG
TCGATGAAGTGGAAGCGGTCCTCGTTGCGGCGGTCCTCGATGGCGCGGTTCTTGGCGAAG
GCCTCGGGGTCGTAGCCGCCGCATTCCACCGCCAGCGAGTGGTCGACGATCAGTTGCACC
GGCACCACCGGGTTGACCTGGGCCGGGTCGCCGCCCTTGTCGGCGATGGCGTCGCGCAGG
CCGGCGAGGTCGACCAGAGCGGTCTGCCCGAGGATGTCATGGCAGACCACCCGCGCCGGG
TACCAGGGGAAGTCGAGGTCGCGCTTGCGCTCGACCAGTTGGCGCAGCGAAGCCTCCAGG
GTCGCCGGGTCGCAGCGGCGCACCAGGTTCTCGGCGAGCACGCGGGAGGTATAGGGCAGC
TTGGCGTAGGCGCCGGGCTGGATCGCCTCGACCGCCTCGCGGGCGTCGAAGTAGTCCAGG
CGGGTGCCGGGGAGCGGTTTGCGGTGTGCGCTGTTCATGGCTCGGACTCAATCACGGGGT
GTTCGGAAGCGTGTCGCTCGCGCCGTGGCGCAGCCCACGCCGGCCTTTCGAATTCTGGGT
GCGGCAACCGTCCGGCGCGCTCGCGTTCGGCGCGCCGGACGGCGTGGATCAGCGTTGCTC
CAGCGGCACGAACGCGCGCTGTTCGACGCCGGTGTACTCGGCGCTCGGGCGGATGATGCG
GTTGTTGGCGCGCTGTTCGAAGACGTGGGCGGTCCAGCCGCTGGTCCGCGAGCAGACGAA
GATCGGCGTGAACAGCTTGGTCGGGATGCCCATGAAGTGATACGCCGAGGCGTGGTAGAA
GTCGGCGTTGGGGAACAGCTTCTTCTGCTCCCACATGGTCTTGTCGATGGCCTCGGAAAC
CGCGAACAAGACCTTGTCGCCGACCTCGTCGGCGAGCTGCTTCGACCAGCCCTTGATCAC
TTCGTTGCGCGGGTCGGAATCCTTGTAGATGGCATGCCCGAAGCCCATGATCTTGTCCTT
GCGCTCGAGCATCTTCAGCAGCTCGGCGGTGGCTTCCTGCGGCGAAGAGAAGCGTTCGAT
CAGTTCCATCGCCGCCTCGTTGGCGCCGCCGTGCAGCGGGCCGCGCAGCGAGCCGATGGC
GCCGGTGACGCAGGAGTACAGGTCGGACAGGGTCGAGGCGCAAACCCGCGCGGTGAAGGT
GGATGCGTTGAACTCATGCTCGGCGTAGAGGATCAGCGAGACGTTCATCACCTTCACGTG
CAGCTCGCTGGGCTTCTTGCCGTGGAGCAGGGCGAGGAAGTGCCCGCCGATGGTCGGCTC
GTCGCTGTTGCAGTCGATGCGCTGGCCTTCGTGGGTGAAGCGGTACCAGTAGGTCATGAT
CGCCGGGAAGGCGGCGAGCAGGCGGTCGGCGACGTCGCGCTGCTGGTCGAAGCTCAGCTC
CGGTTCCAGGGTGCCGAGGACCGAGGCGCCAGTGCGCATCACGTCCATCGGGTGGGCGTC
CTTGGGAATCCGTTCGAGAACTTCCTTCAGCGCCTGCGGCAGGTCGCGCTGGCCCTGGAG
CTTCTTCAGGTAGGCGTCGAGCTGTTGCTTGTTCGGCAGTTCGCCGTAGAGCAGCAGGTA
GGCGACTTCCTCGAAGATCGCCGCCGCCGCCAGGTCGCGGACGTCGTAGCCACGGTAGGT
CAGGCCGGCGCCTTCCTGGCCGACGGTGGACAGGGCTGTCTGGCCGGCCACCTGGCCACG
CAGGCCGGCGCCACTCAGTACTTTTGCTTCAGCCATTGCTCTCTCCTTTCTTGAACTTTT
TCTGGATGCTGCAACTCGGTTTCACGGGGTTCGCGGACCGGCGCTCAGGCGCACGCCGGG
CTCGATGTTCAGGCGTTCTTCTTCTGCGCGAAGAGCGCGTCGAGCTTCTGCTCGAAGCTG
TGGTAATCGATGCGATCGTACAGCTCCATGCGGGTCTGCATGGTATCGATCACATTCTTC
TGGGTGCCGTCGCGACGGATCGCGGTGTAGACGTTCTCCGCCGCCTTGTTCATGGCGCGG
AAGGCCGACAGCGGGTAGAGCACCAGGGACACGTCGGCGGAGGCCAGTTCGTCGGTGGTG
AACAGCGGGGTGGCGCCGAACTCGGTGATGTTGGCCAGCACCGGCACCTTCACCGCGGCG
GCGAACTCCTTGTACATGGCCAGTTCGGTCATGGCTTCCGGGAAGATCATGTCGGCGCCG
GCCTCGACACAGGCGCAGGCGCGGTCGATGGCGGCCTGCAGGCCTTCCACGGCCAGCGCG
TCGGTGCGCGCCATGATCACGAAGGAGTCGTCGCTGCGGGCATCGACGGCGGCCTTGATG
CGGTCGACCATCTCCTGCTGCGAGACGATCTCCTTGTTCGGCCTATGGCCGCAGCGCTTG
GCGCCGACCTGGTCCTCGATATGCATCGCGGCGGCGCCGAACTTGATCATCGACTTCACC
GTGCGGGCGACGTTGAACGCCGAGGAGCCGAAGCCGGTGTCGACGTCCACCAGCAGCGGC
AGGTCGCAGACGTCGGTGATCCGGCGCACGTCGGTGAGCACGTCGTCGAGGCCGCTGATA
CCCAGGTCCGGCAGGCCCAGGGAACCGGCGGCGACACCGCCGCCGGACAGGTAGATGGCC
TTGAAGCCGGCGCGCTTGGCCAGCAGGGCGTGGTTGGCGTTGATGGTGCCGACCACCTGC
AGCGGGTGTTCGGTGGCCACGGCTTCGCGGAAGCGCTGGCCGGGGGTAAGGGACGTCTGG
CTCATCACGGACCTCTTAGACGGTGGAGGAAGCGGAGGCGAGCTTCGCCGGCTGGGGTTC
CAGCTGGCGCTCGATATTGCGGCGCGACGCACTGATGTGGCGGCGCATCAGCAGCTCGGC
CAGTTCGCCGTCACGGTCGGCGATGGCGTCGAGAATGCGGTGGTGTTCGGCGAAGGCCTG
GCGCGGCCGGTTCGGCGTGGTCGAGTACTGGATGCGGTACATCCGCACCAGTTGGTAGAG
CTCGCCGCAGAGCATGCGGGTGAGAGTGGCGTTGCCGCTGCCCTGGATGATCCGGTAGTG
GAAGTCGTAGTCGCCTTCCTGCTGGTAATAGCCGCGCCCGGCCTGGAACGCCTCGTCGCG
CTCGTGGGTGTCGAGCACTCGGCGCAGTTCGTCGATCTCGGCCTGGCTCATGCGCTCGGC
GGCCAGTCGGCAGGCCATGCCTTCCAGGGACTCGCGGATTTCGTAGAGCTCGATCAGCTC
GGCGTGGCTCAGCGACACCACCCGCGCCCCGACATGCGGCACCCGCACCAGCAGGCGCAG
GCCTTCCAGGCGGTGGATCGCCTCGCGCAGCGGGCCGCGGCTGATGCCGTAGGTGCGCGC
CAGCTCCGGCTCGGAGATCTTGCTGCCCGGCGCGATCTCGCCGCTGACGATGGCGCTCTG
GATCTTGCGGAAGACGTGTTCCGACAAGGTCTCGCCGTCGTCATGGGCAATCTCGAGAGG
GGGCGGGTTCTGGGTCATGGTACTGGCTGTCCGGGTCGATGTGTCGACAATGTTTGCGAA
AGCTACCGCCTGGATTGCATGGGGTCAATCATTCGTCGCTTGATTGTCGACAATCGTCTA
ATGCATCGCTGGTCTATGCTTTCCCCTCCAGCCGCTGTGCCAGGAGAGAGTTTCGTGGGC
ATCTATGACCGTTACGTGTTGCCGCGCCTGATCGACTTCGCCTGCGGCATGGGCGACGTG
ATGAAGCAGCGTTCGCTGCTGGTGCCGCGCGCCCATGGGCGGGTGCTGGAGATCGGTCTG
GGCACCGGGCTCAACCTGGGCTTCTACGACGCGGCGAAGGTGTCGGCGATCGTCGGCGTC
GACCCGGCCGCGCAAATGCAGGCGCTGGCCCGCGAGCGCGCGGCGCAAATCGGCATCCCG
GTGGAAATGGTCGCCCTCGAGCTTGGCGAGATCCGCGCCGAGGCGGAAAGCTTCGACACC
ATCGTCTGCACTTTCACCCTTTGCTCCATCGCCGCGCCGCTGCCGGCGCTGGGCGAGATG
CGTCGGGTGCTGAAGCGTGGCGGCGAATTGCTGTTCTGCGAGCATGGGCGCGCGCCGGAC
GCCTCGGTGCTGGCCTGGCAACGGCGCCTGACGCCCTGGTGGAAACCGCTGGCCGGCGGT
TGCCACCTGGACCGCGACATGCCGGCCTTGCTGCGCGAGGCCGGCTTTCGCATCGACGAG
CTGGAACAGGGCTACCTGCCCGGGCCGCGGCCGATGACCTACGTCTACCGCGGCGTCGCG
CGCTGAATCCGGGCGGCGCTCAGAGCGCCTTGGGCAAGGGCGCGAACAGCGCGTCGATAT
CGGCCTCGTCGAGCTTCCAGCCGTCGCCGTTGCCTTCGCTGAACAGGCCGTCGGCGAGGG
CGGCCTTTTCCTGCTGCAGGTGCTGGATCTTCTCTTCCACCGTGCCGCGGGCGATCAGCC
GGTAGACGAACACCGGCTTGTCCTGGCCGATGCGGTAGGCGCGGTCGCTGGCCTGGTTCT
CCACCGCCGGGTTCCACCAGGGATCGTAGTGGATCACGGTGTCCGCCGCGGTCAGGTTGA
GGCCGACCCCGCCTGCCTTCAAGCTGATCAGGAACACCGGCACCTTGCCGCTCTGGAAGC
GCTGTACCGGGGCGCGGCGGTCGCGGGTCTCGCCGGTCAGCAGGACGTAGTCGACGCCGC
GCTGGCGCAGGGCGTCCTCGATCAGCGCGAGCATCGAGGTGAACTGCGAGAACAGCAGGA
CCCGGCGACCCTCGGCGATCAGTTCGTCGAGCATGTCGAGCAGGTAGGCCAGCTTGCCCG
AGCTGAGCGCCCGGCCGCTGCGCGCGCCGTCTTCCTGGCGTTGCAGCAGGCGCGTGTCGC
AGCAGACCTGGCGCAGCTTGAGCAGCGCCTCGAGGATCACGATGCGGCTGCGCGCCAGGC
CGCGCCGGGCGATCTCCTCGCGGACCTTGCGGTCCAGCGCCAGGCGCACGGTCTCGTAGA
GTTCGCGTTGCGCCTCGCTGAGTTCGACGAACTGGGTGAACTCGCTCTTCGGCGGCAGTT
CCGAGGCCACCTGTTCCTTGGTCCGTCGCAGCAGGAACGGCCGCAGGCGCGCAGCCAGGT
GACTGAGGCGTGCCTCGTCGCCGTGCTTCTCGATCGGCGTGCGGTAGTCCTGGGCGAACT
GGCGGGCGTCGCCGAGCCAGCCGGGCATCAGGAAATGGAACAGCGACCAGAGTTCGCCGA
GGTGGTTCTCCAGCGGCGTGCCGGTCAGGCACAGGCGATGCCGTGCCGCCAGCTCGCGGG
CGGCGACGGCGGCCTTGGTGGTGGCGTTCTTGATGTTCTGCGCCTCGTCGAGGATCAGCA
GGTGGAACCGCCGCTTGCCCAGCTCGGCGGCGTCGCGTGGCAGCAGGGCATAGGTGGTCA
GCACCAGGTCGTGCTCGTCGATGCGGGCGAAGTCGCGGCGCCGGCCGGTGCCGTGCAGGG
CCAGCACGCGCAGATCGGGGGCGAAGCGCTCGGCCTCGTCCAGCCAGTTGGGGATCAGGC
TGGTGGGCATCACCACCAGCGCCGGCGTGTCGAGCCGCCCGGCCTGCTTTTCCAGGAGCA
CGTGGGCCAGCGACTGCAAGGTCTTGCCCAGCCCCATGTCGTCGGCCAGCACGCCGCCGC
TGTCGAGTTCGCGCAGGGTCTGCATCCAGCTCAGGCCTTCGAGCTGGTAGGGCCGCAGTT
CGGCGCGCAGGCCTTGCGGCGGGGTCGCCGGACGAGCCTGGAAACTGCGTAGGCGGCGGG
CGAAGTCGCGCAGGTTGTCGCCGCCTTCCCAGGCCAGCGGCAACTCGTCGAGATCGGCCA
GGCGCGCCGCGTCCGGTGCGCCCAGGCGCAGCTTGCGCTGCGGTTCGGGGTCGCCCAGGT
AGAAGTCGGAAAGCGCCGCCAGCACCGGCTTCAGGCGGCCGAAGGGCAGCGCCACGCGCA
GCGGCGGGTTGAGTTCCAGGCGCAGCACCAGTTGCTCTTCGTCGGCGTGCCGGGCGAGGG
CGCGCGGATCGAGCAGGGCCGGACTGCGGCGGATCAGTTCGGTCAGCGCCGGCAGCAGGC
TGACCCGCTGGCCGGCGACCTGGATGCCCAGTTCCAGCTCGAACCACTGGCGGTCGTCGG
CTTCCTCGACCTCGGCGTACCAGGCGTCGATGGGCGTCAGGTCGTAGGCGAAGTCGGCGC
GGATGTCGATGAACCAGCCTTGCTGGCGCAGGCGCGGCAGGTCGTCCTGCATGAAGTGCA
GCCAGGCGTTGTCGCCGGGCAGTTCGAACATCTCGCCGGCGCTCTCCTCGAGCGCGTCGC
TGCGCCGGGTCGCCGGCTTGAAGCCGAGGCGGCGCAGGGTCTCGCGGTATTCCTGCTCGT
GCGCCGGACGCCGTTCGATACGCCGCTGGGCCTCCCGTGGCTCGCTGCCGGGACGCCCGG
AAACCGCCTCGCCGGCATAGATGAAGGCCAGCGCCGCACGGTGCCGGGAAATGCTCTGCA
TGCGTCCGCTGCGCAGGTCGTAGCCGCTGTGCACGTGGCTGCCGAGGGTCAGCCGCGCAT
ACGGCCGGGCCGGGTCGATGGCCAGGCTGAGCTGGGTGTCTGGGGCGGAGGGTGAAGTCA
TCCGGTATGTCCTTCGGCGAGACCAGCCGAAACCGCAAACAGCCGATATTACCAAGCTCG
GCGCGCTTGCGCAGAGCGGAGATGGACGTATGGCGCGGCGGACGAATGCGACGGGATACG
ACCCGCACTCGTCGGACCCCGGCAATCCCTGGCGCGACGCGACCTGGCGGTCGTCCGGAG
CAAGTACAAATGCGAACGTAATTGAGATACAGTCGCAAACCTTCCGAATCGACGACCGCC
TCGCCACCCGCGAGCGCGGCGTCGCCGTGCCAGCCAGACGAGGTAGCGACGATGCAAGGC
CCTGTTTCCACCCGGGACGCCGCCCCATGACCAGCCAGGCCCTGGCCGGCGGACTGTCCG
TCACCGGCCGCATCCTCGTCGCGGTCCTGCTTGGCTACGCGCTGGCCTATGCGGTCACCG
CCTGCCTGAGCATCTACCTGCCGCTGCCGCGTCCCGACCGGGTCTCGTTCGGCAGCCTCG
GCTGCTTCGCCGTGTGGGTCGCGGCCATCGTCTACGCCTTCGCCGCGCGCAGCGCCTGGC
GCGCCTGCTGGGTGCTGGCGCTGGCCAGCCTGGCGCTGGGCGGCCTGGCCTGGCTCGGCC
TCGACTACGGAGCGCGTCCATGAACCTGCGTCAATCGATGTCCGGCCTGCATACCTGGTC
GGGGCTGCTGGTCAGCTGGCTGCTGTTCGTCATCGTCTTCGCCGGCAGCCTGGCCAGCTT
CGACAAGGAGCTGACCCGCTGGATGCAGCCGGACCTGCACCTGCCCGGCGCGCAGTCGCT
GGGCGCCGACCAGGTGCGCGACTGGTTGCGCCAGCGCGCCCCCGATGCCCATGCCTGGTG
GATGCTGCCGCCGAGCGCGCGGGCGCCTTACTGGAACGCCGGCTGGGAACCGCGCGACGG
CAGCGAGTTCAAGGCCTTCCAGCTGGACGCGGTGAGTGGCCAGCCGCTGCCGAAGACGGT
CGGCGGCGAGTTCTTCTTCACCCTGCACTACGACCTGCACGCCGGCATGGTCGGCCTGTA
CATCGTCGGCATCGCCGGGATGCTGATGCTGGTGGCGCTGGTCAGCGGGACCATCGTGCA
CCGGCGGATCTTCAAGGACTTCTTCACCCTGCGCCCGCAGGCAGCGCGGCAGCGCGCCTG
GCTCGACGCGCACAACGTGCTGGGGGTGATCGGCCTGCCGTTCCACCTGATGATCGCCTA
CACCGGCCTGGTGATCTTCATCGTCTACTACATGCAGGCGGGCCTGCAGGTGGTCTACCA
GAACGATGGCGAGCGCTTCTTCCATGAAGTGCAGGGCTCCTACGAACGCGAGGAAGTCGG
CCGTCCGGCGGGGCCGCCGGCGTCCATCGACGGCCTGATCGTCGAGGCCGGCAAGGTCTG
GGGCGACGGCGGCGCGCCGGGCTGGATCAGCGTCCACCATCCCTATGACGAGGCGGCCAC
CGTGGACATCCGCCGGCGCGACGCCTCGCGCATCCTCGACGACCAGCGCACGGTCAACTT
CGATGCCTCCAGCGGCGAACTGCTGCATGCCCAGCCGTCCTATGCGCCCGGCTACGCCAC
CTACGGCTGGCTGACCGGCCTGCACATGATCCAGTGGGGCGGCCAGTTGGTGCGCTGGAT
GTACCTGTTGCTCGGGCTGTCCGGGGCGATGATGATCTTCGGCGGGTTGCAGGTCTGGCT
GGCCAAGCGCGAGGCTCGCGGCAGTCGCGGCGTTGGTCTGGTGCGGGCGCTGAACCTGGC
GGTCTGCGGCGGCCTGCCGCTGGCCAGCCTGGCGCTGCTGTGGGGCAACCGCCTGCTGCC
GACGCAACTGGCCGGCCGCGACACCTGGGAGATCCGCGTGTTTTGCGCCAGTTGGGCGCT
GGTCGCGCTGTGGGCCATCGTCCGCCGCAACAGCGGGACCCTCGGTCGCACGCAACTGCG
CCTCGCCGCCGTGCTGGCGCTGGGCCTGCCGCTGCTCGGCCTGCTGCGTAGCCCGGAAGG
CAACCTGCTGGCCAGCCTGCAGCGCGGCGACTGGGTTCTGGCCGGCGTCGACCTCAGCCT
GCTGGGCCTCGGCCTGCTCTGCGCCTGGCTCGGCTGGCGACGTCGGCAAGCGTCGAGCAA
GCCCGCCCGGCGACGCCTGAACGTCCAGGAGGTGGCCTGATGCTGCTGGTCTTCGGCCTC
AACCTGCTGGCCTTCACCGCTCTCTGCCTGGCCATGAACCGCCACCACAAGAACCTCCTC
GGCCACCAGCCGTCGGCTTCCCGGGTGCTTCTGCTACGCGGCGTGGCGCTGCTCGACCTG
GGCCTGGCGCTGGCCTTCTCGATCCACCGGCAGGGCGTGGAGATCGGCATCGTCTTCTGG
TCCTGCTTGCTGATGCTGGCGGCCGGCACGCTGGTCCTGCTGCTCGCCTGGCGGCCACGC
TGGGCATTGCCTTGCGCCGCCGGAGTGCCGTTGCTCGGCGGAGTGCTGGCGCTGCTGCGC
TGAAGGGCGCGCCGCCCATCCGTGCCTCGGGGGCGGTCCGGTCCAGCGTCTATGCTGGTG
GTCGTGCTTTCCCCCGGAGGTATGCGCCATGCACACGCCCGCCAGCAACACCGTCGCCAG
CGTCATTCCCTGCCTGCGTTACCGCGATGCGCCGGCCGCCATCGACTGGCTGTGCCGGAC
CTTTGGCTTCCAGCGCAAGCTGGTGGTGCCCGGCGAGGACGGACAGGTGCTCCACGCCGA
GTTGACCTACGCCAGCCCGAACGGCGCCAACGGCATGCTGATGCTCGGCTCGAGCGTCCG
CGACAACGCCTACGGTCGGCTGATGCGGCACGTCGACGAAGCCGGCGGCAATACCCAGAG
CCTCTACCTGGTGGTCGCCGATCCCGACGCCCTGTTCCGCAGCGCCCAGGCCGCCGGCGC
CGAGATCGTCATCGACATCAAGGACGAGGACTACGGCGGTCGCGGCTTCACTTGCCGCGA
TCCGGAGGGCCACGTCTGGAGCTTCGGCAGCTATGATCCCTGGGCATGAGGCCCCGTCCA
TTCACCACAGGAGACGCTGCATGAAAACGCTCACGCTGATCGATGGCCAGGAGGTCGCCG
CCATCGGCCAGGGTACCTGGCATATCGGCGAGCAGCCCGGCGAACGCAAGCGCGAGGTCG
CGGCGCTGCGCGAAGGCATCGAGCTGGGGATGACGCTGATCGATACCGCCGAGATGTACG
CCGAGGGCGGCGCCGAGGACGTGGTCGGCGCGGCTATCGCGGGACGCCGCGAAGAGGTCT
TCCTGGTCAGCAAGGTCTACCCGCACAACGCCAGCCGCAAGGGTCTGCCGGCAGCCTGCG
CCGGCTCGGTTGCGAAACCATCGACCTCTACCTGCTGCACTGGCAGGGCCGGTATCCGCT
GGAGGAAACCATCGAAGCCTTCGAGCGGTTGCGCGACCAGGGCAAGATCCTGCGCTGGGG
CGTGTCCAACTTCGACCTGGGCGACATGTACGAACTGGACGGCAGCGCCTGTGCCGCCAA
CCAGGTTATGTACAACCTGGAGGAACGCGGTATCGAATACGACCTGCTGCCCTGGTGCCA
GGAGCGCGGCATGCCGGTGATGGCCTACTGTCCGGTGGGGCAGGGCGGCAGGCTGCTACG
GCACCCGGCGCTCGGCGAGATCGCCGCGCGCCACGACGCCAGCAGCGCCCAGGTCGCCCT
GGCCTGGCTACTGGAGCAGGGGGTGATCGCGATCCCGAAGGCGGTGACGTCCGCTCACAT
CCGCCAGAATGCGGCGGCGGCCGACCTGGAACTGAGCGCCGACGACCTGCGGGCGCTCGA
CCAGGCGTTCCCGCCGCCTACCCGCAAGCGAAACCTGGCGATCGTCTGAGTGGAGTACGG
GAGAAACGGCCTGCGCTTGTTTCCCCTGGCCGCGGGAATATGACGAAGTTGCCGAGGAAA
TATTTAAAAAGGAATAAGTAAATATTTATTTCCTGCGTGGGAACTTTCTTCAACTTAACC
TGTATTTTTCGCTGTCCCACAAAAAAGCCCCGTCGGGGACGGGGCTTTTCCTTGCATTCG
CGCTGATGCTTGCATGATTCAGGCAGCCAGTGTTTTCTTACGAACTCGATTGATCACTTC
TTCCATTTTGCCGGAGTCGTCGTACTGCTCCGGATACAGGCGCTCGCTGTGGCAGGCCAC
GCCATGCTGGTCAACGATGGTGAAACTGAAGTTTCCTTTACGAGTTGCCTGGATCAGGCA
GTCGAACGGCGCAAATGCGGCGGTTAGGGTGCGAATTGCATCCTGAGTACGATGTTGAAT
AGACATATTCTTATGTTCCTTTACTTTCACGCTTATGGAGCAGCGTATATTGCAAATGTT
CCCGCTCCGTGACAGTGCCAAGAAAGCTTTGTGTCGGGGGAACGTACTGGTTATGCCGGC
TTTTTTCGAAAAGAGCAAGCTGGCAGTTCAGGTACTAATCAGAGGATCGATTGGCAGGAA
AGTTTCCAGGCCAGGATCCTGATCAATCTGCGGGTGGTATTGCGGGACGCCGGTCTTCCC
ATCGGCCCTGCGTGGCAGGGGATTGCTTCAGAAGAGTGGCGACCGAAGAACCATCGGAAG
GCTGTAACCCTGATGGTAGAGCCCTTTTCATCTGTGGGCCCGGTCGTGGGGTAAAGCCTG
ATTGACTTTCAGTTTGGTACGCAGTCCCGGATTGTATGTCTTTCGACGAAGAAAGGCCAG
GACATTTTTTGAGCAGATGTCGTCCCGGCGGCGGGAATGTTTAAGCATTTGTTTCGGCGG
ACGCCTGCCAACCGGGCAAAGGTTATGGGCCTGGCGTCGGCGGCGCGTGGCAGGATTGCC
GTTCCATCGCCGCGCCGAGGTTATCCATGCCGTCGCCCGCTCGCACGCTGCTCCTGGCCT
TCGTGTCCGCCTGGTTCCTGCTGGGTGGGCTGGGCCATTTCGTCTTCACCGATTTCTTCG
TCGGCATCGTCCCGCCCTACGTGCCCTGGCCGCTGGCGGCGGTGTGGGTCAGCGGGGTCT
TCGAACTGCTCGGCGCCGCCGCCCTGCTGGTGCCGGCATGGCGCCGGCTGGCGGCGTGCG
GGCTGTTCATCCTGACCCTCTGCGTGACCCCGGCCAACCTCTACATGTGGCAGCACCCCG
ACCTGTTCCCATCCTTCCCGCCGACGCTGCTGGCCGCTCGCCTGGCGCTGCAGGCGTTCC
TCCTCGGCTGCATCCTGGCGCTGATGCTGGCGCGGGACGAGGCGCCGCTGGCACGACGCT
AGGCGCAGGCGAAAAAAAGCCACTGTGCGGGGGTGGACAGTGGCCGGGAATGCCAGGAGA
TGGAGGAGCAATCGGACCTGGCGTGGATAGAGTAGTAGCCGCTCTGTCGAGGGTCTGTAT
GGCTATTGGTGGACTTTGTGAAGAAGTGCAAAGTAGAGCGGCCAACGGACGAACGGTGTT
GCACGCGGCGGGACGCTCGCGGTAGTTTTTTCCCATGATCACGTTTCCCGTGGTCGCCCT
CGAAGCCCGGCCCCAGCGCCGGGCTTCGTCGTTTCCGCCCGCCGCGCAACGGACGCAGCG
GGCGGCGACCGGTGCGAAAGGCTCTGGCGTGCGCCCGCACGGCGTCCGGCCAACTTAAAG
TTCGGTTGTGCCGACTGCTGTCATAACGCCATCGTTCAGTGGCCTCGGTGAGCCCCCGTA
CCCCCAGTTCGCTGGGGCTTGCCTTTGGTGTATCCCTTTTGCCCGGCCGCGTGCCGGGCT
TTTTTATGCCCGGTCTTCTTCCTTCCGGTTTAGCCGGGGCCCGCGTTTCCTCGGCCGGCC
CCTGAACCTCATCGCTGCATCGACGTCCCTAGCTACAGGCGAGCCTGTGGCCGGGGGCTT
TCCATCATCCGCAAAAAGGTGAAAACCATGCTGACCATCGACTACAACAGCTATCGCACC
ACTACCCCCTACGGCAAACGCGTGCGCTTCCTGGTGCTGCACTACACCGCGCTCGACTTC
GCCGCTTCGGTCAAGGCGCTGACCACCGGCGCCGCCAGCGCCCACTACCTGATCCCGGCG
CCGCACGACCCCAGCTACAAGGCCGCCGGCTTCAAGGGCCAGCGCATCTTCAACCTGGTC
GCCGAGGAAGACCGCGCCTGGCACGCCGGCGTCAGCGGCTGGGCGCGCCGCGACAACCTC
AACGACACTTCCATCGGCATCGAGATCGTCAACCTCGCCCGCGACGACGACGGCGTGTTC
ACCTTCCCCGACTACGAGCGCTCGCAGATCAACGCACTCAAGCAACTGGCGAAGAACATC
CTGCAACGCTACCCGGACATGACCCCGAAGAACGTGGTCGGCCACTCCGACATCGCCGTC
GGGCGCAAGTCCGACCCGGGTCCGAAGCTGCCCTGGAAGGAACTCTACGAGGCCGGTATC
GGCGCCTGGTACGACGATGCCACCCGCGATCGCTATCGCGAAGGCTTCGAGCGCGACGGC
CTGCCGCCGCGCGCCGAACTGCTGGAGGCGTTCCGCCTGTACGGCTATGCGCTGCCGGCG
ACGGTCGACGACGCCTACTTCGCCAGCCTGCTGCGCGCCTTCCAGATGCATTTCCGCCCG
GAGAACTACGACGGCGCGCTGGATGTGGAGACGGCGGCGATCCTCTACGCTCTGAACGAG
AAATACCCGGCCTGAGCCATTAACCGCGAGCGGCCGCCCGATGCGGCGGCCGCTCCCTTG
CCCACCCCCATGGAGGACTTGCCATGACTGCCGTCGCACAGGTCGTCGCCAAGGCGGAAA
TGCTGATCCGCCGCCCCATCGCCGAGGTCTTCGAAGCCTTCGTCGATCCGGCCATCACCG
CCAGATTCTGGTTCAGCCGCGGCGATGCCCGCCTCGAAGCCGGGAAACGGCTGCGCTGGC
ACTGGGACATGTACGGGGTTTCCCAGGAAATCGAAGTGAAAGACCTGCAAACGAACCGCC
GCATCCTCATCGAATGGCCGAATGGCGACAGCAACCCTTCCCAGGTGGAGTGGCTGTTCG
AGGAACTGCCCGGCGCCGGGACCTTCGTCAGCATCCGCAACAGCGGTTTCGTCGGCACCC
CGGAAGAGGTCATCCCGCGGGTGGTCGACGCCACCGAAGGTTTCACCCTGGTGCTGGCCG
GACTCAAGGCCTGCCTGGAGCACGGTATCGCCTTGAACCTGGTGGCCGACCGTTTTCCCC
GCGGTCTCGATGGCTGAGCATTGCCTGAGTGCGCGTCCCGCACCGCTCAGCGTGCCCTCA
GGCAATGCTCAGCCGAACGCGAAGTCGGCCAGCAGTTGCAGGTTCAGGCCGACGATCGCC
AGCGCTACCGCCCAGGCCAGCCACCGGGTCCCGGTGCCGATCGCCAGCGGGCCCATCAGG
CGCCGGTCGGAAACGAACTGTAGCAGCGGGATCACCGCCAGCGGCAACTGCATCGACAGG
ATCACCTGGCTGAAGATCAGCAGCCGCGTGGTGCCGTCCTCGCCGTAGAGCAGGGTCACC
AGCAGCACCGGCAGCACCGCGACGCCACGGGTCAGCAGGCGCCGCGCCCAGGGCGCCAGG
CGCAGGCGGAGGAAGCCCTCCATGACGATCTGCCCGGCCAGGGTGGTGGTGACCGTCGAG
TTGAGGCCGGACGCGAGCAGCGCCACGGCGAACAGCAGCGAGGCGAGTTCCAGGCCGAGC
AATGGCGAGAGCAGCGCGTGGGCCTGCTCGATATCGACCACCTCGGTGTGCCCGTTGCGG
TGGAACACGCTGGCGGCGACGATCAGGATCGCCGCGTTGACCAGCAGCGCCAGGGTCAGC
GCCAGGCTGCTGTCGGCCACCGCCCAGCGCAGTGCCTGGCGCTTGCCGGCGAGGCTGCGC
GGGTAGGCGCGGCTCTGCACCAGCGAGGAATGCAGGTAGAGGTTGTGCGGCATGACGGTC
GCGCCGACGATGCCGATCGCCAGGTACAGGGCAGCCGGGTCGCTGAGCACCCGCGGGCTC
GGCAAGAATCCTTGGAGCACCTCGCCGAGTTCGGGGCGCGAGAGCAGCAACTGTACCGCG
AAGCAGGCGAAGATCAGTGTCAGCAACGCCACCACGAAGGCCTCCAGCGGCCGTTGGCCA
CGTCCGATCAGCACCAGCACCAGCAGCGCGTCGGCCACGCAGAGCAAGGCGCCCCAGGCC
AGCGGCAGGCCGAACAGCAGCTTCAGGGCGATGGCGGTGCCGATCACCTCGGCCAGGTCG
CAGGCGATGATCGCCGTCTCGCAGGCCAGCCACAGCAGGCGGCAGGTGCTCGGCGAGTAG
CGTTCGCGGCAGGCCTGGGCCAGGTCCAGGCCGCTGGCGATGCCCAGGCGCGCGGACAGC
GCCTGCAGCAGCATCGCCATCAGGCTGGAGAGCAGGATTACCGAGAGCAGCAGGTAGCCC
AGTTGCGCGCCGCCGGCGACGTCGGTGGCCCAGTTGCCCGGGTCCATGTAGCCCACCGCG
ACCAGGTAGCCGGGGCCGGCGAAGGCCAGCAGGCGGCGCCACCAGTGGCCGCCGCCGGGG
ACTTCGACCGGTTGTGCGCGACCGGGCTCGGCGGCCTGGGTGGCCGGGGTATCCTTCGCG
GACATGACGAAGCTCCTGCCGGACGCGTGCCGGCGCTGCGCGCGCCTTTCCCGGCGCGCC
GTGGCGCGCGGGTTGGGCGAGCGGTTCAGGGAGCAGGAAGGAGGAAGTCGGTCAGGCTGA
GGCCGCCAGTTGCCGGTGCAGGTCAGGCAGGTCGCTGGCGATCAGGTCCCAGTCCTGCTC
GGCGGCGAGGTCCTGGGTCTGGCCGGGGCCGTATTCCAGCGGCCGGGCGATGAACGCGGT
CTTCAGGCCGAGGGCGCGCGCGGCCTTGAGGTCGTAGTTGTGCGCCGCGCAGAGCATCAC
TTCCTGCGGCGGCAGGTCGAGCAGGCGGCAGGCGCCGAGGTAGACCTGCGGGTCGGGCTT
GTAGTGGCCGAACAGGTCGGCGCACAGCAGCATGTCCCAGGGCAGCCCGGCGTGCCGCGC
GACGTCGAGCATCAGCGCGGTGTTGCCGTTGCTCAGCGCGGCGAGCCAGTAGTCGGCCTT
CAGCGCGTGCATCCCGGCGAGCGTGTCCGGCCACGGCCGCAGGCGGTGCCAGAAGCCAGT
GATGCGTTGCAGCAGGGCCTCGTCCAGCGCCAGGCCGAACTCTCCGGCCAGGGCCTCGAG
ACTCTGCCGGTGCAACTGGTCGAGGTGTTGCCAGGGCGCCTGACCGTTGCGTACCCGGTC
CATCGCCGGCTTGTATTGCTGGCGCCAGCGGTCGGTCAGTTCCACGCAGGGCAGGGTTCC
GCCGAGTTCGCGCTCCAACGCCTGGAACTGCTCGATCAGGCTGGAACGCCAGTCCACCAG
GGTACCGAACACATCGAACAGGATCGCGCGCATCGTGCCTCCTCGGCCGTGGCCGTCATC
GCTTCAGTGCTTCTGTGGCAGCGCCGTGGGCAGGCCGCGGCCGCTCCAGGCGGTGACCAC
AAGGGCTACCGCCGCCATCAGGCAGAGCGCCAGCCAGCCGGGGACGAAGCTGTGGCTGAA
GTCCTTGAGCAGCCCCAGCGCCGGCGGCGCGAGAACGATCGCCAGCTGGTTGATGGCCAT
CGCCAGGCCGAGGGCGAAGCCGGTCTTGCCGACCGGCGCGGTATCCGCCACATAGGCCAC
CCAGGGACCGTACCAGCCGAAGCCGAAGAAGCCCAGCCAGGCCACTACCAGGCCCATCCC
CAACGGTGATTGCAGGGGCAGCAGGACCAGCGCCAGCAGGCCGAGGATCACCGCGCCGAG
GCAGACCATCACCGGGAAGTAGCGCCCGGCGCGGCAGCGGTCGCTCCAGGCGGCCAGCAG
GATGCGCCCGGCGACGCCGCTGCCCTGGGCGACGAACAGCAGGGTCGCGGCCATGCCGAT
GCCGATCTCCAGGGTCTCGTGCAGGTAGAGCACGGTGAACACCAGGATGCCGTACTGCAC
CGAGATCAGCGCCACCCCGGAACAGACGATGTTCTTCATCGCCGGGTCGGTGATCATCGC
CAGCCGCGACTTCACCACAGCGCCCAGGTCGCGTTCGGCGGGGTTCGCGCCGGGCGCGGG
GGCGTCCGGCGGGGTGCGGTAGAAGAGCATGAAGGCCAGCGCGCCGAGGAACGCCACCAG
GCCGCCGGCGAGGAATGCGCTGCGCCAGCCGTAGATCCCCGCCAGGTACGGCAGCAGTGC
GGCGGACAGCGCGCCGCCCAGCGGCAGCCCGGCCTGGCGGATGCCCATGGCGAAGCCCAG
CTGGGTCTTGGCGAACCAGCGCGACACCGACTTGCTGCCGCCCGGCTGCGCCGTGCTGTA
GCCGGCGCCGACGACCACCAGGAACAGCAGGATGGTCAGGTAGTCGGTGGCCCACAGCGA
GGCGCAGAGGGCCAGCGCGACGATCAGCGTGCCGAAGCCGACCACCAGCCGTTCGGAGTA
GCGGTCGAGCAGCTCGCCGGCCACCAGCAGGCCGACGATCGGCACCAGCTGCGCCGCCGA
CACCAGCAGGCCGATCTGTAGCGACGAGAGTTGCAGGTCGTTCTGGATGAACACGGCGAT
CGCGCCGATGCCCTGGACGAAGAAGCAGGCGCAGGCCTGGGCGAAGGTGGCGATCAGCAG
GATGACCCAGCGGTAGCGCTGGGTCGGGTTCGCGGCGAGGGCGGCGGTCACTGGACGAAC
TCCCGTGCGAGGGTGAAGTTGGCTTCGCCGAGCGGATGCAGGCGCTGCAGCGACAGGTAT
TCGCCGAGGGTGCGTTCCATGCCCATGCGCTGGAAGATCCGTTCGCCGTCGAGCTCGGCC
TCGGCGCCGTTGGCGCGCAGTTCGTCGAGAGCCTGGCGCAGCAGCTGGCAGTTGTCGCTG
AGCGTCACCCGGCCGTCATCGTCCACCGCGTAGGGCGTGTCTTCCATGCCGACCCGCAGC
ACATCGACCTGGCTGTCCGCCTGCGCGGCATAGGCGGCCAGCCGGCGCACTGCGCAGAGC
GGGGTGCCGGCGCGAGGGCCGACGTCGAGCGGCCGGAAGTGCTGCGCGGCATGCTGCGGC
ATCACCGCCGCGCCGACCGTGATGCTGACCTTGCGCTTGCGCACGCCGGGTTCGCCGATG
TCGTACTCCAGGCTCTTGGCGCTCTCGATCACCGCGCGGAACTGCTGGTAGGTCTCCGGG
AACGGCAGGCGTGGCGAGAAGCCGAACAGCAGGATCACGTTCAACTGGCCGGAACCGCCC
AGGCGCAGGCGCGGGTGCTCCACGGCGAAACGGGTCATGGCGTAGCTGCGCACATGCTGC
ACCCACTCCACCTCGTGGAACAGGCCGAGCTTCTGGCGCGCCTGGATGGCGTTGCGGTAG
ACCTGGAACTGGGTCATCGGCGAGGTCACCCCGTAGTCGGCGCCCTTGCTGGTGGAGTGG
GTCTGCAACTCGGCCCTTTCCAGCGCCGTCGACGGCTGGTAGTCGCGCAGGTCGGCGAGG
AAGGCCGGGCTGGAGGCATAGTCGAGGTCGAGCTTGCGCTTTTGCTTCTCCAGCTCGCAG
ATCACCTGCAGTTCGATGGCCGCCTGGATCGTCACGAAGTGCGCACCGCCCAGGTGCAGC
GGGATGGCGCAGTGGCTGACCCGCTCCCACTCGCCGAAGCGGCGGATGTTCTCCTGCACC
TCGCTGCCGTTGCGGCTGGCGCCGAAGCTCAGCATCAGGTCGGGGAAGCGGTTCTGCAGG
GCGCGGCTGACCGCCTGGTAGATGTCGTTGTCGGTGGTCTGTTCCTGGGTCAGCGGGTTG
CGCGCGTGATAGTGGTAGTAGCGGCAACCCATCTCGTAGAGCTGGCGCGCTTCGTCCAGC
AGTTCGCCGGGGGCGGTGCGGATGGTGGCGCCGGTGCAGATGCTGTCGAGCAGGCGGTCG
CCGGTGGCGGCGTGGTTGCGCGGGGTGAACTTGGCGCCGGTGGAGGCGCATCCGAGAATC
AGGGTTTTCCGGGATCCGGTCATGGTCGTCTTTCCTCCATTCATCATTCCATTGAGGGCG
GAGCGGTCCGCGGCGGACCGAAAGGCTGCCCAGGGCGTCGAAAGTCGTCGGTGTCTCAGG
CAGGTGAAAGATGTCGCTGGCGGGATCGTTATGCGTTGTTCTACGAGAGGGATTTAAACC
GCATGGCGGCGGCCGTGCGCGGCGCATTCGGCAACGCTCGTTGCCGCCGGCACAAAGACC
TTGCGCAAATCGCCCGGCGTTGCGCCAACCGCCGGCACGGCGGCGCAACGTTGCCATTCG
CGCAAGGTCGCTCAACTGGCGGCGCGCTGTCGCAGGCAATCCTCCAGGGCCTCGCCGAGG
CGCTCGATCTCGCCGTCGTCGGTCAGGTAGTGCGGAGTCAGGCGCAGGACCCCCGGCAGC
GCCTGCTCGCGCAGCGCCCAGCGGGCATACTGCGGGCCGATGTAGGAGGCGTTCACGCCG
CGCGCGTGGAGGCGCTTCAGCCATTGCTCGCCGCTCAGTTCGGGGGCCGCGTAGGTCATC
AACGCGCTGGCGTGCGGCCCTTGTTCCAGCGGCGTCCAGCCGAGCCGGCGGTAGAGCTGC
TGGGCGATGCGTTCGCGCAACTGGCGGTTGCGCCGGGCGATGCGCCGGACGTCGGTCTGC
AACAGGTAGTCGCAACTGGCCTTGAGCGCCAGGCGCAGCCCCGGGTTGAACTCCGAGCAT
TCGAAGCGCCGCGCGTCATCCCGCGCCTGCAAGGCGAAGGCGTCGCTCCATTGCGCGCCG
CCGACGTCCAGCCCGTCGGGCAGGGCCAGGCGCTCCAGGGCGCGTTCGCCGAGATAGAGC
ACGCCGAGTCCCTTTGGCCCGCGCAGCCACTTGCGCGGCGGGAACACCAGCACGTCGCAG
CCGATCGCCTCCACCGCCAGCGGAAACTGGCCGACCGCATGGCTGGCATCGAGGAAGAAC
AGCCCGTCATGGGCGCGGATGCGCTCGGCCACGCCCTCCAGCGCGGTAGCCGCGCCATGC
CCGGTGGGCACCGCGCTGAGCGACAGCAACGGCGTCTGGCCGGGGGCGAGGTCGTGCAAC
TGCTCGTCGAGCCGTTGCAACAGCTGTGCGGCGTCGCCGCGTGCGTCGATCAGGCGCAGC
TCCAGCCCGCGCTGCTGGCGCGCGGCGAGCAGGCACAGGCTGTTGGAACCGTATTCGTCG
AAGCTGCTGATCGCCCGTATCCGTGGATGGGCGGCCAGGGCCGCGGCAAAGGCCACCGAC
CAGGCGCGGCTGGCGCAGTCGAGCAGGGCGATGTGCCGTGGCTGGCTGCCGAGCACTCGC
GCGACGCTGTCGCGGACCGCCAGCAAGGGCTCGGCGAAATGCTCGGCGGCGCGCTGCACG
CCCCAGCGCCGCTCGGCTTCCAGCCAGCTGTCGAGGGCGTCGTAGAACACCTGCGGCGGC
AGGCTGGCGGAGCCATGGGCGAAGTGCGCGTAGCTGCCCCAGGCCGGGGTCTCGCGGCGC
AGGCGCAGCAGTTCGTCGGCACCGAAGGCGTCGGGGGCGGCGGGGAAGAGCGCGCTCATG
GCCGCACCGCCGCGATCAGTTCCACCTCCACCGCGGCGCCGCGCGGCAGCTCGGCTACGC
CGACGGCGGCGCGGGCGTGGCCGCCGCGCGCGCCGAGCACCTCGTCGAAATATTCGCTGG
CGGCATCGATTACCGCCGGCTGCTGGACGAAGCCCGCCGCGCTGGCGACGTAGCCGGTCA
CCTTGAGCAGCCGCTCGACCCGTTGCAGGCCGCCCAGCGCCTCCTCCAGCGCCAGCAGGC
AGCGCGCCGCGCAGAGCCGGGCGGCCTGGCGGGCCTGTTCCAGGTCGAGTTCGCTGCCGA
CCTTGCCGGTCCAGCGCAGCTCGCCGTGCTGGCGCGGCAACTGTCCGCTGACGTAGGCGA
TGCCGGCGTGGAGCACCACCGGCTGGTAGGCGCCGCCGGCGACGATGGCCGGAGCGGGGG
ATGTCTGCATGGTCCTGTCCTCGTGGCGGACCCGCCCGGCCACGATGCTCGGGCGGGTCG
ATGGCTGGAAAAGCGCGACCTCACTACTGTGGGCCGGTTTTCCCGGTCTGTTTTGCGGGA
GTCGACGAGCTGCTTGCCAAATCGGCAAAACAAACCGAACTTTAGCCTTGCAACAGGCAC
CGCCGCGCGAAGTAGACTGAAAACGCCCGACCGTTGAGGAACGCGCAACGATGATCGACC
TGGTGATGCTCAAGGACTTCCTCGTCCTCTGTCGGATCAAGAGCTTCAGCCGTGCGGCGC
AGGAGTGCCATGTCTCCGTGTCCGGGCTCAGCCGGCGTATCCAGACCCTGGAACAGTGGC
TCGGCGCGCCGGTGTTCGAGCGCCACAAGCACGCCCTCGAACTGACCGAGGCCGGCCGCC
AGTTGCAAGGCGTGGCGCAGGACGCGGTGCGCGCCCTGGACAACCTGCGCCAGTCGATCC
GCGAGCGCGACGAAGACGCCCAGCGGCGCATCCGTTTCTGCGCCCCGCACATCCTCTCCT
CGGTGTTTTTCCCGCACTGGATTCCGCGCCTGCAGGCGGACTTCCGCAGCGCCAAGTTCA
GCGTCGACTGCGATTACCTGCCGCAATGCCTGTCGCGCCTGCGCGACGGCTCGGTGGACT
ACGTGGTGGCGTTGCTCGACGAAGGCGAGGCGGTGTCGCGCCGCCTGGGCATCGACAGCG
AAGCCGAGTTCCAGCGCCTGGAGCTTGGCCACGAACAACTGGTGGCGGTCTGCGCGCCGG
ACGCCGCCGGCCAGCCGCTGTTCAACCTCGACCGCCTGCAGACCGAAGCGCTGTCGTTCC
TCGGCTACTCCGAGGAATGCCACCTGGGTTGGGCCCTGGAACCACTGCTGCGCGACAGCG
GCCTGTTCCTCCAGCGCCATCACAGCTCCAGCCAGACCGAGGGGCTGCGCTTCTTCGCCC
AATCGCGCCTGGGCGTCGCCTGGCTGCCGCATACCCTGGTCCGCGAGGACCTCGCCAGCC
GTCGCCTGGTGCGCGCCGGCGGCCAGCGCTTCGACGTGCCGCTGCGCTACACCCTGATCC
GTCGCCGCCTGCCGCTACCCGGCGAGGCCGAACGCCTGTGGACCTTCCTCGGCGAGCTGG
CGCGCCCGGCGCCGCGCTACGCGGTGGTCGGCGCGGCCTCCTGAGCCGCCGTCTCGGCGA
GCAGGGCGCGGCGGAATTCACCGACCAGGTCGTCCTGCGCCGAACCACTGCGGCTGACCA
TCACCAGCTCGCGCTGGAATTCCAGCGCGCCCAGTTCGATCACCCGTACCCGCGCCGGCT
CGCGTAGCCACAGCCCGGCCCGGGGCAGCAGCGCCACGCCGAGGCCGTTCTCCACCATCC
GCGCGATCGCGTCGATCTCGTCCAGCTCCATCACCTGGCGTGGCCTGAGCTGTTGCGCCT
CGAGGAAGTCGCCCACCAGGCGACCGCCGAAGGACACATGGTCGTAGCGGATGAACGGTT
GCGTGCGCAGCAATTCCAGCGCATCCGTCGCGGTGCATTGCGGCGGCGTAATCAGCACGA
ACGGCTGGCGCTCGACCCGTTGCGCGGAGAGCCCGCGCGGCAGGTTGAACGGCGGGCGGA
TGAGGATCGCCAGGTCCAGTTCGGCGGCGTCCACCTGGTCCAGCAGGTGCAGCGAGACGC
CCGGCACCACCTGCGGCTCGATGTGTGGCGCCTGTTCGGCGAGGCGCTTGAGCACCTCCG
GCAGCAGCCCGGTCTGCGCCGTGTTCACCGCACCGATGCGCAGGCGTCCGCGCGGGCTGT
CGCCCTGGCCGATGCCGTCGAACAGCGCGAGGATCTGCTCGGCCGTACGCACTGCCTGCC
GCCCGGCCTCGTTCAGGTGCGCCGCGCGCGGCGTGCGTTTGAACAACTCGACGCCGACGC
TGCGTTCCAGCGCGCGGATCTGCGCGCTCACCGCCGACTGCGTCAGCCCCACCTGTTCCC
CCGCCGCGGCGAAGGAGCCCCGGCGCGCCACGGCGACCAGGGTGCGGAGTTCGCGGATCA
TCCAAGCCTCGAAAAAAGTGTTGCTCAGGCGAAATATTATGCGCTTTCCATCGAAATCGA
CACGGCAAATAATCCCGGCACACCCACAGAGGAACCGCGCCATGAGCCTGATGCCCTTCC
ACCTCGCCATCCCTGTCCACGACCTGCCGGCCGCCCGGCGCTTTTACGGCGAGGTCTTCG
GCCTGAGCGAAGGCCGCTCTGCCGAGCACTGGGTCGACTTCGACTTCTTCGGTCACCAGT
TGGTCATCCACCAGCACCCGCAGACCGACTCCCAGCGCCACGCCGGCAGCAACCCGGTGG
ACGGCCACGACGTGCCGGTGCCGCACTTCGGCGTGGTCCTCGCCTGGGACGACTGGCACG
CCCTGGCCGAACGCCTGAAGCAGCGCGGCACCCGCTTCGTGATCGAGCCCTACATCCGCT
TCAAGGGCCAGGTCGGCGAGCAGGCCACGCTGTTCCTCTTCGACCCCTGCGGCAACGCGC
TGGAGTTCAAGAGCTTCCGCGACATGGGCCAGTTGTTCGCCAAGTGAGATTGCCGGCGCT
CCGCCTGGAGGCTGCGCTTACTGTGCGCAGTCCGTGCAGAACTCCAGCGCCGCGCAGCTG
GACTGCTCGTCCGGCAGGCTCGACGTCGCGCACTCTTTCTTGCGCACCACGCTGCCCAGC
GGCGCCAGCTTGAACCGCTCCGGCGGCGGGCTGGCCGGCTTTGCGCTTGTCGTCCCGTCG
AGGTCGGGCTTGAAGGCATGTTCAAGGTCGCCCAGGCGTTCGTCCAGGGTGGCGGAGGAG
GCGAGGGCGGGCGTCAGGGCCAGGATGAGCAGGAGAACGCGGTAGGGCATAGGGTTTCCG
GTGTGGGTGGCGATGCGCTGGAGCCGGGCACGGCATCCCCGCATGACGAGGAATCGAAGC
GGCCATTCAAGGCGATTGCGTGTTGGTGATGGGATGCGCTCGCCCTCTGTTTGGCATTTT
GTGAAGCGCTTCGCACCTTGCCGGAGCGGCACCTTGTCCGGGCAAAACCGTCACCGCACA
GCCCCCTTCCACCTTCATCCCCCTGCGACGCACCTCGCAATGCAACCAGCATCCCGGCTG
CGCCACCCTCTACCTGGACTGCAGCGCAGCCAGCGAAGACCTGTTCGACACCGCCCGCCG
CCGTCTGGAGTCGGCGATCGGAACGCTGAGCGTCCTCGACCTGCTCGACGAAACCGAAGA
CCGGCGAAAGCACCTGCCGCATCACCGGCTCCTTGCTGTCGTTGCTCAGCGACGCCCTGT
CGCTGTTCGAGGCGGAATACGCACGCAGACAACGATAACCGACGGAGGCGGTGCCTCCCG
GCGAGGCCGGGAGTTAGGGGAGTCTCTATGTGAGCCGGTATGTTCATTGAGCCGAATTCA
CACAGGCCTTAACTATGAGCGTCTGTGCCGTACTATCCGCCTTGTCTGGCTAGGCTGTTG
TGGTGAATTGGGCATGCCTTTTCGCTACAGGCCTAACGATCTCAAGTAGGTATAGGTTTC
TAGTAGAGGGGCATTGCTCCCGCTCTTTGCCAGGTTCGATTTTGGGCAGGTGCCTGATAG
GCTGTCGCTCAACCATCATGAAAGGACTCTGCAGCTATGCCCGCCGTTATCGCTGAGAAT
GATGTGTCGATCTGGGACGACGAAACTGGAGCTGTCTACCACTACCCAAGGCGATACAGC
GCCATCCTTAAGCCAGGGGTGCAGGTGGTTTACTACAAGGGCAAGCTGACAGATAAGTCC
TTTGCTGATCAGCGCCTCAGTGCTCAGCCGCATTACTTTGGTATTGCGCGTATCGGCAAG
GTTTACCCTGACCCTGAAAGCTCGAAAGGTGATCTCTTCGCGTTGATCGAGAGTTTTCAG
CCATTTGAGCAGGCAGTCCTGGCAAAAGAAGGGAATAGCTACCTAGAGCCCATTCCGCCA
TCGAAGGCCAGCAACTACTGGCGTAGTGGTGTCCGGGAGATTGGACAGGTCACCTTTGAT
AGCATCCTGGCAAGGGCCGAGATTAAGCCTTTGCAGGTTGCCGAGAGTTGGGGCGATAGA
GCTTTGGGGGGCTTCGAGTCTCGCACCGAGGGCAGTCTGTCCACCTACTACGGGGTCCGC
TACGAGCGTGACCCAACGCTGCGTCTCCAGGCAATTGCGATTCATGGTGTAGCTTGCAAG
GCGTGCGGTTTTGATTTCGGAAAGGCATACGGCGAGTACGCGAAGGGTTTTATCCACGTT
CACCACACGCAGCCCATTTCTGAGTTCGAAGCCCCCAAAGCCGTGAACCCTGAAACTGAC
CTGGTGCCCCTCTGTGCAAATTGCCATGCAGTTGTTCATCGCAGGCGTGATCGAACTCTT
AGCGTCGATGAGCTGAAGGGGCTTGTTCGTGGGAGGTGGGTTTACGCGGAGGCTGATGTA
GTCGTTTAGGTAAGGAAAAAGAAGGAAAAAGGGGACATATTTATTTTTCTGTCAGGCTCG
CCTCATAGGGAGTGTAGCCTTGGCGAGCACTTTTGATCCCAGAAAACGTAAGCCCCTACG
GGCGCTCCGGCAGTGAGTTCGTCGCGTCCAAGCATGGCTCAGTGTTGAGCAATTTGTCGC
GCCAGCGGGGGAGTTCGCTGTCTTCCACATCCAGCCGTTTCAGCCATTGATCGGCCGCCC
AGCCCACCAGCCGCAATTCGCCGTCGTGGGAGCCGCCGTGTAGCGAGCCGACGGTTTCAT
AGCGAATGCCTTTGAGCGCGTGGTTCAGCAGCACATACGGAGCGGGTCTGGAGTCTTCCG
CATCACCCGCGATATAGGGATAGGCACCGGCCTGGATTACCACGCCATCGCCGTAGCGGT
AGAAGGCAAAGTGGCTGGAGGGCAGTTGCGCACGCAGAGCATCGAGCCCGCCGGCCAGCG
CCAGGCGCTCGTTGTTCAGGAGGGTTAGCCAACTGACAGTTTTGATTCTTGTAGGTTTGA
ACTCGGGAGTATTGGCCAGCAGACAAGCCGTCCCTACATCCAAACCCGGCATACGCGCCG
CCATAAAGGCTTCGGAGGGCTCGTCATTGTCCCAACTGGTCGGCGAGAGATTGTAGGCAT
GCCCCGCATACCCCTGCTCAGGCTCTAGTCGCCGTGCGAAGTCGATAAACAGCTGTAGGA
AATCCAATGGCTGCTGCTCTTGATATAGCAGAGGTACGGAGAACTCCAGAACACTAAGAT
CATGCCCCATTTTGGCTTGCCAGCTCCGCTTGCCGTAAATATCAAACAGCCAGGCGCCTG
CATCGCGGGATTTCTTGCCGCTGGTGTAGCAGAAGCTGAGATGATCGTCTTCATCCATTG
CCCCCATCATCTCGCGCAGTGGTTGGGTGTCACGGTATGCGGTCAGTGGCTTTCCTTTTG
CAGGCTCTTCACGCCAGAGCCGGGTGAGGTGGGGCTCTGCCAGGCGCTTGAACTCATCGA
AGCATTGGCATAATGACTCTCGTACCAGAGGGGTATGGGCCTCTTTGAAGTAGAGAGTGC
CGCGTAGGCAAAGCACTGCACCGATATAGTCTTCGGGGCCGCCCTTCATCAACAGGTTGC
CGGCTATTTCCAGTAGATGGGGTTGCTTGGCTAACTCTGCAGCCAGATCGAATGGCTGTT
CCATGGGCTTTTCCTCTTGATCAATAGGCGGGAATCATCGGGCGAGGGGAACGGCCTCGG
GTCAAGACGAACATCACCCCACCTGCGATGGCGGCGGCCCACCCTACTTGCTCTACTGGC
ACCTTGGATTGTTGATCCTGGCCACAGTCGCAGTCGGAGGGCTTCATTTCAACAATCTTG
TTCTTGTTGCCGGCAATCGCTGCATAATCCTCTAGTTGTTCCCTATTATGTGGGTCAGGC
GGAAACTTCATCTCCACCACCTGCTTGATATTGTCCTGGGTTGGCGGCCTGTTGGGATTC
TGAACGATGATCACGTCGGGCCTGCGAATCATTCCTTTCCCTGGCTTGAACGGCGGATGC
TCCGGATCTTCATCCCAATACTTGCTGATCCATCCCGGTATCCAGCCATGTGGACTGTTA
CCGGTCTAGCTATCGAGAATCGGCTGCGGTGGGTTCTTGGTCATGTCGTAGCTGACCTCG
GGCTTGTAGGGGCTGCGTCCCTGGAGAATTTCGTCCAACTCTCCCAGCCGCTGTGCCACG
CACGCCTGCTTGAGGCTTTTTCCATCCTGGCTGAGGTTGGGCGTGCTGCTGCAATGGCAG
ACCGCCGAGCACAGCACCTTCTTGTCCTGCGGATCGAGCCTGGGTTCCAGGGTGCCGACG
GGGTTGGTCCTGCCTTCGGGGCTCATGCCTCCCCGGGACAGGCTGGGCTGGTCGCTCATG
CGTCGCCCCTCTGCACCAGGTCGATGTAGAGGGTCTCCGCGGTGGGGCGCTCGATTCAGG
AGGTCATGCCGTCGGCATCCGTGGTGTCGAACGCATTCCAGCCGCCACTCGACCAGACCC
TGACCCGGCGTCCGGCGACGGGCTTGCCCGTTTCGTGGTCGATGAGCTGGAAGCGCCCGG
AACAGGGCACGCCGTTGCGGTTAAGGGGAAGGGCGGGAGCGCGTGGGGCGGGCGTGAAGA
CGTCGCCGATGAGTACCGTCCCCGAGCCGCCGATAACCACGTTGCCGTGCGCCCCGATAC
TACCCAGCGTCGCCGCCGGCAGGCCGTTGATGAGTACCGTCGACGAAACGGCTGAGATCA
TCGGGCTTCCGCAGGCTGAGGCGTCGCCTTGCCGTGCTGCCGGCAGGCCGTCGAAAACGA
CGTCGGGAGAACCGTGGGCGATGGGGTTGCTGCCATGCCCTGGCACTGGACAGGTCGTTG
GATCGGTGACGCGGGCGACGGGTTTTCCACTCATGTGCGGGTCCTTGCATCAGTGAGATG
TGCTGGCCGCTCTGGCGGCCAAATTCGGGATTGAGCGAGTCGGCACCTATCGCCAGCGGA
AGAAACGCAGAAGGGGAGTTCTCCTTGTCCCACCTCCCGGCATCGGTTTCTTCTCCGGCC
CGCCGGGGACCGTAGCGAGGTGCGCCGGTCAGTCTTGAGGGTGCGACACGGAAGCGCCGG
CTACCTGCAGCGCTGCAACTTCCAGCCGGGCGTCGCGGCGGGTCTGTTCCGTATGGCCCT
GGATGATGCCGGGAATCAGGAAGGCATCGACGATCCACCAGATGCCGGTAATGATCAGGG
GGAACAGGGTGAAACAACCGATCAGCGTGATGATCAGTTGGGTAACCGCCGTGCCGGTTT
TCCCCAGGTAGAAGCGGTGTGCGCCGAAACCGCCCAGGAATAACCACAGAAGATAGGCGG
TGCCGGTGGATTTCTGGGCGTTGGAAACTTTCTGCTCCACGAGCATTTCAGACTGTAGTG
ACATGAGTTTTCCCACTGCCATGCGGAAGATATGGTGGGAATTGAAACGTTGCCAACGGT
GTTTTTTCAAGCGTCCAGTCTGAGGATATTTTTGATTTGTAGTTTTATTGCGGAACTCTG
GAAGAGTCGGTCAGGAGTCGGAACTCCTGGGCTTCGTAGAAGTGCTTGAAAGCAACTGGC
GAGTGGCTGAAGTTTATTGGCGAAAGGCGTCCGGCCGGGCGCCTTTCGTTCTTGCTCGGT
AACTTCATAGTGGCGTGGTTTCGAACTTTATCTTTTGATAGTTCTCGAAAATGAACCTGT
CTTCCGGCGACAGGGCCGTTTCGTCGAAGGGCAGGATCGCGCCGTCATGCATGACCTTGT
AGTCGCGAGAGGTGATTTTCGTCTCCGCCGTGGTGAATGTACTCATGAAGCGCTTATGGG
CATCCCCCTGGAACTCCTTCCTGTGCTGGAGGAAGTAGGCGAAGTCCATGTGCCCAACCA
TGAAGACGATGCTCCAGTCCTTCCTGGCGGCTATGTCCCATTTCCACATGGCGGAGAGTT
TCCGCCTAATGGCCTGGTCGGACTCCCTCAGGGCTTTCTTGAGACAGTCGAAGGCATAGG
TACTGTCTATGTCGAATTCGCAGATGGTCAGGTAGTTCACGAACTTTTCGCCGAAGACAC
AACTGGAGCCGAGGGTGAAAATCTCGTATCCCGGGTAATACCTGCGAAAGAAATCAAGTT
CCGTCAGGAACCAGTCTTCCAGTGCGGGTCGGCTGCTCTTTCCGTAGACGTTCTTGACGA
TGTCTGGCGTATATTCGAACCCTTCGCTGGTGCAGGTCAGAACGTTCTTCTCATCTTTGG
CGATGACTATCCTGTTTTTTGCTCCTTTCGGTTCCTTTTTCATTTTTCTTGTCCTTCGAG
CGTCTGTGGAGGCCGGTTTATCGTGTTTTGGAATCTCTGTTTTAGGTTTCGCTTTCCAGG
GATATAAGACGCCTGCTTACCCTGGTAGTGAGTGTCTAGCTCAAATTCTTTTTCTGTGCT
TGACGAAAAGTATGCGTCGGTTTCTCGGAGGCTCGTTTTCTTGGACGGGGAGTTTCGAAC
CTGAATCCATGAATGTTTTCCTGCCAGCGTTCCAGAGCCTTGTTGGCGGCGGAATCGAAC
GGTCTCATTAACAGATTCGGGAAATATCATTCCGCGCGTCCGCAGCCAAAAGAGCGGGCT
GGCGAAGCTCGCCGGGTGTCGGTCACGGTAGGGGAGGGAGCAGCAAGGCGAGCCGGCAAC
AGGAAAGGCCCGGCGCTGGAGGAGCCGGCAAGGAACTGGGCAAAGAAAAAGCCCCTGAAA
TTCACTAGGAAAATCAGGGGCTTATCGTTTGGATTTGGTGGGGTCGGGGGGATTTGACCC
CGTTTCTGGCTTGACTATTGATGGCCATTATTGGCTAACGCCGCAGAAATAGGGACATTC
AGAAGGGCCGTACAGGCCATTAGTAACAAGTATCGGCAAGTTAATTCGACACTTTTTCGG
CAGGCAACTAGCATTCATCTATCTGGAATTTTTCATAAAGACTGAATTTCGAAAAGCCAT
TAATAATTAGAAAGTAGCGGTAGCGTCTAACTGAGCTTTACTCAACTGTCCAGCTGGGAT
ATTAGCGTAGTGGAAATTCCTTCTGTATAAGGAAGCACTATGGCTTCAATAGAAAGTCGC
TCCAGAAGAAGCGTCCGCCGCTGGGCGATACTCCGATTGTTTGGGACGAAATATTTGTTC
AGCCTAATGGTCTCGAAAATATCTTCAGATGATCCAGTCTTTATAAGTATTTCATCAGCC
AGACCAAGCGCTACGACATTTGCAATTCGCTTTTCAATGGTTTCGAAAGGACGATCCTCA
CCTTTATTTGTTTTTACTAAAGAATCATCATCTACACCGATGGTCAATGTATCGCACAGT
GTTTTGCATTTTTCTAGATATATCTTATGTCCTTGGTGGAAGAGATCAAAAACTCCCGAC
GTATATCCTAAATCTCCTTTCAGAGTCTTGTGGGCTATGGCACTCAGCGAGTAATAGTTC
AATTTCATTTTATTTTTAGCAGTCTAGTTGCGAGAAGCGCGGCATCAGTAGTTCTGTAGG
TCCCGAGGTAGAAGTTGATCGCGCTGCCGTTTTCGTGAATAACCTCGACTAGAGGCTGCA
AGGCTTTAGAAATCGCTTCATCTCTAAGGATGCCTCCACTGCCAAGGCCAAATACCGGAA
TGAAAACTGAAGAAAAATTATTGGCCACGCAGTGCTTAACTACAAACTCATAAGTTTTCC
TATTTGCAGTGCTTTCTATAAGATTAACACCTGTGTCTCGCTTCTCGAGAGCTACAGCGT
GGATGATAGACTGGATTCCGTTATGTATGGAATTATATGGAGGCGCAGCTACGCAAATCC
CTAAAGAGTATGGACCTTTATGCAGCTGATTTGATTTCCAAGTCTCCATCGCATTCTGAA
GATGATCTATATGCAATGTGCCATCGCTATTGAACGATGCGGACAATCTTCTGATCCTTC
CTGATGCAGAGGTTCCGCTAATACTGCCTAGATGGAGATTGGTATTCTCGGATGTTACGA
CCACTTCTATTCCGGAAATTGCCATTACACTACCGCAGTAGCAGTATATTTTGGAATTCC
CAACCATTGCCGGCGCGCTAATGGTTTTGCTATCGATTAAGCTCTCTTTTTGGTTTTTCG
AGTATCGTTGGGAGAGCATTGCAAATAAAAATGTTAGAAGAAGAAACAAAATCCCTACAA
GGAGGGATGAGGTTTGAGTATCGCATATACTTGTTTCAATGCTAGAAACCGCCTGCTCTA
ATGCCTGCTGCCAGAAAGGTGTCGAGAACGCTCCTCCGCTTATTGCTAGCGAGCCAATAG
CAAGCTTTTTGTATACAGTGCGAGGCTTCGCCAAGCTTTTGATTATTAGATCAAGTAGAA
GAGAGAGAGAATTTTATAAGATCCATTTAACAGCCTATCTTTATATTTTTCCAGTGAAGC
TGCATTGTCAATACGGGGTCTGGGTATATTGGTTGTGTAATGCCTTGTTTTCCCGGAGAG
TTCTATTGAGTCTCAGGGTCGAGGTATATAATTCGATCAATTTCCGAAAGCGGTTTGGCG
TTAGCTTTTGGCTCTCCGCCATCCAGTGTGTAATACCATATTGAGTCTCTGTCCTTGTTA
AAGGCACAGCCGTCCACTCGTTCTTTGCCTTTCTCTATTACGACTTTGTGGCATGTATGT
ACAAAAGATAGTGCGATTTCTTCGCCATCTACTTTTGCCTTGTTGTATGAGAGAAGTGTG
AGGACTATTAGGTAGGTCAGGATGCACAGCCCGCTAATCTTTCCGAAAGGTACCACGAGG
CATTCTATCTTTTCTGCAATCTCTAAGAACTCAGAGGAAACGTTCGTATGCTTTTTTATA
GAAATCGCTACCGAGATAAATATAATAAAAGAAAGAAGGGAGATTAGGCCGATGGCAGCA
ACTATTAAATGGGTTGAAAATATTTCAAATGTTATTATGCCTCCGTCATAAAATATCTTA
TCTATCGCTGGCTGGCTGAATATTGGGTTTACCCCAAACACCCTCATGAAGGCGGAGTTC
TGTGCAATCCCCGATGCATAAACACACCCAGTTACTAGGAGAGCACTGCTCAAGGGCTCA
ATTATTTTCATTGACGCCTCTCAGTTCAATTACATTGATTCCGTATTTGAACTTTTCAAG
TGCTTCTGTCCTGGTCGCCGTCATTTCAAGCTGGAGATTGCTCTTGACCTCTCGAGTAGC
TCGATCACTTTCTAGCTTCTCAAGCTCTGAGCTTTTATCATTTAACTTTCTCGCAATCCC
TTTGAGTGCCGTAGATGGTTTGGCTGGTTGGAATTTATCTTTGAACATGCTGCTCGATGG
GCTGTCTTCATTGACTTTTACAACGGCGGTCGCTGCATTTTTTGCATCTGAAATTGTCTC
CAGCTCCGCTGCTGATAATTGCCCTGTCAACAGGAGGCATATAATAACTCCCGCTCCAAC
TTGAGTAATTAAGTCGTACGCTTGGGAAAGTGGAATTTTACACCACATGTCTCCTGGCGA
CATGAATTCAGCTTGGCAGGAAACAAAGTCCGTCTCCGAAAACATCTGCTTTTGCAGTAG
AAGCAAGAGTTTTCTCGAGTCAATTTCCCCGTCCGAAACCAATTCTTTAATTAGTTTCTC
TGCTAAAGATATGTTTTCGAATAGCTTGCCTACGACAAGAGAGTTAATATCTCCCTCTTT
GAGTATCTTGTTCGAGAAGTAGAGATGATCACCATCGGTAAAGAACGGATAAATCAGATG
AAATATTTTAACCTTATGCTTGCTAAGATTTGTTACCGTCTGCTGACCACGTGTGGCTCG
TCGTATGGTGTGCGGAAGATTTTTGCCATTTATCATCGGCCCCCAAATTACCCTTTTCCT
GAACTTGTAACGAAGTACTGGTCCCTTGGGGATTTCATCATTTGCTCTAGGTAGTTCAAT
CGGCGAGTGATCAACAAAGGCTTCACTTTCACTGCAGACACCAATGTTGTAGCCGTCAGT
TTCATTCTTGGTTACAATTATGTCGCCAGCTTGTATGTCATACGCAAACCTTTTAATTTG
AGCAAGCAGATTTAATCCTCTCCTGTTAAGCTTTTTTGTCTCCCTTTCGGTTTTGTTGTC
TACTACAAAATCATAGTAGTCCTTGTTTTTTAGCAAGGCTGATCTTAATTTTCCTTCGCT
GGGGACCTCACTTCCCAATCTATTTCCTAGGATTTTTTCTAGGTGATTAATTGCAATTAC
GCCGCCCGTCCTGAAGTTTCTTGCGTAAATTCCTGAGCTCGCTCTGATGAACCAAATCTT
TTGATCTTTGTTGAGGTAAGCAACTTTAATTCCTGTATCTGCCATTTTTATGCTTCCCGC
GAAAAACAATCTACTAGTTAAGGTAAAGACTGCTGGTTGCTGTGGTATTAATTTGGACTC
TAATCAAGGAGGTGCTTTTTATACTCGGCCAAATATATTTATGATCTAGTCATTCTCCAC
AAGATTCGGTCTTCCTCTGTGCGGATTTCGGCGTAGGATTCTGATTGTGTTGCTGCCACC
AGAACTGGCACTGGGATGATTTGAAGCGCTTTTCCTGCGCCACCCGTGCTTGCTCTGCCT
GCACTTGGGCGAGTTGCTCAGCGCGCCGCTGTTCTCTGGCCTCTTCCTCAGCCGCTGTTC
GCTGCTGCATCTCTGCCTTCGCGCGTCTGGAGTTTTGCTCGGCTTGCTGCATGGTCTGCT
GCATATAGGCGGCTGCGTCGTTGAGGGCGGCCTTGATGCGCCGTTCCTGGATGTAGTCGT
AGAGAAGCTTCCCGCCCCACAGGCCGCCGACGATGATGATGGCGGCCAGAATGATGGCGT
GGCTGGGGTCCATGGGAGTATGGGCGTGACGAGGTGGCGCGGCTTTGCGGCCTCGACGTT
CGTTGCGATCGTCGATTTCCTCGTCCATGTCGAAGCTCAGGCTATTGAGCTGCTCGTTGA
TCTCGCGCTTTGCCATGCACGTTGCGTCCTTGCTTGCTGGCGGACTCAGGGTCTACGTGG
GTCGATTCTAACCGGCCTGTAGGATGATGGCATCTTGAAAGTACGATAGTGCCGAAACGT
GTTTTCAGCCTTGTAGCACCTCCGCCCTCTGCCATGTTGCTGCGACCAGCAACCGCAACA
AGGAGCGGAGCGATGAGCTATCTCGTACTTCAGCGTCATGCCAATGAGCAGATCGTGCTG
ACTGCGCACCCGGATGTCAGCGATGAGGACCTGATAAGGCAAATCAGGGATCAGGGGATC
GCGGTGTGTGTGACGCGCACTGGGGATGACTTGCAGGGCCACTCACTGCGCGATGCGCCT
CGGCGACTGTCGAAATGCTGCAATTGGCTGCTCGATTGGGTGACCCCGTGGCGACGGCCC
TGGATGCGTCTTCGTATGCGAGCTTGCGTCGGAAACGGCTGGAGGAGGGGATATCCGGGA
AGACTCTGAACAACGAACTGGGCTACCTCCGCGCGGTGTTCAATGAACTGAAGGATCTGG
GCCAGATCGACTACGGCAACCCGCTGGCCGGGGTGAAGCTGCTCAAGCTGCAAGAGCGCG
AGCTGTTATGGCTGACTACCGAGCAGATCGGCGAGCTTCTCGACTCTATCCGCAGTCGTT
GCGACAACCCGCATACCGAACTGGTGACGCTGCTCTGCCTGGCTACTGGTGCTCGATGGT
CCGAGGCTGAAAAGCTTCCCGCACACCGACTCCAGGGCAACGTCGTGACCTATGCCGGAA
CCAAGTCTGGGAAGGTAAGGCACGTGCCGATTCCACCAGAGCTGGCTAACCGGGTGAGGG
CACACTGGCGAATGCATGGCCCGTTCACGTCCTGCATTACATCCTTTCGCCGCGCCCTGG
AGCGCACCACGATTCAACTTCCGCAAGGGCAGGCTAGCCATGCTCTCCGGCACTCCTTTG
CCAGTCACTTCATGATGAATGGCGGCAATATCCTCACGCTCCAGAAGATATTGGGGCATT
CGACGCTCACGATGACAATGCGCTATGCCCATTTGTCCCCAGATCACTTGCAGGACGCGA
TCAAATTTGGACCGCTGCGGTGTCTAGGCAGTCGGCAAATAAATTTGTCTGAAGGCTTGA
TATCAGAATGACACTCCCCACATCCTCTTTGACGGGATGGACCCGGCACAAGGAGCTGTC
ATGGCATATGATTTTTGGATTACGGGTGTGAACAAGGGTGATAAGCACATTGACTACGTG
AGAGTTCAGCGAAAAAAGGTAACTGCCAATCTGGGCCCTGCCCGCATTGTGGATCGCGGG
TTTGTTGCTGATCTGATTAGGGGTGGGAAAGCGACGTTTTGCACCTCTGTAAAAAACTCA
GAGGGAAAATGGCAGGAGGGTGCGCGCGTGCATGTGATCGAAGAGGACTTCCTCACCACC
GATCCCAATGACACCAAGCGGGACAATCTCGGCAACCTCCAAGAGTTTTGATTCTCTGTG
GACATTGAGGGCTCGGAAGCTGTCGGAGCTCGACCAATTTTCGACACTATCTCCTCTTAA
CGAAAAAGCCCCTGAAATTCGCTAGGAAAATCAGGGGCTTATCGTTTGAATTTGGTGGAG
CCGGGGGGATTTGAACCCCCGTCCGCCAGCTCTCCGCTATCGGTTCTACATGCTTAGCCA
GCTCTACTGAGTTAACTCCGCGCCGCCCGAGTGGCAGGGTGCTTGGAGCGAGCTGTATGA
GTTTTAGCCGTTACGTCTACAGCGAACTTGGCGGCGATCCTGTTCTATCTGACAGTCGTT
TCGGGTTTACAGGCATCCCCTAGCGACTGCTAGCCGCATTAAGCAGCTAGAGCGTAGTTG
TCGTCGTTGGCAACTATAAGTTTGCAGCAGCGAATTTACGAGTTCTGCTACCAGCTCGGC
ATGCCCCTCAAGTTTTGTTACCGGCGTCGAATCCTAATCGGCCCCAAAACCTTGACAGGT
CGACGACCAGTCTACGGCAAAGGGCTGCGAGAGTCCAATCCGCCGCTCATAAGCCTTTGA
CGCCGCTGGGTTTCCCCTCCGGAGGTGGGCTCAGGTCCAGGGGTTTGGCCGGTGCCTTGG
CGTTCCGCCCGGGCGCCAGCTGTTTTTCCACGTCGGCCTGGATCGCCTGCAACACCGGTT
GCAGGTCGCGCATGTTGTCGCGGACCTCGGGGTAAGGGTGGTCCTTGGCGAAAGCAGCGA
CGCGTTCCAGCAACTGGGCGCGCACCGGGGAGGGCAGGTGGATGAACAGCTCGGGCATTT
CCTTGGCCAGCTCGGCGGAGTAGAGCACCAGGTCCTGGCGCTCGAACTGGGCTGTGAGGC
CGAGGTAGTCGAGGGCGCTGCCGGTGAGCATCGCCGCGGCCGCCTTGGTTTCCTGCATGC
CCTGCAGACGCGCGGGGTTGCGCTGTTCGGCCTGGGACAGGGTCATCCAGAATTCGACGG
TGAGGGTGAACAGGATCGACTGCTCGCGCAGCGAGTAGCTCATCAGGCCCAGCGCCTCGG
CGCCGTAGGGCTGCTTGGCGGCGCGGAAGTCGAAGTACAGGCGCATCAGCTCCTTGAGCT
TGAACAGCACTTCGCGGGCCTCGTTCTGGCGGATCTCCAGGGGGCTGTAGATGTTCAGCT
GCGGGCGGAAGTTTTCCTCGCTGACCATGCGCAGGTAGAGCGGCCCGGTGAATTCGCCGC
TGCGTCGCGGCAGGGCGTTCTTCTGGGTTTCCTCGATCTTCTTCAGGGCGTCGATCAGCA
CCTGGTAGTCGTGGCTGTCCCAGGGCTTCTGGATGTCCGGGATGCGCTGGCCGAGGTAGT
AGAGGTCGGCGGCCGCGAGCGGGCGGCCGAGAACCAGTAAAAGGATGGCCAGCGGCCAGA
GCAGGCGGCGTGATAGGGTCGGCACGGACTTTCCTTGCGGGGCGCGTGGATCGGCCTAGG
TTAGCGATGGCCGGGGCCGCCGTCACCCCGCGCTTCGATTGGGGCGGACGGGATGGCAAC
GGCGCAGTGGGACGGCTTGCAGGCGGTATTCGAGGATCTCGGCGGCTACGGCGCGCTGGT
GCGCCAGGCAGCGCAGGGCGAGGGGCCGCTGGTGGGGCATCTGCAACGGACCAACATCCA
GCTCGCGGCGATCCCGGTGTTCACCCGCAAGGGGGTCGCCGAGACCACGGTCAACGACCT
GCTGGAGGCGGCGCGGGTCTCGCGGCGGACTTTCTACAAGTATTTCGCCGGCAAGCTGGA
GGTGCTGGAAAGCATCTACCACAGCGCCGTGCAATTGCTGCTGGCGCGCTTCGGCGGGCT
GCGCAGCGAGGCCGGCAGCGACGAGGACTGGCTGCGGGCGATGGTCTCGCTGTTCTTCGA
CTACCACCTGGCGGTCGGTCCGATCATTCGCATGATGCAGGAGGAGGCCCTGCATGCCGG
CTCGCCGCTGGCGGCGCACCGGCAGCGCGCGCACCTGAAGATTATCGAGCTGTGGGCCGA
GCGCCTGGGCGCCCAGGGTGCGGCGCACGATGCGCTGACCTACCGGGTGCTGATCTGGGC
GATGGAGGCGGCTTCGCTGGAGCTGCTCAATGCCAGCGACCCGCTGGAGCTGCCGCGGGT
CAAGCGGGTGCTCGGCGACCTGCTGGTGGGTACGCTCTGTCCCAGCACCCAGGTTCCGAC
GAGACTGCAAGGGTAACAGCCGGGCAGTCGCCGCTCGCGCCTACAGAACCTAGGTTGGGC
TCGCAGCCCGCCGTGGCCATGCTCTGATGCCCTGTCATAACAACAAGACGGGAGACGTGC
GTCCATGTCCGCGACACCCTATCTGCTGCAACCGCCGCTGGCGGTCGGATTCGCCCGCCT
GGGCTTCGGCTCCCTCTCGCTGGAGTCGTTGCGCGAGCGCTACGCCGCACCGTCCAGCGG
CTCGCGCTTCATCGAGCTGGACGGTTTCCCGCTGCACTACCGCGACGAAGGCAGCCGCGA
CAAGCCGGTACTGGTGATGATCCACGGCGTGGTCGCCTCGCTGCACACCTGGGACGACTG
GGTGAAGGCGATGTCGCCGTACTTTCGCATCGTGCGCTTCGACGTACCGGGCTTTGGCCT
GACCGGGCCGGGGCGTGACAGCCGTTACTCTGGCGAGCGCATGGTGGCGATCCTCGGCCA
GTTGCTCGATTTCCTGAAGATCGACAAGGCCTCGATCGCCGGCAACTCCCTGGGCGGCTA
TATCGCCTGGAACTTCGCCCTGGCGCAGCCGCAGCGGGTGGAGCGGCTGGTGCTGATCGA
CCCGGCCGGTTACCAGATGCGCAAGGTGCCGTGGATGATCGCCTCGGCGGCGCTGCCCGG
CTCGACCCTGGCGATGCCGCTGTGGATGCCGCGGGCGCTGATCGCCCAGGGCATCAAGGA
AGTCTATGGCGAGCCGGGGCGGATCAAGCCGGGGGTGGTCGACCGCTACTACGACCTGAG
CCGCCGCCCGGGCAACCGCAAGGGCATGATGGAGATCTTCCGCGTGTTGCTGAAGGTCAA
CCGCGAGGAACTCGGCACCTCCGGCGAACGCATCGCCCGGATCGTCGCGCCGACCCTGCT
GATGTGGGGCGAACGCGACCGCTGGATCTCGCCGAAGCACGTACCGCTATGGCAACGCGA
CCTGCCGGGGATCCAGGTGAAGACCTATCCGGGCGTCGGGCATATCCCCATGGAGGAGAT
TCCCGAGCAGACCGCGGCGGATGCACTGCGCTTCCTGATGGCCTGATCCCAGGCCGTCAT
GAAGAAGCCCGCGCTGGTCAGTCGCGGGCTTTTTAATGCGTGGACGAAAGGCCGAAATAC
CAGGCAGGGTTGGGAAGCGATGCATGCCCCTCTCGCGACGCGGAGGGGCGGCGAGGAGGG
GCGGCGAGGAGGGTCAGGCGGCCTTCGGTTCCGGTTCGAACTGGTCGCGGTACTGCTCGA
TGAGGTGCAGGTTATTGTGCTGCCAGGGGTGGAAGTCCTTCTTGTAGAAGTCCAGGTACA
CGCCCACCAGCGAGCGGAACACGCCGTCCTTGCCCCACAGCCACTTGATGCCGTCGCGCC
AGACCTTGAAGTTCCACAGCAGGCCGTCGCGCTTGAGCATGTGGACCAGGCCCTTGGTGG
TGTCGAGGGCGAAGAAGAAGGTGCCCTGGACCATCGCCCGGCGGCGCAGCCTGGCCTTGC
CGTTGACCAGCATGAACACGTCGTAGGCCACCGCCTTGTGCTCGGTTTCCTCCAGTGCGT
GCCAACGCCACAGGCGGGCCATGGTCGGGTCGGCGCCTTCCAGCCACCTGGGGTTGCTCA
GCAGGCCGTCGGCCATGATCGCGGTGAGGTGCTCCAGGGCCGCGGTGGCCGCCAGTTGCC
GCGACGGGTGCAGTTTCTGCTGGGCGAAGCGGATGCGCCGCTTGGCGCCGCCTTCCAGGC
GGTCGATGTCGTAGCCGAGGGCGCGCAGGCGGTCGCTGTAGACCAGGTGCTCGCGGCTGT
GGTGGCCTTCCTGGCCGATGAAGCCACGGATCTGCTGCTTCAGCGCCGGGTCCTCGACCC
GCTCGCGGTAGTGGCGCACGGAGTCGATGAAGAAGCGCTCGCCATCGGGGAACAGCACCG
ACATGGCGTTGAACATGTGGGTCTTGAAAGCGTCGCCGCTGTGCCAGTGGCGCGGCATCG
GATCGGGTAGGTCGAAGTCCAGATGACGCGGGCGGATCTCCAGACCTTCGGGGGTGGTGC
TGGCCATAGCGGCTCCCTGTGATGGTGAAGGACCATGGGATCGACTATCGCTTGCGGGGG
GGAGCCTCACAAGGTTATCTTCTGCCAAGTTTCCGGTCATATCCGGCCAGCGGTCAGAAC
AATAAACTGCCATGAAACAACCGCTCAATTTCACCGCCGAACTGGTGCCGGTGGCCTATG
CCGAGGCACTCCTCGATCTTGTCGCGGAGTACGGCGTATCCCGCCAGGCGCTGTTCGACG
CCGCGCGGGTGCGTCCCGAGGTGCTGGACAGCCCGAACGGCCGCCTGTCCTTCCTCGACT
TCAACCAGCTCACCTACAGCGCCCAGGCCCTGTGCGGCGAGCCGGCGCTGGGGCTGGTGC
TCGGCCAGCGCCTGAACGTCTCCGCCCATGGCATCCTCGGCTACGCGGTGCTGTCCAGCG
CCAACCTGGGCAAGGCCATCCAGTTCGCCCTCAAGTACTACCGGGTGCTCGGCCTGGCCT
ACGAACTGGAACTGGTGCTCGATGACGGCCGCGCCGAGTTGCGCGCGGTGGAGTCGATGC
CGCTGGGCGCCGCCTCGGTGTTCGCCGCCGAGGGCCTGATGGCGACGCTGTATTCCATCG
CCTGCTTCCTGGTCGGCGAGCCGTTGCAGGACGTGCGGGTCGGCTTCGCCTATCCGCCGC
CGGCCCATGCCCGGCGCTACGCCGAGGTGTTCGGGGTGGCCGCGGAGTTCGAGCAGCCCT
GGCACTGGCTGAGCATGCCCAGCGAGTACCTGGAACGACCGATGGCGCTGGCCAACCCGG
CCACGGTGCAGATGTGCGAGCAGCAGTGCGAGGCGCTGCTGGCCACCCTGGACGTCCAGG
AAGGCCTGCTGACCCGTGTGCGCCGCCTGCTGCTGGCGCGTCCCGGCGACTTCCCCGATC
TCGAACAGGCCGCCCGCGAACTGCATACCAGCGGGCGCAGCCTGCGCCGGCACCTGTCGT
CGCTGGGCACCACCTACCAGCAGGTCCTCGACGATGTGCGCAAGCGCCTGGCTCTGCAAT
ACCTGACCACCACCCAGCTACCGCTGTACGAGATCGCCCTGTTGCTCGGCTTCAACGATT
CGTCGAACTTCCGCCGGGCGTTTCGCAAGTGGACCGGCAAGCTGCCCAGCGACTACCGCG
AAGCGCCCTGAGCCGACGCCGGCGATCCTCGGCAGCGGATGGATGTGCCATGCTTGGCGT
TTCATAGAAATCCATGGCGCGCTTGCCGCGCCGACCGTGATCGGAGTCTTGCATGTCGAC
ATCTCCCGCGTTGATCCGCGAAACCTTTCCCGTCGGGCCTTTGCAGTGCAACTGCACCAT
CATTGGCGATCCGCTGACCAGGAAGGCCATCGTCGTCGATCCGGGCGGCGACCACGAACT
GATCCTGCAGCGCCTCGACCGCCTCGGCCTGCAGGTGGTCAGCATCATCCATACCCACGC
GCACCTGGATCACTTCCTCGCCTCCGGCGAGATGAAGAAGCGCACCGGCGCCAGCCTGCA
CCTGCACAAGGACGACCAGTTCCTCTGGGACAACCTGGAGATGCAGTGCCAACTGTTCGG
CGTGCCCTACACGCCGGTGCCGGCCCCGGACCGCTGGCTGGCCGACGACGAGGAACTGGC
CTGCGGCTGCGGAGTGGCGCTGCACACGCCAGGGCATACGCCGGGCTCGATGAGTTTCTG
GTTCCCCCGGGCGAAGCTGCTGATCGCCGGCGACACCCTGTTCCGCCGCGGCATCGGCCG
CACCGACCTGTGGGGCGGCGACTCGGCGGCGATCCAACGTTCGATCCGGCAGCGCCTGTA
CAGCCTCGACGAGGATGCCACGGTGGTCGCCGGCCACGGCCCGGATACTACGCTGGGCGA
GGAGATGCGCGAGAATCCCTTCGTCAGGGGCTGAAAAGGATTTTTCCGAGCATCGGGAAT
TTTGCCACCTGGCTATGCTCTAAGATGTCGGCCGCCCCTCACGCAGGGGCGTTTCAGTAC
CTCGAGGAGTAGTTTTCCCATGTTCACCTCCCGTTGCCTGCCTCTGGCCGCAGCCGTCAC
CGCACTGGCGTTGCTCGCCGGTTGTGCCAACAACAACCCCTACGACACGCAAAGCCAAAG
CCAGGGTGGCATGAGCAAGACGGCCAAGTACGGCGGACTGGGTGCGCTGGCCGGCGCCGT
CGCCGGCGCCGCGATCGACCACAACAACCGTGGCAAGGGCGCGCTGATCGGCGCTGCCGT
CGCTGGCGCCGCCGCCGCGGGCTATGGCTACTACGCCGACAAGCAGGAAGCCGAGCTGCG
TCGGCAGATGGAAGGCACCGGCGTGGAAGTACAGCGCCAGGGCGACGACATCAAGCTGAT
CATGCCGGGCAACATCACCTTCGCCACCGATTCGGCGAACATCGCTCCGAGCTTCTACGC
GCCGCTGAACAACCTGGCGAACTCGTTCAAGCAGTACAACCAGAACACCATCGAGATCGT
CGGCTACACCGACAGCACCGGCAGCCGCCAGCACAACATGGACCTGTCCCAGCGTCGTGC
GCAGAGCGTGGCCGGCTACCTGACCGCCCAGGGCGTCGACGGCACCCGCCTGAGTACCCG
CGGCATGGGCCCGGACCAGCCGATCGCGAGCAACTCCACCGCCGACGGTCGCGCGCAGAA
CCGGCGCGTCGAGGTCAACCTGCGACCGGTCCCGGGCGCCCAGGGCCCGGCGCAGACCCA
GCCGCAGTACTGATCGCGGCCTGGACGAAAAAGCCCGCCATTCGGCGGGCTTTTTCATGG
GCGCTGGTCGGCGCTCTTCGTCCTACGCCTTGGCGTTACCGGGAAACTCGCGGTGCAGGC
TGTCGAGCAACTGGTCCTTGCGCTCCCACAGCTGGTTGACCCATTGCTGGAATTCCGCGC
GGTAGCCGGCGTCCTGGTCGTAGCTCTTGCCGACGAACTGGCGCGGAATCTCCAGTTCCT
CGAAGCGCACCACGACGTCCTTCAGGCGTCCGGAAAGCAGGCACCAGAAGGTCGGGCTGC
CGTCCGGGTAGTGGATGGTCACGTTGACCAGGGTCTTCAATTGCTCGCCCATGGCGTCGA
GGACGAAGGCGATGCCGCCGGCCTTGGGCTTGAGCAGGTGGCGGAACGGCGACTGCTGCT
CGTCGTGCTTGGCGCGGGTGAAACGGGTGCCTTCGAGGAAGTTGAACACCGCTACCGGGA
TGCGGCTGAACTTGGCGCAGGCCTTGCGCGTGGTCGCCAGGTCCTGGCCTTTCTTCTCCG
GGTGCCTGGCCAGGTAGGCCTTGCTGTAGCGCTTCATGAAGGGGAAATCGAGGGCCCACC
AGCACAGGCCGATGATCGGGACCCAGATCAGTTCCTGCTTGAGGAAGAAGCGCAGCAGCG
GGATGCGTCGGTTCAACTGGTATTGCAGGACGAGGATGTCGACCCAGCTCTGGTGGTTGC
TGGTGACCAGGTAGGAGTGTTGGTACTCCAGGCCCTCCAGGCCCTGGACGTTCCAGCGGG
TGCGCTGGACCAGGTTCATCCAGCCCTTGTTGCAGGCGATCCAGCCTTCGGCGATCAGGC
TCATGATCTTGCTGCACAGGCGCTGGGCGGCGGCGAACGGCAGGAGCAGCTTGACCAGGG
TCATGCCGAACAGCAGGCAGGCCCAGCACAGGGTGCTGGACACCAGCAGCAGGCCGGCCA
GGGAGCCGCGCAGGAAATGGGGGAGAAACGACAGCATCAAGGAGTCCTTGTACGTAGGCG
CCCGGCCAGGGCCGGGCGCGTGGAGCGGGGCGTGGTCCCGCCGTTCACATGGCACATCCT
CGTGCCTGGCCGAAGCCAGTGCCGCCCATTGGGCGGCGTTCCTTCAGGCCGGGGCCTGGG
CGTCCGCCTGGATGGCGGTGAGGGCGATGGTGTAGACGATGTCTTCCACCAGCGCGCCGC
GCGACAGGTCGTTCACCGGTTTGCGCAGGCCTTGCAGCATCGGCCCGACGCTGACGCAAT
CGGCGCTGCGTTGCACCGCCTTGTAGGTGGTGTTGCCGGTGTTCAGGTCGGGGAAGATGA
ACACCGTGGCCTGCCCGGCCACCGGGCTGTTCGGCGCCTTCTGGCGGCCGACGCTGGCGA
TGGCGGCGGCATCATACTGCAAGGGTCCGTCGATCAACAGGTCGGGGCGCTGCTCGCGCG
CCAGGCGGGTGGCCTCGCGAACCTTGTCGACATCCACCCCGGAACCGGAGTCGCCGGTGG
AATAGCTGATCATCGCGACCCGTGCCGGAATGCCGAAAGCCTGCGCCGACGCGGCACTCT
GCACGGCGATCTCGGCCAGGTCACTGGCCGAAGGATCGGGATTCACCGCGCAATCGCCGT
AGACCAGCACCTGGTCCGGTAACAACATGAAAAACACTGACGACACCAGGTTGTAGCCGG
GCGCGGTCTTGATCAGTTGCAGCGCCGGGCGGATGGTGCTGGCGGTGGTGTGGATGGCGC
CGGAGACCAGGCCGTCGACCTCGTCCAGGGCAAGCATCATGGTCGCCAGGACCACGCTGT
CCTCCAGTTGCTGCTCCGCCATCGGCGCGTTCAGCCCCTTGCCCTTGCGCAGCTCGACCA
TCGGTTCGACGTAGCGCTGCCGCACCAGGTCAGGGTCGATGATCTCCAGGCCTTCCGGTA
GCACGATGCCCTGGGCCTGGGCCACCACCTGGACCTCGTCCGGCTTGGCCAGCAGCACGC
AGCGGGCGATGCCGCGCGCCTGGCAGATCGCCGCCGCCTGTACGGTGCGCGGCTCGCTGC
CCTCGGGCAGGACGATGCGCTTGCCGGCCTTCTGCGCGCGTTGCACCACCTGGTAGCGGA
ACGCCGGTGGCGACAGGCGCAGCTCGCGCGGCGTGCCGCAGCGCTGCTTGAGCCATTCGA
AATCGATGTGCCCGGCGACGAACTCGGTGACCCGCTCGGCGCGCTCGCGGTCGTCCACCG
GGATTTCCTTGTTCATCCGGTTCAGGTTGGTCGCGGTGTCGTAGGAGCCGGTGGCCACCG
ACAGCACCGGCAGGCCGCCCTGCAGGGCGCCGCGGCAGAGTTCCATGATCCGCGGGTCGG
GCGGGAAGTCGCTGCACAGCAGCAGGCCGGCCAAGGGTACGCCGTTCATCGCGGCCAGGC
TGGCGGCGAGGATGATGTCGTCGCGGTCGCCGGGGGTCACCACCAGCACGCCGGGCTTGA
GCAGTTGCACGGTGTTGGGCACGGCGCGGGCGCATAGCACGATCTTCTGCACCCGGCGCT
GCTCGTAGTCGCCGGCGTTGATCACCCGTGCGCTGAGCAGGTCGGCGATGTCGCGGGTGC
GCGCGGCGTTGAGTTCGTCCTGCCAGGGAATGCAGCCGATCAGGCGGAAGTCGTCGCGCA
GCAGCGGCGAGTGTTCGGTGAGGCGCCGGGCGAAGTCCGCCACGCCGTCCTCGGCGTTGG
CCGCGTCGGCCTCGCCGCGGACCTTGTTGAGGATCACCCCGAGCACCTTCGGATCGCGCG
GGCCGCCGAACAGCTGGGCCTGGATCTCGATACGGTCGGTCAGTTCGGTGAGCGTCTCGT
TTTCCGGCGCGGAGACCAGGATCACCTCGGCGTCGAGACTCTTCGCCAGGTGGAAGTTGA
CCCGCGCGGCGTAGCTGGCGTGACGGGTCGGTACCATGCCTTCGACGATCACCACGTCCT
TGTCGGCGGCGGCGCGCTGGTAGAGGCTGATGATCTCTTCGAGCAGTTCGTCCAGTTGGC
CGTCGCCGAGCATCCGCTCGACCTGGGCCAGCGGCAGCGGCTTCGGCGTATCCAGGCCGT
GGGTGCGCGCCACCAGTTCGCTGGAGCGCTCCGGGCCGAGATCGCCGGGATGCAGTTGGG
CGATGGGTTTGAAGAAGCCAACCTTCAGCCCGGCGCGTTCCAGGGCGCGAAGCAGGCCGA
GGCTGATCGAGGTGAGGCCGACGCCGAAACCGGTCGGGGCGATGAAGAAGGTATGCATCT
GGGCTCCTTAAGCCGTGCGTTTGGCCTCACCGCCTGGTTGGGCGGGGGCGTCGATCCAGT
TCAGTCGAGCAGGGCCAGCGTGTCGAGGGCGATCTGCCGCTCTTCGTTGGTCGGGATCAC
CAGTACCCGCGGATGCCCCGCGGCCTGGATCGGCCCGGCGACGCCGCGCACGCAGCGGGC
GTTGGCCTCCTGGTCGAGGCGCAGGTCGAACAGCCGCAGGTGGGCGGCGGTCTTGGCGCG
CACCAGCGGCGAGTTCTCGCCGATGCCACCGGTGAAGATCACCCCGTCCAGTTGCGGCAG
GGCGCAGCTCATCGCCGCCAGGGACTTGGCCAGGCGGTAGCAGAACACCTCGATCGCCAG
GGCCGCGCCGGGGTGGCCCTGCTCGCGCTCCTGCTCCAGGGTGCGCATGTCGTTGGACAG
GTCGGAGAGGCCGAGCAGGCCGCTTTCGTTGTTCAGCATCGAGTCGATGCGCTCCAGGCT
CCAGCCCAGGGTCCGCGCCAGGTGGCTGTGCAGGTTGGGGTCGACGTCGCCGCTGCGGGT
GCCCATCACCAGGCCTTCCAGCGGGGTCAGGCCCATGCTGGTGTCGAGGCTCTGGCCGTT
GACGATGGCGCAGGTCGAGCTGCCGTTGCCGAGGTGGGCGCTGAGCCAACTGCTGTCGCC
GACCGCCAACCCGGCCATTTCCGCGGCGCGGTGGCTGACGTAGCGGTGGCTGGTGCCGTG
GAAGCCGTAGCGGCGCACGCCATGCTCACGGTAGAGGGCCTCCGGCAGGGCGTAGCGGTA
GGCGTGTTCCGGCAGGCTCTGGTGGAAGGCGGTGTCGAACACGGCGACGTGGGGCAGCTT
GGGAAACAGCGTCATCGCCGCCTCGATGCCTTGCAGGTTGGCCGGATTGTGCAGTGGCGC
CAGCGGCGCGGTGGCCCGGATCGCCTCGACCACCCGGTCGTCGATGCGCGTGGCATGGGT
GAACAGCTCGCCGCCATGCACCACCCGGTGGCCGATGCCGTGGAGCTTGCCGCCCGCGGC
GTTCTGCACCATCGGCAGCAACTGGGCGAGGGCGGCGCGGTGGTCGGCGTTGGGAATCAT
CAGGCTGTCGCTGTCGCCGCCGCGCTTCCAGCGCAGCACCGCCTCGCGGCTGCCCAGGCG
CTCGGCGAGGCCGTGCAGGGGAAACAGGGAGTGGGCCTCGTTGACCAGGGCGAACTTGAT
CGACGAACTGCCGCAGTTGATCACCAGTATGTTGCGTGAGGGCATCACTGCTCCTTGGTC
TGCTCTTCTTCTTCCCGGGCACACCAGCCGCAGCGAAATTCGCGGCCGAGCTGTCTGTGC
CGCTCGTTTTCGTCAAGGACCCAGGCGCGCGATTGCCAGGGCGGTTGGTGGCGCAGGTGT
TGAGTATGGCCACAGGACAAGACTGCCACCCAATGGCCTTCCTCGTCCTGATGAAAATCA
ATCACCCGCGACGGCGCTCGCGCGCCCCGTTCATCAGGGGCGCGGTCGCTTTCGGGGCTA
TTGATGCGTACACTTACGCATTCATCTTCTTTATCGAAAAGGTTTCGAACCATGCAGATC
GCGGCCAACAAGGCGGTTTCCATCGACTATACCCTGACCAACGACGCCGGGGATGTCATC
GACAGTTCCGCTGGTGGCGCGCCGCTGGTCTACCTGCACGGTGCCGGCAATATCATCGTC
GGCCTGGAGAAGGCCCTGGAAGGCAAGAACGTCGGTGACGAACTGAGCGTCGCCATCGAG
CCGGAAGACGCCTATGGCGAATACAGCGCCGAACTGGTCGCGACCCTGACCCGCGAGATG
TTCGAAGGCGTCGACGAACTGGAAGTCGGCATGCAGTTCCACGCCTCGGCTCCGGACGGC
GGCATGCAGATCGTCACCATCCGCGACATCGACGGCGACGACGTGACCGTCGATGGCAAC
CATCCGCTGGCCGGCCAGCGCCTGAACTTCAAGGTCAAGGTAGTCGACGTGCGCGAGGCC
AACGCCGAGGAAATCGCCCATGGTCACATCCATGGCGAAGGCGGTCACCACCACTGATCG
GCGTTCATTCGCCGATTGATGGCCTGGGCCGTCCGCCGGCGGAACTGCTAAGCTGGTATA
GCGAAAGGCGCCTTTGGGCGCCTTTCGCGTCATGCGCCATGCCTGGGCTCTTTACCCCGT
CCCTGGGGATGCGCCGCAGCCAGGGTTCTTGCCCGGTGCGGGGCTTGGCACGTTGTGTCG
CTGAATGCGCAAGGAGTACGTCATGAGTGCCTTTCACGATCTCACCCTGCAGGGGTTGGA
TGGACAGGACCTGCCGCTTTCCCCGTTCAAGGGCAAGGTGCTGCTGGTGGTCAATGTCGC
CTCCAAATGCGGCCTGACACCCCAGTACGCCGGCCTGGAGAATCTCTACCAGACCTACCG
CGAGCGCGGTTTCGCGGTGCTCGGCGTGCCCTGCAACCAGTTCGCCGGCCAGGAGCCGGG
CAGCGAGGCGGATATCCAGTCCTTCTGTAGCCTGAACTATGGCGTCAGCTTCCCGATGAG
CGCCAAGGTCGAGGTCAACGGCAGCGCGCGGCATCCGCTCTATCGCCTGCTGGCGGGCGA
GGGCGCGGAGTTTCCCGGCGACATCACCTGGAACTTCGAGAAATTCCTCCTCGGTCCCGA
CGGTCGCGTGCTGGCGCGTTTCAGCCCGCGCACGGCGCCGGACGACCCGGCCCTGGTGCA
AGCCATCGAGAAGGCCCTGGGTTGATCTCCCCCGCGGGACGCGTTCGCGTCCCGCCGCTT
CCTTTCCTGTCTTGCGCCGGTTCATGACGCAACGCGATAAGTCCCTGCCTGTAACGCCTG
ATCACCGCCGTTGATAATGCTGGGCGGACGAGACGACCGGTCATATTCTCTCGTTCCATG
ACTAGTAACCGACTCGACAAGCGCGAACTGATCCTGGCCAAGGGCTCCGAGGTCATGACC
CGGCGTGGCTACCACGGCACCGGGGTGCTGGAGATCGTCCAGGCCGCGCGCATCCCCAAG
GGCTCCTTCTATCACTACTTCGACAGCAAGGAAGCCTTCGCCCAGCAGGCCCTGGAGCAC
GTCTACGCGCCGCGCCTGGCGCGCTACGCCCAGGCCCTCGGCGACAGCCGCTTCAGCCCG
CGCGAGCGGGTGCTGCGCTACTACGGCGAGCTGCTGGAGCACTTCGCCCGCCAGGAAAAG
CCCGAATACCACTGCTTCATCGGCAGCCTGAGCTTCGAGATGGCCGAGCTGTCGCCGCCG
ATCGCGGCCAAGGTCGAGTCGATCCTGCAGGCTTCCGCGCAAATCCTCCAGGACTGCCTG
GAGCAGGCGCGCGAGGCCGGCGAACTGGCCGCCGACGAGGACTGCGCGAGCCTGGCCGGC
TTCATCGGCTTCGCCTGGCAGGGCGCCCTGGCGCGCTTCAAGGTCGGCGCCGGCCTCGCT
CCGCTGAATGCTTTCATGTCGCGCCTGGAGCTGCTGCTCCGCGCCTGATACCTGCCCGAA
CCTCCCATTCCCCCTCAGGAGTCCGTCCATGAGTGCCCCCGTAGAAGCCCTGTTCCAACC
GTTCCGCCTCGGCGCCCTGGAGCTGCCCACCCGTGTGGTGATGGCGCCGATGACCCGCAA
CTTTTCCCCGGGCGGCGTACCCAACGCCAAGGTCGTCGAGTACTACCGCCGGCGCGCCGC
CGCCGGCGTCGGCCTGATCGTCAGCGAAGGCACCACGGTCGGCCACAAGGCCGCCAACGG
TTATCCGAACGTGCCGCGCTTCTATGGCGAGGACGCCCTGGCCGGCTGGAAGCAGGTGGT
CGACGCAGTGCATGCCGAGGGCGGGCGCATCGTTCCGCAGCTCTGGCACGTCGGCAGCGT
TCGGCGCCTGGGCGTGGAGCCGGACGCCAGCGTGCCCGGCTACGGCCCGATGGAGAAGGC
CAAGGACGGCAAGGTGCTGGTCCACGGCATGAGCAAGGCCGACATCCAGGAGGTCATCGC
CGCCTTCGCCCAGGCCGCCCGCGACGCCCAGGCGATCGGCATGGATGGGGTGGAGATCCA
CGGCGCCCACGGCTACCTGATCGACCAGTTCTTCTGGGAAGGCAGCAACCAGCGGGACGA
CGAGTACGGCGGCAGCCTGGCCAATCGCTCGCGCTTCGCCGTCGAGCTGGTGCGGGCGGT
GCGCGCGGCGGTCGGCGCGGATTTCCCGATCATCTTCCGCTTCTCCCAATGGAAGCAGCA
GGACTATTCCGCGCGCCTGGTGGAAACCCCGGAGGGCCTGCGCGAGTTCCTCGCGCCGCT
GGTGGAGGCCGGCGTCGACATCTTCCACTGCTCGACCCGCCGCTTCTGGATTCCCGAGTT
CGAAGGCTCGGAACTCAACCTGGCCGGCTGGACCCGCGAGCTGACCGGCAAGCCGACCAT
TACCGTGGGTAACGTCGGCCTGGACGGCAGCGAGTTCCTGCAATTCTTCGGCAAAACCGA
CGAGGTGGCGCAGCCGGCGAGCATCGACGGCCTGGTGGAGCGCCTGGACAAGGGCGAGTT
CGACCTGGTCGCGGTGGGCCGCGCGCTGCTGGTGGATCCGGAGTGGGCGGTGAAGGTCCG
CGAGGGGCGCATCGGCGACATCAAGCCGTTCAGCCGCGAGGCCCTGGCCAGCCTGGTCTG
AAGGCGCGTCCGCGACACATCGGCCCGGCGCTGCGCCGGCAAGGAAATCCCACCCCTCGG
GGTGGGATTTTTCATGGCCGTGATTTTTTCCGAAAACCCGCCCTGCGACCGGCTGACTTC
AAAATCCGAAACCGGCATTGTATGACCGCCAACACAACAATAGGCCGAGAAACGGCCAGA
GGAGCGAATCCATGCGTATCGGCCTGGTGGTCGACGCGACCTGCGACCTGCCGCCCGAAT
TCCTCGCCGCCCACGGCATCCGCGTGATGCCGATCGGGATCCGCCTGGGCGAGCAGCGGC
TCATCGATCGACGCGACCCCGACACCACCCTGAGCTTCTACCGCGACCACCTGCCCAAGG
TCGGCAGCAAGGACGGCAGCCAGCCGCTCTCCGCCGCCGAGTTGCAGCAATGGTTCCTCG
ACGAACTGGTGACCGACTTCGACTACGTGGTCTGCCTCACCGTCGACAGCCTGCGCAGCC
CGATCTTCGAGCACGCCACCCAGGCCTCCTTCGGCCTGCTCCAGCACTACCACGAGCGCC
GCCACGCGGCCGGCATCGCCGGTCCCTTCACCCTGCGCGTACTCGACAGCCACTCGGTGT
TCGCCGGCATCGCCTGCCTGGCGGCCGAGGGCACGCGCCTGCTGGCGCAGGGCAGCCACC
CCAACGCGCTGCGCACGCGCCTCGAACAGCTCAGCCAGCAGACCTGCACCTACCTGGTCG
CCGACGACCTGGGCCACTTGCGCCGGCGCGGCTTCCAGAAGGGCGATCGCAGCGGTTTCG
TCGACCGGGTCAAGGGCGCGGCGCTGGGGTTGGGCTCGCTGCTCGACGTCAAGCCGGTGT
TCAGCCTGGCCGATGGCGAGGACAAACCGGTGGCGCTCTCGCCGAGCTTCGAGAAGTCGG
CGGAGAAGCTGTTCGGCTATGCCCTGGCGCGGGTACAGGCGGGTGAGCTGCTGGCACCGC
AACTGGGTCTCAGCTATGCCGGCGATCCGACCGCGCTGCGCGACCTGCCGGGTTTCGCCG
CGCTGGAGAACGCCTGCCGCGAGCGCGACATCCACTTGCACCTGGGCATGCTCAGCCCTA
CCGGCGGCATCAACCTGGGCGCCGGGGCCATGAGCCTGGGCTTCATCGCCACGCCGAAAG
CCTTTGCCTGAGAGCTACTCGCGGCTGCGTGGCAAGGCCCCGCCATCCTCTGCCGGCGGC
CGCTCGGGCTTCGACCGAGCGGGCTGGACCAGCGGACTGGCGCAGGCGTCTTCCAGGTAG
TTCTGGAAGTGCTCGACGATACTGTCCCAACCTTGCCGGCTGGCGTGCTGGCGGGCGTTG
AGACGGACCCGGCGCAGGCGTTCCTGGTCGTCCAGCAGCCAACTGGCGACTTCGACGAAG
CCGCTCTTGTCGCCCGGCGCGGCGAGCACGCCGTTGTGCCCATGGCGGATGTGCTGGCCG
GCGGCGGCCTGGTCGAAGGCGACCACCGCGAGACCGGCGGCCTGGGCTTCGAGGACCACG
TTGCCGAAGGTCTCCGACAGGCTTGGGAAGAGGAACAGGTCGCCCGAGGCGTAGTGGGCG
GCCAGGGTTTCGCCGCGCTGGACGCCGCAGAACAGCGCTTCGGGCAGGTCCCGTTCGAGG
TGCTTGCGCTCCGGCCCGTCGCCCACCAGTACCAGGCGCAGCTTCAGCTGCGGATGGGCG
GCGCAGAGCGCGCGGAAGGTGCCGCCGAGCAGGCCGAGGTTCTTCTCCGCCGCCAGCCGG
CCGACGTGCAGCACGGCGATGTCCTGTTCGCCCAGGCCCCAGCGCCGGCGTAGTTCGGGA
TCGCGCCGGGAGGGATGGAAGAGTTGGCTGTCGACCCCGCGGGAGAGCAGGTTGAGGCGT
TCGAAACCGCGCCGTTGCAATTCCATGCGCTGGCTGCCGCTGGGCACCAGGGTCATCTGC
GTGCGGTTGTGGAACCAGCGCAGGTAGCCGGTGACCAGCCGGGTCAGCGGGCCGAAGCCG
TAGTGCTCGCTGTACTGCTGGAAGTTGGTGTGGAAACCGCTGACCGCCGGGATGCCCAGG
CGCCGCGCGGCGCGCAGGGCGGAGAAGCCGAGCGGGCCTTCGGTGGCGATGTAGAGCACG
TCCGGGCGCTGGTGCTTCCAGCAGCGCAGCAGCTTGTGCAGGCTCGACATGCCCCATTGC
AGGCCGGGGTAGCCGGGCAATGGCCAGCCGCGGGTCAGCACCAGCTCGGCGTCGCTGCGC
CGGCCGTCGTCGCCGGGCTGGCGCGGGCGCACCACCTGGACCCGGTGGCCAAGCTGCTGG
AGGCCGGCGTGCAGGCGCCCCAGGGTATTGGCGACGCCGTTGACTTCCGGCGGGTAGGTT
TCGCTGATCAGGGCGATGCTTAGAGGTCTGCTCATGACGTCAGTGTCGACCGACGCCGTG
TAGCGGATGTGAAGTTTTGATGACGCTTGCGTGACGGCGCCCCGGTCGGGGCGCCGTGGA
TTTCAGCGTTGCAGCAGGCGCGGGTTCTCTTCGCCGAAGATCTGCTTGCGCAGGGCCTTG
AGGCGTTCGTCGATGGCGGCGTGACGCTGCTCCTCGCCGTCGACGCTGGCGAGCACCTCG
GCGATCACCTTGTCCGACTCTTGCGTGTATTCCCGCAGTTGTTCTTTCTCGCCGGGCGTC
GGCGGTTGCTGCTGTTCGCTGGCGCTGTCCTTGAGCGCCATCCAGATCTCGAAGTCGAGC
GCCTCGCGGCGCCTGGCGTCGGTCTCCACGTAGGGGGTCAGGCGCTGGATCTCCTCGAAG
GACTGGCGCGGATCGGCGCCGACCGCCACCTCGCGCTTGATCTGTTCGATCAGGCCTTCG
GCGGCCTGCTTGCGTTCTATCTCGGACATCTGCCCGGCGTTGCGGCCGAACTCGCGGAGT
TGCTGTTCCAGGTTGTCGGGAGCGGTAGCTGTGTTCATCTCGGGGGCTCGGGAAGGAATG
GAGGGTTTTGCCGCCGGCGTGGCCGGCGGGGGAGACGCGAAGGGCGCGACGGGCGCCGGC
GCCGATGGGTAGAACAACAGGACGGCGCCGATAGCCGTGCCGCAGAGCAGCAGGGCCAGC
AAGGTCCAGGTCAGGGTAGGTCTCATGCGATGGACTCCTCGCCTCAGGTCGCTGCGATGT
CGAGCAACGGATCGCTCCTGCTCGGCTTGCCGGTCTCGACGTGTCCGGCCAGGCGGCGGA
GATAGTTGGCTTCCGTATTGCTGGCGGTCACGCTGAAGTCGTACCAGCCCTGGCTGCTGC
GTAACAGCCACACTTCACTGATCGCCTGGTTCGGTTCGAGTTCATAGCGACGGCTGCCTT
CCTGGGTATAGGCCGGGTTCGGCGTGACCGTCACGCTGCAGTGCTGGCGGCCGAGGTTGC
GGATGTTCAGCTGCAGGTTGCCGTTGCGCAGATAGGTGACGGAGGCCTCGGGACGGGCCA
TCTGTGCGGCGAGATGCAGGTTGCCGTGGAACTCGCGGAAGAAGCCGTTGGGGCCGTGCA
CCTCGAAGGCGTAGCGGCCATTGGCGTCGAGCAGGTCGTCGAGTTCGTCGCTGAGGGTCC
GGCCCAGTTCCTCTCCGCTTTCCTGGACCACCGGATAGCTGGTCACGGTATAGAAGCGCG
GATTGCCGACCTCCCGCGGCTGTACCTGGAATACCGCAGCGGAGTGTCCCTGCGGATTGC
CCGGCAGGCTCATGCCGTCGTTGCCCAGGGTCAGGCGCAGCTTGCCGGCGGCGATGTCGA
GGGCCAGCGTGGCGTGCAACTGATAGGGCACCGCGAGGGTAGGGCGCTGGCCCTTTTCCT
GACCGGGCAGGCTCTTGGGTTCGTAGGACCAGTACTTGGGGCTGGGCCGGTAGAACTGCT
GCCAGTAGGCGTCCTCCTTGCGTGCGTCGCTCTGCGGGACGTTGGTCAGGTCGGGGGCGA
CCTGGGCATCGCCTGCGCCCTGGAAGTCGAACAGCGAAGTCAGGTCGCCGCAGACGGCAC
GCCGCCAGGGCGAGATGTTTTCCTCGACGACGCCGAAGCGGCGTTCGAGGAAGCGCAGCA
CCGAGGTATGGTCGAATACTTCGGCGCTGACCTTGCCGCCCTTCGACCAGGGCGAGATGG
CGATCAGCGGGACGCGGGGGCCGAGCCCGATGGGCAGCCCGCTGGATGCCTCGATCTCGC
CGGCGGTGCTGACCGTGGACAGGCCGACGCCATCCTTCCACGGTGGCACCGGGGCGCTGG
CGTGGTCATAGAAGCCGTCGCCCTCGTCGTAGTTGAGGATGAACACGGTCTTGGCCCAGA
CCTCGGGGTTGCTGGTCAGCGCGTCGAGCACCCGGGTCACGTAGTACTCGCCGAACGACG
GCCCCCACCAGGGATGCTCGCAGTAGCAGTAGGGCGCGACGATCCAGGACACCTGAGGCA
GCGTGTTTTCCTGCACGTCCTTGCGCAACTGGTCGACGCCGCGGGCGAGCATGGCGCGCT
GCCAGAGGTCCGAATCGCGCGGGGCGTTCTTGAAGTTCCTGAACCAGGCGAGGGCGTTGC
AGTCGTAGTTGTTCTGCTCCTGGAGCCGGTATTTCCAGTAGGCGTCGGCGTACAGGTACC
AGAGCGACGAGGAGCGGTAGCCACCTTCCTGGTAGATCCGCCAATCCACGCCGGCGGCGC
TGAGTCGCTCGGGATAGGTGGTCCAGTCCACCGTGCCGTTGCTGCCGATGGTGCCGTCGC
CCATGTCGTTGCTGATGTGTACGTCCTTGCCGTCGCCGCTGGGGGCGGCGCGTCCGCTCA
TGAGGTAGAGGCGGTTCGGATTGGTCGGCCCCATCATCGACTGGTGGTAGGCCTCGCACA
GGGTGAAGGCGTCGGCCAGGGTGTAGTAGTAGGGAATGTCGCCGCGCTTGAAGTAGCCCA
TGGCCTCGGGTTGCTGCACCGCCATCCACTTGTCGTTGCGGCCCTGGTTCCAGATCGAGT
GGAAGGGCGACCATTCGTGGTTCCGCGGCTGTACCCACTGAGCGCTGGTGACCTTGGTAT
CCCAGTGATAGGGGGAGAACTCGTACTTGTAGTTCTGGTACCAGACCGGCTTGCCGTCCT
GGCGCTTGAGCGCGCGAGGGTCGTTGAAACCGCGGACGCCGTTGAGGTGGCCGAAGTAGT
GATCGAAGCTACGGTTCTCCTGCATCAGAATGACTACGTGCTGGACGTCCTGGATGGTCC
CGGTGCGGATGTCCGGCTCTATGGCCAGGGCGCGCCGGAGGGTTTCCGGGAACAGCCCGG
AAAGGCTGGCCAGCGTAGCGGCCTGGGCGCTGTGCTTGAGAAAGGTTCGACGGCGGAATT
TCCAGTTTTCGGTCATCGTTTAATTTTCCGGGTGGTTTTTTGATTTCCATCAATCTGCGT
ACTTCTTGTTTCGAGATGATTAATCGTCTCCGCTGTTTTCCCGGCAGGGAATACAGCGGG
CCGATGGTTTCATGGCGATAATTTATCGGTTGATTCCGAAAGCGACTTCGATATGACCTT
GAGCGACAACTTGAGAAGTTTTTCGGGATAAAAACAAAGGGCATGGAAATGGATTTCCAT
GCCCTTCTCGGCTGAATGAAAGTTCACTTTTTCATGTGTTTTAAATCACATTTTATTTGA
CGGCTTTCATGCGTCATAAAGTTGGCAGGCGAATCTCGCAACCTTGGCTGGAGCCCGCTA
GGGAGCGGGGCCGAGCACCTCGAAGGCGCGGGTCGAACCGCCGATCTCGCTGATCTTCTG
GGTCCAGAAGTTCTTCGCGTTGCCGTAGTGCCTGATGTAGTAATGGCCGGGCTCGGTCCC
AGGTGGAATGGTCCAGCTGATAGTCGCTTTCGAGGCAGATATACCCACTCTCTCCCAGCG
GTATTGGGTATCCCAGTCATTATCGGTGGCAATGGTCACGGGCGTCTGTTTGCCATCCTT
GCCGATATTCACTACTTCAAGGAAAGTCTTCTCGGTGCGCAAGTCATTCTTCGGATGTCC
GGTCACGAAAGCGACGGTCACCTTGTCGCCGATGCGATAACTTTCCCTGGGTTGTTGCAA
CACGTCGCCGAAGGACTTGCCGATATAGGGATCGTCGGCCACTACTCCGGTCTGGAAGTT
CATCTGGCAGCAGGACAGGTCCGGCGCTATCGCCGAGGTTTCCACCGGCAGGCGTTCGCG
CAGCGCCACCGCCATGTCGACGAACAACTGCTGGTAGGCGGCCTGGGTCCAGGGGCCGTA
GAGGGTCGAGCCGCCTTCGTATTCCTGGGCGGCGTATTCCTCGCGGGTGGTGACGTAGCT
GGCATAGGCATTCGCGTAGCCATTGAAGATCACATGGCGGATACCGGCCGCTTCGCTGGC
CGCCTGCACCGCGCGGCGGATCCGCACCCCGGCCATCACGTTGAACTCGGCGGGGGCGCC
GAGCAGTTCCAACTGGCCGATGCGGAACATCTGGATCGGCAGCACCGTCGGCGTCCAGGG
GTAGGGTTTCTTGTTGCCGGTGTCGGCGAGGATGGTCTTTTCCGCCTGGCATTGCACCAG
TTCCTGCGGCGGCACGCCGGTGAGCAACCCGCCAAGGGCCGAGAGGAACGGATTGTTGCC
TTCATCCAGCCCCAGCGGGCCTGGACCGTCTTCGGTGCTACCGGCGGCCAGGCTGGTGCC
GATGGCCGCGGTGCACAGCTGGCGCGGCTGGCCGTCGGTGAACTCCGGGCGGATCGGCAG
GCGGGTGAAGTCGACGAAACGGAAGCGCGAATCCAGTTCGCCGAGCACTTCCTCCTGGGC
CTGGCCGGCGATCTCGTGGGCCTTGGCGAACTGGCGCAGACCGATCTCGCGGGTGTTGTC
GAACTCGTTGTCGAAGGGACCGGAGCCGGGCTTCAGGTTCAGGTTGGGCGACAGGTTGCC
GGCATTGGTCTGGGCGAAGGCGGCGACGAAACCGCTCTTGCGGCTGACGTCGTGCTCCCA
GTGATAGGAGGCGTAGCCCTTGTTGTCCGGCGAGATCAGATGGTTGGCGTTGGTCATCGA
GGTGCTGTGCACCGGGAACCAACTGATCGCGCCGGCCAGCTCGCCGTTGGCGTCGACGAA
GCTGAGCACGCTCATCTGCGGGTCGATGCCATCCTCGTAGCCGGCGATGTCCGGATTCTT
CAGGTGCGACAGCAGCGAGCGGTTGCGGCTGGCGTTGCGCAGCTCGCCGCTGCCGTAGAA
CAGGCGGCCGGGCTGCAACCTGGCCTGGGCCCGCTCGATGGAGCGGACGATGCCGTCGAC
GATGGCGTTGAAGGTCTTTTCCTGGAAGCCGAGCACCGACAGGTTGTACATCGCGTAGTG
GGAGAAGCCGCCCGGACCGGAGTGGGTGTGGGTGGCGGCGAGCATCACGTTGTTTTCGTC
GTAGACACCGGGGTACTTCGCCTTGAGCCGGGCCAGGACCTTCAGGTGCACGGCCTGGAA
GATCATCCCCAGGTCGGTGTTGACGTAGACCAGGCGACGTCCGCTGGCCGGTTCCTCGAT
CACGAAGGCACGCGCCCACTGGCGCATGTGGATGCCGGCGGTCTTCTGTTCGAGGGAGGA
GTAACCCATCATGCCGACTTCGGCGGCTTCGCCGGTGATATCCGCCTTGCCCAGGCCGAA
GCGGTAGGGCAGGTCGTCGGCCCTGGCAGGCATGGAGAGCGCCAGCAGGACACAGGACAG
CAACAGTGCGGTGAATACGGAACGTGACATGGCGACCCTCTTCTTGTTTTCCGCCGCTGG
GCGGGCTGGGGACGGTGGTCATCGAAAGCGGGCCGGAGCCTGCTTCGCCTGGTTGCCACT
GTAGTGCCAGGGTGGTGGAGTCGAGGGGGGCGTAGCGGACAGGAAGGGGGTGAGCGCCGG
CCATCCTGCATGGACGGCAAGGCAGGCGGGTAAAAAAAGGCCGCCTGCGTGGGGAGGCAC
CGGCGGCCAGTCGGTTCGGCAGCGTCGAGCCGGTCTGCAAGGGCTGGCGCAGGTCTCGGC
TGCGGCCTGCGCCGACGCTCCCGAGGGCATTCGCAGTGTGCCCGACGCCGGCTGTCAGGG
CGCTGACGCCCGCCTGACAATGCCGACAGCGGACACCGGGCGCATGCTTATTTCACCAGC
GCCTTCTCGCCTTCCTCGCGGACCCAGAACAGGGTGGCGCCGGCGACGGCGGCGGGCATC
ATGACCAGGTTGACCAGTGGGATCAGCAGCGCCAGGTAGGTCATCCCGCCGAAGCCCATG
CAGGCCCAGCGCTTGCTGCGCAGCCAGGCGAGCATCTCGTTCCAGCCGAGCTTGTGGTTG
TCCGCCGGGTAGTCGATGTACTGCACCGCCATCATCCAGATGCCGAAGAGGATCCACAGC
GGCGTGGCGATCAGGTTGACCCCGGGCACGAAGCTCAGCACCAGCAGCACCAGCGCGCGC
GGCAGGAAGTAGGCGAGCTTGCGCATCTCGCGACCCATGGTGCGCGGGATCATCGCCAGC
AGTTCGGCCCAGCTGAACGGCGGGAAGTCGTCGCGGCCGCGAACCACCACCTCGACCTTT
TCCGAGAGGAAGCCGTTGAACGGCGCGGAGATGATGTTGGCGACCATGGTGAAGGTGAAG
AACACGATCACCAGCACCAGCAGGACGAACAACGGCCAGACGATGTACTGCAGGAAGCTC
AGCCAGTCGGGCAGGCTGGGCATCAGCAGGTCGACCCAGTGGCTGAACTGCTGCATCGCG
AAGCCGATCAGCAGGGCGAACACCACCAGGTTGAGGGTCAGGGGGATCAGCACGAACAGG
CGCAGGCCGGGACGCATGATCAGCTTCAGGCCTTCGCCGAGGTATTGCGGGCCGCTCAGG
GCTGGCATAGGGAATGGTTCTCCGATGGGATGCGGGCTGAAACCTTAGCAGACTGGCGAA
AGCCCGCGACAGAGCCTGTTTGACCGCGCATTTCAGGCTTGCGCCCGGTACAGGCAATAG
CGGTTGCGCTGGCGCTTGGCCTGGTACATGGCACTGTCGGCGGCACGGACCAGTCCTTCG
GCGTCGCCGGCGTGCCGCGGATAGAGGGCGATGCCGATGCTCGGGGTGACGAAGTCGATG
CGTTCGCCGTTCAGCGCGAGCGGTTGGACCAGCGCCGCCAGCAGGCGTTCTGCAAGGCGC
TGCGGATTGTTCTCCTGGCTGTCCTCGAGGAGCACGGCGAATTCGTCGCCGCCCAGGCGG
TAGGCCTTGTCCGGCTGTCGCAGGGTGCTGCGCACGCGCTCGGCGACGGCCTTCAGGAGG
GCGTCGCCGACATCGTGGCCGAAGCGGTCGTTGACCTCCTTGAATCGGTCCAGGTCCAGG
TACAGCAGGGCCAGTTCGCTTCCGCCGGAGCCGGCCCTGAGCAACGCCTGGCCGAGCTGC
TCGTCGAAGGCCTTGCGGTTGCCCAGGCCGGTCAGCGGGTCGCGGTAGGCCATTTCCAGC
AATTGCTGCTGGTAGGCGATCTGGTCGCTGACGTCGCGGACGATGCCGCGGTAGCCCCGC
AGTTCGCCCTGCAGGTCGTGGATCAGCGAAACCGTGGCCTCGAAGTAGCCGAGGCTGCCG
TCGGCGCGCTGCAGGGGAATGGCGAAGGTCTTGCCTGCGCCGCTCTGCATGGCGCGCTGG
AAGGGTTGGCGGGCACGCGCCAGGTCGTCTTCGCCGAGCAGTTCGTAGTAGGGATGGCCG
ATCAGCGTTTCTCGCGTCTGGCCGAGCAGTTGGCAGAGCGCGGGGTTGACGGTGAGGATC
ACGCCGTCGACGTCCATTTCGAAGTAGCCGTCGCGCATCGACTGGAGGATCGCCCGGTCG
CGCGCCTCGCTGTGTTCCAGGCGCTCGAGCATCTGGTTCATCTCGCCCGCCAGTTGTCCC
AGCTCGTCGTTGCCGAAGTCGCTCAGGCGTATCGAGTGGGCGTTGCGTCCGACTTCGGCG
ACTTCCCGGTTGAGCCGTTGGACCCGGCGCAGGACCCACAGCTCCAGGGCCAGGTAGCCG
ACCAGGAAAGCGCCCAGCGCGACCAGCAGGGAGGCGCCGAGGAAGAAGTTGATGGCCTTC
TCGCCCTGGATGTAGAGCAGGCGTCTCTTGGTGATGTCGAAACGCAGCTGCGGCTCGCCG
CTGGAACTCAGGTACTGCACCGAGACCTGCTGGACATGTTCGCCGATGAATCGCCGCGGG
CTGAGCAGGGCCTGGTTGTGGGTACTGCCGCTGCGGCTGCGCAGCGGCTTCCAGGTGGCG
TCGGTGGCGATATTGGGCATCGCTTGCAGGTCGGCCTGCATCTGTTCGCGGAGGTTGGCC
AGGCGTTCCCGGTCGAGGAAGTAGCCGGCGAGGATCGCGCCCTTGGCCGGCGCGCTACCC
TGGTTGTTGCTGATAGGCACGCTGACCAGCAGAGTCGGCAGGTTGTCGACCAGCAGTAGC
TCGCTCAGGCTGTGGTCGGTGCGTCCGCGAAAGTCCAGCGCGCCGAGGCGGATGGCGCGT
TGCTGCAGCGCCTCGAGCAGGGCCTGGTCGCTCGCCGAGGGGGCGCCGAAGAGCACGCGC
TGGTCGGGTGCGGGCGGGGACCATTGCTTCAGTTGCAGGTGACCCCGGTCGTCGAGGAAC
AGGACGAAGTCGAATCCCAGGTCGTCGAGCATCTCGTGGTCGAGGTTTTCCTGTTCGAAG
GTCTCGTTGGGGCGCTGGATGAAGTCGTAGCTGGCATCCCACCAGGCGTAGGTGCGAACG
ATGTCCAGGTGGCGCTTCAACTCGAAGTCCAGCCGGTTGTGCAGGACGGTGGCGCCCTCC
TGCAGGCGTTGCTGGTCCTCTCGGTCGAAACGGCTCAGCAGGATGCTTTCCGACAAGAGC
CAGATACCGCCGAGACTGGCGGCCAGCAACGGCAGGAACAGCCAGAGCAGGCGTGTGCGT
AGGGGCATGCGGTGAGGACGGGTAATGGACGACAGCATGAGTCTAGCCGCAGGTTGAGAG
CATAGGCGGACTCTATCGTGCGAATTGAAATTCGACATTTCAATGTATCGTCGTGGCTGG
GTAACCTGCGCTGCATATTCTTCCGGGAGCCTGGCGTCGCCGGGCGCAACCCAACCTTCT
AGGAGCCTCGCGATGAGCGTACTGGTCAACAAGCAAGCCCCCGATTTCACTGCCGCCGCG
GTCCTCGGCGACGGTTCCATCGTCGATGCCTTCCAGCTTTCCAGCCTGCGCGGCAAGTAC
GTCGTGCTGTTCTTCTGGCCGCTCGACTTCACTTTCGTCTGCCCCTCGGAAATCATCGCC
CACAACAACCGCATGGATAAGTTCCGCGAGCTGGGCGTTGAGGTGGTCGGTGTCTCCATC
GACTCGCAGTTCACCCATCACGCCTGGCGCAGCACGCCGGTGGAGAAGGGCGGTATCGGC
GCGGTCGAGTTCACCATGGTCGCCGACGTCAAGCACGAGATCACCCGCGCCTACGGCATC
GAGCACGAGGACGGCGTGGCCTTGCGTGCTTCGTTCCTGATCGACCGCGCCGGGGTGGTC
CAGCACCAGGTGGTGAACAACCTGCCGCTGGGGCGCGAGGTGGACGAGATGGTGCGCCTG
GTCGAGGCCCTGCAGTTCACCGAGGAACACGGCGAGGTCTGCCCGGCCGGCTGGCGCAAG
GGCCAGAAGGGCATGAAGGCGAGCGCCGAGGGCGTGGCCTCGTACCTGGCCGAGAACGCC
GAGGCACTGTGATCCCGATGCCGGGCGCGAAGTGTGCCCGACCGACCTTTTTCCGGGGCG
ACCGCTCCTTCCAAGCCTTCCCCATGTGCTTTGGTGGCCCCGTTTTTATTCGCGCCGACG
CTGATGTCGGCAGGAGTCCGACGAGATGCCCGATACCCTCCGCCACGCCCGAGTGATCAT
CCTCGGTTCCGGTCCCGCCGGTTACAGCGCGGCTGTCTACGCCGCGCGCGCCAACCTCAA
GCCGCTGCTGATCACCGGCATGCAGGCCGGCGGCCAGTTGACCACCACCACCGAGGTCGA
CAACTGGCCGGGCGATCCCCACGGCCTGACCGGCCCGGCACTGATGCAGCGGATGCAGGA
GCACGCCGAGCGCTTCGAGACCGAGATCGTCTTCGACCACATCCATGCCGTGGACCTGGC
CGGCAAGCCGTTCACCCTGCGCGGCGACAATGGCACCTACACCTGCGACGCACTGATCGT
CGCCACCGGTGCCAGCGCGCGCTACCTGGGGTTGCCGTCGGAGCAGGCGTTCATGGGCAA
GGGCGTGTCGGCCTGCGCCACCTGCGACGGTTTCTTCTACCGCAACCGCGAAGTGGCGGT
GATCGGCGGCGGCAATACCGCTGTCGAAGAGGCCCTGTACCTGGCCAACATCGCCAGCCG
GGTGACCCTGGTGCATCGTCGCGAAACCTTCCGCGCCGAGAAGATTCTCCAGGACAAGCT
GCAGGCGCGGGTCGCCGAAGGCAAGATAGTGCTCAAGCTCAACGCCGAGGTCGATGAGGT
GCTTGGCGACACGATGGGCGTCACCGGCGTGCGCCTGAAGACCCGCGATGGCGGCAGCGA
GGAGATCGCCGTGGATGGCATGTTCGTCGCCATCGGCCATACTCCCAATACCTCGCTGTT
CGAAGGGCAACTGGCCCTGAAGGACGGCTACCTGGTGGTCAACGGCGGGCGCGAAGGCAA
CGCCACCGCGACCAACGTACCGGGTGTGTTCGCCGCCGGCGACGTGGCCGACCACGTCTA
CCGCCAGGCGATCACCTCGGCCGGCGCCGGCTGCATGGCCGCGCTGGATGTGGAGCGCTA
TCTCGATTCGCTCTGATGAGAAGACAGCCCTGAGTGCTGCGTGCAAGGAAGGCCCCGCTT
CGGCGGGGCTTTTCTTTGTCCGTTCGGAAGGCCGCGGGCAGTGGGTCGTCCGGTTACGCA
TCCGCCGACGGCGGACATCGGGGCCGAGCGGCGTGCCGGCAGAACACGACTTAAGGACGG
CGGACTGCGAATAGAGCAATTGCTCTAGCCGGCCTAGAATCCAGACGCTTCATCCTTCCC
ACGACAAGACAATAGAAGGAGCGTCATCCATGTTTCTCAGCCCTAGCGCGATCTGCCTGC
TCGGCCTGATCGCCTGGACCCTGTTGCTGGTCTTCCTGCTGGTCAGCCAGCGCGGCCTGC
TGGTACTCGGCGGGCGGATGGCGGTGAACGCCTTCGCCGCCGATGGCAGCAACACGCCTG
GCGGTTTCGGCCAGCGGCTGGTGCGAGTCCATGCCAACTGCGTGGAGAACCTGCCGCTGC
TGGCCGGCGCGCTGCTCTACGCGATCGCCAGCGGGCAGAGCAGCCTGACCGACCCGTTGG
CGCCACTGGTGCTCGGCGCCCGGCTGTTCCAGTCGCTGATGCACCTGGTCAGCACCTCCG
CGCTGTTCGTCTGGCTGCGTTTCGCCGGCTTCTTCGTGCAGTTGCTGGTGCTCGCCTGGT
GGCTGCTGCTCCTCGCGGGGCTGGCCTAGCGGCGCCGGCTCAGTCGCCGGCGGCCAGTTG
CTCGGCGAATACCTCGCGGTCGACGTTCGCTCCGCTGAGGATCAGGCCTACCTTCAGCCC
CTTCAGGCGCTCGCGCTCCTGCCAGGCGGCGGCCAGCGCCGCCACCCCGGCGCCCTCGGC
GACGTTGTGGGTGCTGGTGAAGCACAGGCGCATGGCCGCGCCGATCTCCCTGTCGCTGAC
CCGCACCAGGCGATCGGCGCCGGCCAGGATCATTTCCAGCGCGCTCGGGTCCGGCGTACT
GCACGCCATGCCGTCGGCCAGGTGGGTGTCGACCGGGTGGCTGATCGCCGTGCCGGCCTC
GAACGACAGGGCGTAGGCCGGCGCATGGGCGGACACCACGCCGACGATGCGGGTCTTCAG
GCCCAGCGCGTCGCGCGCGGCGATCAGGCCGCAGATGCCCGAACCCATACCGATCGGCAC
GTAGACTTCGTCAAGGTCGGCCAGCGCGGCGAACAACTCCAGGCTGTAGCTGGCGACCCC
GGCCACCAGCCAGGGATGGAACGCCGGAATCAGGTGCAGGCCTTCGTGCCGGGCGCGCTC
GGCGGCGTATTCGCGGGAGGCCTGGAAGTCCTCGCCATGCTCGATCAGCTCCGCGCCAAG
GCTGCGCATCGCCGCGTTCTTCTCACGGCTGTTGCCGTGCGGCACGACGATGATCGGCTG
GATGCCGTAGCGGCTCGCCGAGAAGGCCACCGACTGGCCGTGGTTGCCGCGGGTGGCGCT
GATCACGCCGGCCGGCCGCTCGCCCTGGTGCGCCAGGTGGTGGAAATACACCAGGCCGCC
GCGCAGCTTGAAGGCCCCCACCGGCAGGTGGTTCTCGTGCTTCATCCACACTTCGCAACC
CAGTGCCTCGCATAGCAGCGGCCAGCGTATCTGCGGCGTCGGCGGCAGGCTCTGGTGGAC
GATGGCGGCGGCCTGTTGGAGGGCGGCGAGAGAAAAAGGCATGTGTGGTTTCCCCGTGCT
GGTGGTCGGACCAGCCTAGGGAGCGCACGGCAGATTGAACAGGCACACGTAGCCAGGGTT
TCGCCGGGGGACTGTACCGTTGCGCGGATTCGCCGTCTCGCGGCGGGTGTCTGGCGGCGA
AAACGACTGCCGCCCGGAGCGGGCGGCAGTCGAGGGCGTTACAGCAGGGTCCAGGCGTCC
TGCCAGGCCATGCCCTTGCCCGGGGCGTAGTAGAGGTCCCAGCCCTTGCACCAGCCGGAG
TTCGGGTAGGGCTTGCACTGGTAGCGCTTGCCATCGGCACCGCGCACTACGGTCCCGGCG
TCGTATTGCTGCAGGCCTTGCGGATAGTCGAAGTCGACCTTGCCGTCGCCGCCCGGTTGC
TCGCCGCCGCCCTCGACCGGCAGTTCGATGTCGACCTGGAAGCGGTAGCCGGCCTGGCGC
ACGTAGACCTGGTTGTCCTGCGAGCTGGCCACCGGGCTGACCGCCCCGTAGGCATCCAGC
ACGCCGACGTTGACCAGGGTGGAGTCCTGGTTGACCTTCTGCGCCAGCGCCAACGGCCAT
TGCTTGGCACCGTTGTTGCCCTGGGCCAGGGTCAGGCTGTGACGCTGGGCGTCGCGGCCC
TGGGCATCGAACAGGCGCAGGGTGACGGTGGCACCGGCCGGCAGGTCCTGCTGCGCGCGC
AGGTTGCCCAGCGCTTGCCAGGGGTTGGCGACGGCGCCGCTGAAGCTCACGTCGATGCAG
GCGTAGAAGGCTTCCGGGCTGTCCGAGCGCTGCCAGACGTTATAGATCACATGCTTGCCG
GTCTTGCCCTGGGGCAGCGGGCAGTTCATCCGGTAGGTGCCGTTCTCCAGCTTGACGCTG
GTGATCGAGCAGAACGGCGCGGGTTCCAGGTCGCTCCAGGCCAGCGGCTTCTCGGGGTTG
TAGCCGTCCTTGGTGATGTAGAAGTCGAAGTAGCGGGTCGCGTGCGGCGCGCTGGCCTTG
TAGACGAACTGGAAGTTGCCGCTGGCGTCCGGGGCGATGGCGGTGCTCGGCCAGTCGCTG
CGAGCCAGGTTCAGGCCCTTGAACAGCGCCTTGCCGGCGCCGCAGAGCTGGCCGTCGGGG
ACCACCGCCTGGTGGTTGCCGTTGGCATTGCCCTGGTTGACGCCATTCCAGTCGTACAGC
GCCTGGGTGCCGCCGGCGGCGACGGCGGCCTTGCAGGCGGCCGACTTGGGATTCTCCGGA
CCTTCGAGGAAGCAGCCGTAGACGCGGCTGGGCGGCGTTTCCATCGAGCCGTGGGCATGG
GCTGCCTGGGGCAGGAACAGGGCGAGGGTGAGTGGCAGGAGTGCCAGGGTGGCTGAGTAG
TGTTTCATGACAAGTCCTTTTTTCCAGAACCGGATTCATTTCGAAGCGGGCTGATCCTAG
CCCTCGGTGCCGGTTTGAGGTCCCTACCAAATGTGACGGGCCGGTCAGATTCGCTACCCA
TTCCTGATGAATGTCGCGGAATGCAAAGCGGTCGGCACCCGCACTGTGAGCCGCTAGAGG
CAGGCAAAGGGCCGCCATGGGGGCGGGGAAGGCAAGCCGGCGGGAAGGTGGCGGACCTGT
CAGAACGATCAGTGTCCGCGCCCGGCCGCAGCCGGGCGGGAAGGGAACTAGACCTGGCTG
CCGAGCTGTTCGGCGCGACGCAGCCAACCCTGGCGCTGTTCCTCGCTGGAACTGCGCATC
GGCGCGAACTCTTCCAGGCGGCGGGTGGCGATGCCACAGGCGCCGAGCACGCTGCGCACC
ATCTGCCGGTGCGCCGGCGGGCCCTTGAGGAAGCGCAGCCGCGACAGCGGCTGGTCGTGG
CAGACCAGCAGGTCGGCGCTGCGCCCGCCCAGCAGTTGCTCCCAGTCCTTGTCCTGGGTG
CCGCGGTAGCGGAAGGCGAAGCCCGGTTGCAGGGCGCGGTCGAAGAAACCCTGCAGCAGC
GCCGGCAGGCCGCCCCACCAGACCGGGTAGACGAACACCAGGTGCTCGGCCCAGTGGATC
TGCCGCTGCGCTTCCAGCAGGTCGGGTTCGAGCACCTGGCTCTGCTCGTAGCCTTCGTGG
AGGATCGGGTCGAAGGCCAGCTCGCCCAGCTTCAGTTCGCGCACCACGTGATCCTTGCTG
CGCGCGCCCTGGGCGTAGCATTCGGCGAGCAGGTGGCAGAAGCTCTTGCGCTTGGGCGAG
CCGACGATCAGCAGGATGCGCTTGCCGTCGCCTTCCAGCGGGGTGGCGCCGGACTTGGCG
GTTTCAACCATGATGGCCGGCCTCCAGCATCTGCTCCGGCCGTACCCATTCGTCGAACTG
CGCTTCGTCCAGGTAGCCCAGCTGCAGCGCCGCGGCGCGCAGGGTGGTGCCTTCGGCGTA
GGCCTTCTTGGCGATTTCGGCGGCCTTGTCGTAGCCGATGTGCGGGTTCAGTGCGGTGAC
CAGCATCAGGCCGCGCTCCAGCAGGTCGGCCATGCGCCGGGCGTCCGGCTCCAGGCCGGC
GACGCAATGCTTGTTGAAGTTGCGGCAGCCGTCGGCGAGCAGGCGGATGGACTCCAGCAG
GTTGTAGACGATCACCGGCTTGAACACGTTGAGTTGCAGGTGGCCCTGGCTGGCGGCGAA
GGAAATCGTGCTGTCGTTGCCCATGACCTGGCAGGCCAGCATCGACAGCGCCTCGCATTG
GGTCGGGTTGACCTTGCCGGGCATGATCGAGCTGCCCGGCTCGTTGGCCGGCAGCTTCAC
CTCGGCGAAGCCGGCGCGTGGGCCTGAACCGAGCAGGCGCAGGTCGTTGGCGATCTTCAT
CAGGGCCACCGCCAGGCTCTTCAGGGCGCCGGAGAGGATGACCAGCGGCTCGTGGCCGGC
CAGGGCGGCGAACTTGTTCGGCGCGGCGACGAAGGGCAGGCCCGATTCGGCGGCGATTTC
CGCGGCGATGGCGTCGGCGAAGCCCTTCGGCGCGTTGAGCCCGGTGCCCACCGCGGTGCC
GCCCTGGGCCAACTGGTAGACCGCCGGCAGCGCCGCGCGGATGGCGCGCTCGGCGTAGTC
GAGCTGGGCGACGAAGGCCGAGAGTTCCTGGCCGAAGGTGATCGGCGTGGCGTCCATCAG
GTGGGTGCGCCCGGTCTTGACCAGGCTGGCGTGCCGCGCCGACTGTTCGGCGAGACCGCC
GGAAAGCTCGGCGATGGCCGGCAGCAATTGTTCGTGCACGGCCTTGGCGGCGGCGATGTG
CATGGCGGTGGGGAAGCTGTCGTTGGAACTCTGCGCGCGGTTGACGTGGTCGTTGGGATG
CACCGGCGACTTGCCGCCGCGCGGATTGCCGGCCAGTTCGTTGGCGCGGCCGGCGATCAC
CTCGTTGACGTTCATGTTGGTCTGGGTGCCGCTGCCGGTCTGCCAGACCACCAGCGGGAA
GTGTTCGTCGTGGCGGCCTGCGAGGACTTCGTCGGCGGCCTGTTCGATCAGCCGGGCGAC
TTCCGGCGGCAGTTCGCCGAGGTGGTCGTTGACCCGCGCGGCGGCTTTCTTGATCAGCGC
CAGGGCGTGGATCACGGCGAGCGGCATGCGCTGGCCGCCGATGGCGAAGTTCTCCAGCGA
ACGCTGGGTCTGGGCGCCCCAGTAGGCGTCGTCGGGCACCTCGATGGTGCCCAGGCTATC
GGTTTCGGTCCGGCTCATGAGTGTTCTCCAGGGTGCGTATCCGGCAGTTTAGGCCTTCGC
TCCCGCCTTGGGTTCCGCTGCCGTCGCTTCCTCGTGGGCATTTTTCGCCGCGCTGCGGGT
CGGAAATAGATTGCCCGCCGCCGGCCTCACCAGCGCGCGCGGGTCGAACCGATCCAGCCG
AGGGCGCCGTCCACCGGCACGCAGTCGCCGTCGTCGTGGCGCAGGGTGCCGTTGAAACGG
CCGAACCACTGGCGGGTATTGGCATAGAACAGGCCGACGCTGGGCCTCGCCTGGTGCAGC
TGTTCGGGACGGAAGAGCAGCTCGACGCGACCGCAGGCGCTGTCCAGGCGCCATTCGGCC
AGCGGGTCGCGAGGCTCGCGGATGTGCACGTCGTCGAGCACGCGGCTGAGCTTGCCGCCG
AACCACAGGGCGTTCTCGCGCAGGTCGCTGGCTTCGGTCCAGCCGGTGCCGAAGTTGCCG
GCGATGCCGCCGGGGGCGGCGAAGGCGGCGCGGGTCCAGTAGGTATGCAGCGGCCAGACG
CCGCGGCCGAAGTCCAGCGCGGCGAAGCTCTGGCCCGCCTGGCAGTCGTAGCGCCGGCGG
CCGAGTTGCAGGCAGCCGCTGATCGGCAGGCCGAGCTGGCGGCTACAGGCATGGAAGGTG
TGTTCGCCCATCGGCACCACCAGGTTCACCGACTCCAGGTGCGACGGTCGTCGCACTTCC
AGCGCCAGCTCCAGCGGCAGGCCGCCGAGGTCCGGGGCCTGGCCGGTGACGCGCAGGCGC
CCGGGCTGTTCGTCGAAGCGCAATTGCAGGCGGGGATGCTCGAAGGCATGGCTGGCCTGC
GGCTCGTCGGGCAACTGGCAGCCGAGGCCGAAGAAGCGGATCTGCGTGTGCGCTACCGCC
TGGCCGCTGTCCAGGTCGAGGAAATAGGCGGCGCCGTAGGTCAGGTAGTCGAGGTCGGCG
ATGGTCAGCGAGAGCATCCAGCCGGGGCTGACGATGCACCAGTGGTTCCAGCGCTTGCGC
CGGCCGAAGTGGCCGGGGATGTGGCAGAGCACCTGCGGCCGGGCGGACCAGCCGACCGCC
CGGGGATCGAGCCGGCCGTGGCTGTCGCAGAGGTTGCGCAGGGGCGGGGGCGATACGGCG
AGGGTATCGGCGGCGGTTCCGTTCATCTAACACATCCATGTGACAGGCTGACGCAAGCAT
GCCGGCTGCGGAAGGAAGGCGGCAAGTACCCACTACAGAACTGATAGTAGACGGCATGGA
GCGGGCGGGCGCCGGATAGGATTCTCCCGATATTCGGCGCCGCGCTTGAGCGGATTTCGA
ACTTAGGCGCAGAATGTCGGGTCCCACGGACACATCTACCCAACCTCAAGGATTTTCCAT
GACCCGTCTTCGCCTCATCGGCAGCGCCGTGCTGCTCAGCCTCAGCTCCATGGCCATGGC
CGATTCCGCCAGCCAGGCCGAGCAATTCCTCAAGCTGGTCCATGCCGACAAGCTGACGGT
CCCGGTCTATGCCCAGGTGCAGCAGATGCTGGCCCAGCGCTTCGCCCAGGCCAAGGCGCC
GGAGAGCAAGAAGGCGGTTCTCGAGCGTTACCAGGCCAAGGCCAATGCCGAACTGGACCG
CGCCATCGGCTGGGACAAGATCAAGCCCGAGCTGATCAAGCTCTACACCACCAACTTCAC
CGAGTCCGAGCTGAAGGACCTGAATGCCTTCTACCAGTCGCCGCTGGGCAAGAAGGTGCT
GGAGAAGATGCCGCGCCTGACCGCCGAATCCGCCCAACTGACCCAGGCCAAGCTACAAGG
CGCCGTCGAGCCGGTGAACAAGCTGATGGCCGACATGGACAAGGAACTCGGCGTCGCCGC
GCCGGCCCAGAAGAAAAAGTGAGTCGTGATTCGCGATGAGCATGCGTGACCGTATCCAGA
CCGCCCTGCAGCCCCTCGATCCGCAACACGTCGAGGTGCTCGACGAGAGCCACATGCACA
GCCGCGGGCTGGAGACCCACTTCAAGGTGGTGCTGGTCAGCCCGCAGTTCGCCGGGTTGA
ACGCGGTGAAGCGGCACCAGAAGGTATATGCCACCCTCGGTGGGTTGATGGGCGAGTTCC
ACGCCCTGGCGCTGCATACCTTCACCCCTGAGGAGTGGAGCCAGGCTGCGGTGCCGGCCT
CGCCGACCTGTCGCGGCGGGAGCAAGCACGACATACCCTGAGACGGCGTCCGTCGCGGCG
GGGTGCAGAGCCTGCCCCTGCTGCGCTAGACTACGCACCCAGCGCCGGCCTTCCGCCGGC
GTTGTCGTTTCCATGGCGCCAGCGGCTGGCGCTTTTCGTTCCGGTCCGCCCTTTACGCGG
GCGACCACCTGGAGGCTATATCCCCATGACATCCATCGTCGTGGCGGCGCTGTACAAGTT
CGTGACTCTCGACGATTACGTGGCGCTGCGTGAACCCCTGCTGCAAACCCTGCTCGACAA
CGGTGTGAAAGGCACCTTGCTGCTGGCCGAGGAAGGCATCAACGGCACCGTCTCCGGTAG
CCGCGAAGGCATCGATGCGCTGTTCGCCTGGCTGCGCAGCGATCCCCGGCTGGCCGATAT
CGAGCACAAGGAATCCTACTGCGACGAACAGCCGTTCTACCGCACCAAGGTCAAGCTGAA
GAAGGAAATCGTCACCCTCGGCTTGCCTGGCGTCGATCCGAACAAGCAGGTCGGCCAGTA
TGTCGAGGCGAAGGACTGGAATGCCCTGATCAGCGATCCGGAAGTCCTGCTGATCGATAC
CCGCAACGACTACGAGGTGGCGATCGGCACCTTCGAGGGCGCGGTCGATCCGAAGACCAG
GTCGTTCCGCGAGTTCCCCGAGTACATCAAGGCCCACTACGACCCGGCGCGGCACAAGAA
GGTGGCGATGTTCTGCACCGGCGGCATCCGCTGCGAGAAGGCTTCCAGCTACATGCTCGG
CGCCGGTTTCGAGGAGGTTTTCCACCTCAGGGGCGGCATCCTCAAGTACCTCGAAGAGGT
GCCGCAGGAACAGAGCCTGTGGCGCGGCGACTGCTTCGTATTCGACAACCGCGTGACCGT
GCGCCACGATCTTAGCGAGGGCGAGTACGATCAGTGCCACGCCTGCCGCAACCCGGTCTC
GCTGGAGGACCGCCAGTCCGAGCACTACGTGCCCGGCATCAGCTGTCCGCACTGCTGGGA
CTCGCTGAGCGAGAAGACCCGCGCCGGCGCCCGCGAGCGGCAGAAACAGATCGAACTGGC
GCGGCAGCGCAACCAGCCGCACCCGCTCGGTCGCGATCCGCGCCAGTCCACGCTGGAGAA
CTGAACCTTGGCCAAGGCCCGCCTGCTGTACGTGATGGACCCCATGTGCTCCTGGTGCTG
GGGCTTCGCCCCGGTCGCCGAGGCGCTGTCCCGGCAGGCGGCCGCCGACGGCGTCGCTTT
CCACCTGGTAGCCGGTGGCCTGCGCGCCGGCCACGGCGCGGCGCTCGACCCGAATACCCG
CGGCTACATCCTCGGCCACTGGCAGACCGTGCAGCAGACCACCGGCCAGCCGTTCCGCTT
CGACGACGCGTTGCCCGAAGGCTTCGTCTATGACACCGAGCCGGCCTGCCGGGCCCTGGT
GGCGGCGCGCAGCCTCGACGAGGAAAGCGCCTGGCCGCTGGTGAGGGCGATCCAGCGGGC
GTTCTACGCCGAGGGTCGCGATGTCACCCAGGCGGCGGTGCTCGCCGACCTGGCGGAAGC
GGTGGGGATTCCACGCATCGAGTTCGCCGCGGCCTTCGACAGCGGCGAGGCGCGTGACGC
CACCGCCGCCGATTTCGCCTGGGTCCAGGATCTTGGCATCGCCGGGTTCCCGACCCTGCT
GGCCGAGCGCAACGGCCAACTGGCGTTGCTCACCAACGGCTACCAGCCGCTTGCCGAACT
TTCACCCTTGCTCGGCCGCTGGCTGGAACGGGGCCGGCATGAGTGAGCGCGGAGACCGCC
TGAGCTGGGCGGAGATTCGTCGACTCGCACTGCGCCACAAGAAAGCCCTGTTGCTCGCCA
ACCTGGTGGCGGTGCTGGCCACCCTCTGCACCGTGCCGATCCCCTTGCTGCTGCCGCTGC
TGGTGGACGAAGTGCTGCTCGGCAAGGGCGACGGCGCGCTGCGTTTCATGGACCGCCTGT
TGCCCGCCGACTGGCAGGTGGCGTTCGGCTACATTGGCCTGATGCTGGCGGCGACCCTCC
TGTTGCGGGGGGCGGCGCTGGTGTTCAACGTGCTCCAGGCGAAGCTGTTCGCGCGGCTGT
CCAAGGACATCGTCTACCGCATCCGCCTGCGTCTGATCGAGCGCCTCCGGCATATCGCCC
TGGGCGAATACGAAACCCTCGGCGGCGGTTCGATCAGCGCCCACCTGGTGACCGACCTGG
ACACCCTGGACAAGTTCGTCGGGGAAACCCTCAGCCGCTTCCTGGTCGCCTTGCTGACGC
TGCTCGGCACCGCCGCGATCCTGGTCTGGATGCACTGGCAGCTGGCCTTGCTGATCCTGC
TGTTCAACCCGCTGGTGATCTGGTCCACGGTACAACTGGGCAAGCGCGTCAAGCACCTCA
AGAAGCTCGAGAACGACAGCACCGCGCGCTTCACCCAGGCGCTCACCGAGACCCTCGAGG
CGATCCAGGAAGTCCGCGCCGGCAATCGCCAGGGCTATTTCCTCGGCCGCCTCGGCCACC
GCGCCCAGGAAGTCCGCGACTACGCCGTGGCCTCGCAATGGAAAAGCGACGCCGCCGGGC
GCGCCAGCGGCCTGCTGTTCCAGTTCGGCATCGATGTGTTCCGTGCCGCGGCGATGCTTA
CCGTGCTGCTCTCGGACCTGTCGATCGGCCAGATGCTCGCGGTGTTCAGCTACCTCTGGT
TCATGATCGGTCCGGTCGAACAGCTGCTCGGCCTGCAATACGCCTACTACGCCGCTGGCG
GCGCGTTGCAGCGGATCAACGAGTTGCTGGCGCGGGCCGACGAGCCGCGCTACCCGCCGC
TGCGCGATCCGTTCGCCGGCCGCACGACCGTTGGCATCGAGGTGCGCGGGCTGGATTTCG
CCTACGGCGAGGACAAGGTCCTGGAGCAGTTGGACCTGAACATCGGCGCCGGCGAGAAGG
TTGCCCTGGTCGGCGCCAGCGGCGGCGGCAAGAGCACGCTGGTGCAACTGCTACTCGGCC
TCTACAGTGCGCAGCGCGGCAGCATCCGCTACGGCGGGGTGCCCCTGGAGGAAATCGGCC
TGGACTGCGTGCGCGAACATGTCGCGGTGGTCCTCCAGCATCCGGCGCTGTTCAACGACA
GCGTGCGGGCCAACCTGACCATGGGCCGCGAACGCAGCGACCAGGCCTGCTGGCGGGCTT
TGGAGATCGCCCAGTTGGCCGACGGCGTGCGGCGCCTGCCGCAGGGGCTGGACACCGTGG
TCGGGCGTTCCGGGGTGCGCCTGTCGGGCGGCCAGCGGCAGCGCCTGGCGATCGCCCGGA
TGATCCTCGCCGAGCCCAAGGTGGTGATCCTCGACGAGGCCACCTCGGCCCTCGACGCCG
CTACCGAGTACGCCCTGCACCAGGCGCTCGGCGACTTCCTCGAAGGCCGCACCACATTGA
TCGTGGCTCATCGGCTGTCGGCGGTGAAGCAGGCCGACCGGGTCCTGGTCTTCGATGGCG
GGCATATCGCCGAAGACGGCGACCACCAGCAACTGATCGCCGAAGGCGGCCTCTACGCCC
GGCTCTACGGACATCTGCAACAGATGTGAGGCACCAGGCTGTCGCCTGGCGGTTTTTCTC
GTATATTCCATATAAGACATCCGGTTTTTATTGGCTGCGGCAATAAAAAACGCTGTCTGT
TCCGCCAGGTGCAGGGCAGGTTCGGCAAACAGCCACTAGACTCCTACTGTTTGCCGGGTG
TCCGCCTCCTCCAGCGTCGTGGCTGCCGGCAGGCAAGGCCTCGGGAGTTCTGCGACGGGA
TCTTGAGCGGCCGACAGGTGATGCAGTCAGGGGTGACGGAGACGGCACCCGATCGCTTAG
CGCCAGTTTGAATGGTAGATGGAATGAGGCAGAACCGGACTCTCGACAAGCCCCGCCTGC
TCGGCCTGGTATGGCCCTTCATCGTCGTGGTGCTGTTGCAGGCCATGCTGGCGGGCGGCA
GTCTCTACGTCCTCTCCGCGGTGCGCAGCTATGTCGGCGGCGAAAGCCTCTGGTCGAAGG
GCCAGAAGGATGCCATCTACTATCTCACCCTCTATGCCGACTCACGCGCCGACGAAGACT
TCCGCCGCTACGAGGAGGCCATCGCGATCCCCCTCGGCGACCGCGAGATGCGCCTTGCCC
TGGACCAGCCAGACCCGGACATCGAGGCGGCCCGCCAGGGCATCCTCAAGGGCGGCAACC
ATGCCGACGACGTTACCGCGATCATCTGGCTGTACCGCAACTTCCACGACTTCAGTTACT
TCGAGCGCGCCATCGAGCTGTGGCTGGTGGGCGACAAGTACGTCATGGAACTGATCGACG
TCGCCGGCAAGATGCGCGCGGGCATCGGCACCGGGCAGGCCAGCGCCGAGCAGGTGCAAC
AGTGGAAGACCGAGATCCACGCGATCAACGAGAAGGTCACGCCGGCGGCCAAGGCCTTCA
GCGACGCCCTCGGCGAGGGCTCGCGGGCCTTGCTCAGGCTGCTGCTGGTGGCCAACCTGA
CCACCGCCAGCGTGCTCATCCTCCTGGCGTTCCTGCGTACCCGGCAGCAACTGATGCAGC
GCCAGGAAGTGGAGAACGCCCTCGATGCCGAGCGCGAACGGGCCCAGATCACTCTGGCCT
CGATCGGCGACGGAGTGATCACCGCCGACACCCAGGGGGGCATTTCCTACCTCAACCCGG
CCGCCGAGCAGATGACCAACTGGACGCTGGACAAGGCCCGCGGCCTGCCCCTGGCGTCGC
TGTTCCGGATCGTCGACGAAAGCTCGCGGGAGGAGGGCATGCTGCTGATCGAGCAGATCC
TCAGCGGCGAGATCGACGGCGGCCGCGAGCATTCCAAGCTGGTCCTGCGCCACGACGGCA
GCAGCGTGCCGGTGACCCTGGTGGGCGCGCCGATCCACCGCGGCGGCGAGATCACCGGGG
TGGTCCTGGTGCTTCACGACATGACCCGCGAGCGCCAGTACATGGCGCGCCTGTCCTGGC
AGGCGACCCACGATGCGTTGACCGGGCTGACCAACCGCCGCGAGTTCGAGTATCGCCTGC
AGATAGCGCTGGAACGCCTGGAGCGCAACAGCGGGCGGCACGCCCTGATGTTCCTCGACC
TGGACCAGTTCAAGCTGGTCAACGACACCTGCGGCCACGCCGCCGGCGACGAACTGCTGC
GCCAGGTCTGCACCCTGCTGCAACAAGGCTTGCGCGAGGGCGACACGCTGGCGCGGCTGG
GCGGCGACGAGTTCGGCATCCTGCTGGAGAACTGCCCGGCGGAAAAAGCCGTGGAGATCG
CCGACCATCTGCGCAAGACGGTCCAGGACCTGCACTTCACCTGGAGCGGGCAGCCGTTCA
ACTGCACCGTCAGCGTCGGCCTGGTGCACCTGCTGCCGGGTATCTCGACCCTCGAGGAGG
CACTGCGCTCCGCCGACATGGCCTGCTACATGGCCAAGGAAAAGGGGCGCAATCGGGTCC
AGGTGTTCCATCAGGACGACGTCGAACTGTCGATGCGCTTCGGCGAGATGACCTGGGTCC
AGCGCATCCACCTGGCGCTGGAGGAAGACCGCTTCAGCCTCTATGCCCAGCCCATCGTGC
CGCTGGGCGAAGGCGCGGAGGAGGGCTTGCACGTCGAACTGCTGCTGCGCCTGCGCGACG
AGGGCGGGCGCCTGGTGCCGCCGCTGAGCTTCATACCCGCCGCCGAGCGCTATGGCCTGA
TGACGCTGATCGACCGCTGGGTGGTGGAGAATGCCTTCCGCACCCTCGTCGAGCGGGCCC
AGGACCCTCGCGCCGAGCCGATCGGCACCTGCGCCATCAACCTCTCCGGCGCGACCATCG
GCGACGAGTCGTTCCTGCAGTTCCTCACCGAGCTGTTCGCCCGTTACCGCATTCCGCCGC
AGACGATCTGCTTCGAGGTCACCGAAACCGTGGTGGTTGCCAACCTGGCCAGCGCCATCC
GCTTCATCAACGAGCTCAAGGACACCGGTTGTCGTTTCTCCCTGGACGATTTCTGCGCCG
GCATGTCGTCCTTCATCTACCTCAAGCACCTGCCGGTGGATTACCTGAAGATCGATGGCA
GCTTCGTCAAGGACATGCTCGAGGATCCCATCGATCGCGCCATGGTCCAGGTGATCAACC
ATATCGGCCACGTGATGGGCAAACGTACCATCGCCGAGTTCGTCGAGACCGTCGAAGTGA
TGGAGGCGCTGCGCGAGATCGGCATCGACTATGCCCAGGGCCTGGCCATCGGCGCGCCCC
TGCCGTTCAGTCGCCAGCCTCCGGGCGCAGGGCTGGATGCCCAGGGCCTGTGGCCGAGCC
TCGGACAGAACCTCCGGTAGGTGACCGCGGAGCGAAGAAAGAGTAGTTTCGCTGCTATGA
GGCCGTTGCCGAGAAGAAGAGAAGGGAGACGGGTGTGAGCGAGTTCTTTGACCGTACGGG
CCCCTTGCAGGAGGCTGGAAGCTATCCGCAGTGGGCGCAGCAACTGATCGTCGACTGCCA
GGCGAGCAAGGACCGGGTTTCCGGTCACGAGCTGTACCGGCGCATGCGCGACGCCGAGCT
GAGCCCGGCGCTGATGCGCCTGTACCTGATCGGCGGCTGGCCGGTGGTCGAGCAGTTCCC
CTTGTACATGTCGCAGAACCTGCTGAAGACCCGTTTCGCCCGTCATCCCGGCGAAGACAT
GGCGCGCCGCTGGCTGATGCGCAACATTCGGGTCGAACTCAACCACGCCGACTACTGGCT
GCACTGGGCCGAGGCCCACGGCGTGAGCCTGGCCGAGATCCAGGCGCAAGACGTGCCGGC
CGAACTGCACGCGCTCAGCCACTGGTGCTGGCACACCTGCGCCAGCGACTCGCTGGCGGT
GGCCATGGCCGCCACCAACTACGCCATCGAAGGCGTCACCGGCGAGTGGTCGGCGCTGGT
CTGTTCGAACGGCGTCTACGAAAACGCCTTCCCCAAGGAAGGCCGCAAGCGCGCCATGAA
GTGGCTCAAGCTCCACGCCCAGTACGACGATGCCCACCCCTGGGAGGCGCTGGAGATCAT
CTGCACCCTGGCCGGCACCAATCCCAGCGCCGAGCTGCGCCGGCAACTGCGCGACGCGAT
CTGCAAGAGCTACGACTACATGTACCTGTTCCTCGAGCGCTGCATGCAGCTGGAGGAGGC
GCGCAGCGCCCGCAAGCTCGCGGTCGGCGCGGAGTAGTCTTGCGCGCAGCGGAATCCCGG
CGTGTTCCGCCGGGATTCCGCTGGTCCTCAAGGCACCAGGATGATCTTCTCGCAGGTGCC
TTCGTTCACCGCCCGGTACTGCTCCACGCCCTGCTCCAGCGGGACTTCCCGCAGCCCGTC
CGGCAGCGGCAGGCGACCCTGGTCGAACAGCTTGCCGAAGGCGTCGAGGAAGCCTGCGCA
GGCTTCCACGCCATAGAGCAGCGAGTTGATTCCCACCACCGAGCCACCGCGGCGGTACAG
GTTCAATGCGGGTAGGCGCACATGGCCGTCGACCGGTGCGGCGATGATCGCCAGGCGACC
GAAGGCGGCCAGCGCCGGGACCGCCGCCTCGAGCCAGAAACCGGTCGTATCGAAGATCAC
CTCGGCACCGCCGGGGAAGATCCCTTCCACCTGTGCCGCCAGTTCGGCCGGCTCGCCCAG
CAGCAGCGCGGCGATGCCCTGCGCTTCCAGCGCCTGGCGTTGCTCCCCGCGTCGTACCGC
GCCGATCGCTTCGGCCCCCAGGGCCTTGGCCAGCGCCAGCGCGGCCTTGCCGACCGCGCC
GTTGGCGCCGATTACCAGGAGCCGGGTGCCGGCCTTGACCTGGCTGCGTTGCAGGGCGTC
CCAGGCGGTGCTGTAGGGCACCCCGCAACTGGCGGCCTGGGCGAAGCTCAGGCTTTCCGG
CTTGAGCGCGACGCCGGCGGCCGGCAGGGTCAGGAACTGCGCGTGGCTACCGTCGCGGAA
GAATCCCGGCTCCCGCCCGGTGCCCCAGACCGCCTGGCCGAGCAGGGCCTTCGGTCCCTC
CACCACCACCCCGGCGAAGTCGCGGCCCGGTACCCGGGGCAGGGTGGTATAGGGGAAGCG
GCCGAGGACGTTCTTCACGTCGCTCGGATTCAGCCCGGCGGCGCGGATTTCCACCCGCAC
CTCATCGGCGGCGGGAAGCGGATCGGGCATGTCCACCAGCTTGAGGGCGGCGAGGTCGCC
GGTACGGTCGAATTGCAGTGCTTTCATCGGGGGCTCCGTGTCGTCGCGGCGATCAGTGCA
GCCACTGCTGCAGCAGGTCGCGGCCAAGGGGGAAAAGCTGTTCGCCGAGCTGCATGCCAA
GCAGGCCGACCAGGGCGATGGCGGGTGGCGCCGGCGAGCGGAAGTCGAGTACGGCGTAGA
GCGCGCCGACCAGCAGGCCGATGCCGAGGGAGATCAGGTAGTTCATGGCGGCTGACAGGG
ACGGTGAACGATGGTGCCAGTCTAGTTGGCCGAAAAAACATCTATCGGCCAATCGCTATC
GAATACCGGTCAAGGCTGGAACGGCTGGTGATGCTCGGCCCTGTACTCGGTGGGAGAGAC
GCCCAGCTCGCGGCGGAACATGTCGCTGAAGGCGCTCGGCGTATATCCCAGGGCATGGGC
GATGCCTGCCACCGGACGGCCATCGATGAGCGCGGCGGCGGCGGTCGCCAGCTGCACCTG
CCGCCGCCAGTCGGCGAAGCCCATGCCCAGGCTGCGCTGGAACAGGCGCGAGAGGGTCCG
CACGCTGGCCCCGGCGTCTTCGGCCAGGCGCTCCAGGCCGATGTCCAGGGAGGGATTGGC
CATCACCGCCTGGCACAGCGCGAGCAGGCGCCTGTCGGAAGCGTCCGGCAGCGGTACGCG
GAGGCTGGAACGGCGCGCGCGGCCGAGTTCGAGCACGGCGAGATCGGCCAGCGCCCGATA
GTAGTCGGGGTCGCTCTGTCGTTCCTGCTCCACCAGGCTGACGATCAGCTCGCGCAGCAG
CGGGCCGACCACCAGCACCAGGGTGCGGTCCTCCAGGCCGCGGGAGAGTTCCGGGCTCAG
GTAGATGTTGCGCATCTGCAACTCGGAGGCGACCCGCACCGCATGGCGCAGGCCCGGCGG
CAACCAGACCGCCCGTTGCGGCGGGACCGGCAGGGCCTCGTCGGGCGTCTCCAGCCACAT
CATCCCGGACACCGCATAGAGCACCTGGCCCCAGGCGTGCTCGTGGGCATCGACGCGGTG
CCCGGCAGGATAGCTGCGGGCAACGCCGCGCAGGGGCCGGCGGTTGTCGCTCAGGTCGGG
TGGGGCGGGTCGTGCCATGGGAATGCCGTCGCGGAGAAAGACGCAGGTTAACCGCTTGAC
GCCGATCATGCAGCGCCGGCTTTCAGCGCAGCCGTGACAGCGCTGCTGGCAGCTTTTCGC
ACCGCACTGTAAAGATAATTTTACGAAGATCGGGCGTTCGCCATGCATGCCGCCGGCGCG
TAAGGAATAGTTGCCAGAAACCCTGCGCCAGGCCCTGCGCCGGGCCCTGCCGACGGCTTG
TCCGCCGCGCCGCCACGGGGTGAGATGAAGGCATCTCCCATGTCGCCGGCCGCCTGGACC
GGCGGCGGTCCATTCAACAAGAACAACGAGGAGGCCGGATGAACGCCGTGGCCAAGATCG
AACAGCACAATCCCATCGGTACCGACGGATTCGAATTCGTCGAGTTCACCGCCCCCGACG
CCAAGGGTATCGAGCAGCTGCGCCAGCTGTTCAACATGATGGGCTTCACCGAAACCGCCA
AGCATCGTTCCAAGGAAGTCTTCCTGTTCCAGCAGAACGATATCAACATCGTGCTCAACG
GCAGCCCGACCGGGCATGTCCACGAATTCGCCCTCAAGCACGGCCCGAGCGCCTGCGCCA
TGGCCTTCCGGGTGAAGAACGCTTCCCAGGCCGCCGCCTACGCCGAATCCCAGGGCGCCA
AGCTGGTGGGCAGCCACGCCAACTTCGGTGAGCTGAACATCCCCTGCCTGGAAGGCATCG
GCGGTTCGCTGCTGTATCTCGTCGACCGCTACGGCGACCGCAGCATCTATGACGTCGACT
TCGAGTTCATCGAAGGCCGCAGCGCCAACGACAACTCGGTCGGCCTGACCTACATCGACC
ACCTGACCCACAACGTCAAGCGCGGCCAGATGGACGTCTGGTCCGGCTTCTACGAGCGCA
TCGCCAACTTCCGCGAGATTCGCTACTTCGACATCGAAGGCAAGCTCACCGGCCTGTTCT
CCCGCGCCATGACCGCGCCTTGCGGGAAGATCCGCATCCCGATCAACGAGTCGGCCGACG
ATACCTCGCAGATCGAGGAATTCATCCGCGAATACCATGGCGAAGGCATCCAGCACATCG
CCCTGACCACCGACGACATCTATGCCACCGTGCGCAAGCTGCGCGCCAACGGCGTGAAGT
TCATGTCGACCCCGGACACCTACTACGAGAAGGTCGACACCCGCGTCGCCGGGCATGGCG
AGCCGCTCGAGCAACTGCGCGAACTGAACCTGCTGATCGACGGCGCCCCGGGCGACGACG
GCATCCTGCTGCAGATCTTCACCGACACGGTGATCGGCCCGATCTTCTTCGAGATCATCC
AGCGCAAGGGCAACCAGGGCTTCGGCGAGGGCAATTTCAAGGCCCTGTTCGAGTCCATCG
AGGAAGACCAGATTCGTCGCGGTGTGATCTGATCCCGCTGCCGCCAGCCTGTTCCGGGGC
TGGCGGGTTTCCTTGCGCTCCGCGTTTCCGTTCCAGCGGCGCCGATCGCGCCAGCCTTGC
CCGCACCGCCGAGCCACGAGCCTGGCGGCCCATTCACGTCACGTACAACAACAAACAGGT
GACGCATGATCCGTGAGTCCTTCCTCCGCCCAGCCGACCGCCCGCCGCCACGCGCCCCGC
ATGGCGCCCGCCGTGCGCCTGCCGCCTGAGCCGCACGGCCCCGTTTCGCCTCCGACAACA
ATAAATTTCCACTTGCGTGAGATAACTCAATGGACGGCCAACATCCGCATTCGGGCGAGC
TCAAGCGCGGCCTGAAGAATCGTCACATCCAGTTGATCGCCCTCGGCGGCGCCATCGGCA
CCGGCCTGTTCCTCGGCTCGGCCGGGGTGCTCAAGTCGGCGGGCCCGTCGATGATCCTCG
GCTACGCCATCGCCGGCTTCATCGCTTTCATGATCATGCGCCAGCTCGGCGAGATGATCG
TCGAGGAGCCGGTTGCCGGCTCCTTCAGCCACTTCGCGCACAAGTACTGGGGCGGCTTCG
CCGGCTTCCTCTCCGGCTGGAACTGCTGGGTGCTGTACATCCTGGTCGGGATGTCGGAAC
TGACCGCGGTCGGCAAGTACATCCACTACTGGTGGCCGGAGGTGCCGACCTGGGCCACGG
CGGCGTTGTTCTTCGTCGTCGTCAACGCGATCAACCTGGCCAACGTCAAGGCCTTCGGCG
AAGCCGAGTTCTGGTTCGCGATCATCAAGGTGGTGGCGATCATCGGCATGATCCTGCTCG
GCTGCTACCTGCTGTTCAGCGGCAGCGGCGGTCCGCAGGCTTCGGTGAGCAACCTCTGGG
CACACGGCGGTTTCTTCCCCAACGGAGTGAGCGGACTGGTGATGGCCATGGCGATCATCA
TGTTCTCCTTCGGTGGCCTGGAAATGCTCGGCTTCACCGCGGCCGAGGCGGACAAGCCGA
GGACGGTGATCCCGAAGGCGATCAACCAGGTGATCTATCGCATCCTGATCTTCTACATCG
GCGCCCTGGTCGTGCTGCTCTCGCTGACGCCCTGGGACAGCCTGCTGCAGACCCTCAACG
CTTCCGGCGATGCCTACAGCGGCAGCCCGTTCGTGCAGATCTTCTCGATGATCGGCAGCG
GCACCGCCGCGCACCTGCTGAACTTCGTGGTGCTCACCGCCGCACTGTCGGTGTACAACA
GCGGCACCTATTGCAACGGCCGCATGCTTCTCGGCCTGGCCGAGCAGGGCGATGCCCCGC
GCGCGCTGGCCAGGGTCGACAAGCGCGGCGTACCGGTACGCGCCCTGGTGGTATCGGCGC
TGGTGACCTTCCTCGCGGTGGTGGTGAACTATGTGATCCCGCACCAGGCGCTGGAGCTGC
TGATGTCGCTGGTGGTGGCGGCGCTGGTGATCAACTGGGCGATGATCAGCATGGCGCACC
TGAAGTTCCGCGCGCAGATGGACCGCCAGGGCACCCGCACGCACTTCCGCGCATTCTGGT
ATCCGTACGGCAACTACCTGTGCATGGCCTTCGTGGTGTTCATCCTCGGCGTCATGTTGC
TGATCCCCGGCATCCAGGTCTCGGTCTATGCCATCCCGGTCTGGCTGCTGGTGATGTGGG
CCTGCTACCGACTCAAGGGAGCCCCGCGGCCGATGCCGGGCCTGCGGGTGAAGCCGGTCA
CCGAGTGATCGATGGGGCGCCGGCGCGCAGAGGAAAGGGGAGCGCTCCTTTGCGTGTCCC
GGCGGCCCACAAGACTTTTTCTAGGGGCGCCTGTCGTTGACGCGGCAGGTGCCGAATTCC
TACAGTGGCAGCGCCATTTTTTCTCGTTAGAGGGATTTCCATGAAAAAAGCGCTCTGGCT
GCTTCTGGCTGCCGTTCCCGTGGTCCTGGTCGCCTGCGGCGGCAGCGACGACGACAAGCA
GACCGCCCAGGTCGATTACCTGGCCCTGCCGGGGGATGCCAAGCTGGATACCCGCAGCGT
CGACTACAAGTGTGAGAACGGTCGCAAGTTCACCGTGCAGTACCTGAACAAGGGCGACAA
CAGCCTCGCCGTGGTGCCGGTCAGCGACAACTCGACGCTGGTCTTCAGCAATGTGATTTC
CGCCTCCGGCGCCAAGTACGCCGCCGGCCAGTACATCTGGTGGACCAAGGGCGAGGAAGC
CACCCTCTACGGCGACTGGAAGGGCGGCGAGCCCACCGACGGGGTCGCCTGCAAGGAGCG
TTGAGTTCGACCTGGCGCCTTAGCCGAAATGAAGGAACCCGGCCGCGGCCGGGTTTCTTT
TGGCCTGCTTTTCCGCTCGGCAAAGGGGGTATGCTGGCAGCCCGTTGGTCCACCGTGCCG
CCCCATGCTGATCATCTCCAATGCCGTCCACCTGCCCGACCATGAGATCGAGCTGAATGC
CATTCGCGCCCAGGGCGCCGGCGGGCAGAACGTCAACAAGGTCTCCAGCGCGGTGCACCT
GCGCTTCGACATCCAGGCCTCGTCGTTGCCGCCGTTCTACAAGGAGCGTCTGCTGGCACT
GAACGACCAGCGCATCAGCGGCGACGGCGTGGTGGTGATCAAGGCCCAGCAGTACCGGAC
CCAGGAGCAGAACCGCGAGGATGCCCTGGAGCGCCTGGCGGAGTTGATCCGCAGCGTGGC
CAAGGTGCAGAAGGCGCGGCGCCCGACCAAGCCTACGCGCGGCTCGCAGAAGCGCCGGCT
GGACGGCAAGGCCAAGCGCGGCGCGGTGAAGGCCGGGCGCGGCAAGGTGGATTTCTGAGC
CGGCCGGTCTTCGCGACGGATCAGCGTACGGCCTGGGCCACCGGCTGGCCGAGGCCGCGC
TCGCGGTCGCGTTGCAGGCGATAGGCCTTGGCCGCGGCCGGGATCGCAGTGACCTGGCCG
GTTTCCAGCCAGCGTCGCAGGCGGGTGGCGTCGGCGAAGTGGGTGTACTTGCCGAAGGCG
TCCAGCACCACCAGGTTGACCGGGCTGCGGTTGATCGTGGTGCGCATCACCAGGCAGTGA
CCTGCTTCGTTGGTGAAGCCGGTCTTGGTCAACTGGATGTTCCAGGTCTTGTTGTTGATC
AGGTGGTTGGTGTTGCGGAAGCCCAGGGTGTAGTTGGGGTGGCGGAAGGCCACGGTCTTC
TCCGGAGTGGTGCTCCACTGGCTGAGCAGCGGGTATTGCCGGCTGGCCACCAGCAGGCGG
GTGAGGTCGCGAGCGGTGGAGACGTTGTGCAGCGACAGCCCGGTCGGCTCGACGTAGCGG
GTGTTCTTCATTCCGAGGGCGTGGGCCTTGGCGTTCATCGCCTTGACGAAGGCGTTCTTG
CCGCCCGGATAGTTCTGCGCGAGGCTGGCGGCGGCGCGGTTCTCCGAGGACATCAGGGCG
AGCAGGAGCATGTCCCGGCGGCTGATCTGGCTGCCGACCCGCACCCGGGAAAACACCCCG
CGCATTTCGCTGGTCTCGCTGATGGCGATCGGCAGTACCTCGTCCAGCGGCAGTTTCGAG
TCGAGCACGACCATGGCGGTCATCAGCTTGGTGATCGAGGCGATCGGCACCACCAGGTCG
GGGTTGCGCGAGTAGAGCACCTTGCCGGTGTTCTGGTCGGTAACCAGCGCGCTGCCCGAC
GCCAGCTCCTGTTGCAGCGGCAGCCCGGCCTTGGGCGGCGGGGAGGCGGATACCGCGGTG
GCAACGCTGAGGGACAGGAACAGGGTGACCAGTGACAGGAGACGGTTTCTCACGTGCGTT
GCTCACTAAGACGAGAAAGTGGGGGCCGTGGGGCGCAGTGTGAACTGGTGCCCATAATTG
AGCATTTTATGCTCTTTTGTAGGAAAAGCACGTAGGGCTTTGAAAGTGCTGACTTATGGC
TGGCCCGGTTCGGAGAGGTTCGGCGGATAACGCCTGTGGCGTTATTCGCCCTACGCCCGC
ATGGTCGTGGTGCGGTAGGGCGAATAACCGCAACGCGGTTATCCGCCGCCTCGGCGGGAG
TGCGCGGCATTCGCAGGGGCGAAAAAAAGCCGGCCATCACAGCCGGCTCAGGGTAACCGT
GAGGGTTCAGTCCGCGCAGACCTGGGCGATGGCTTGCGCCAGGCGGTCGAGGCGGCGCGC
GTCGAGACCGGCGACGTTGGCCCGGCCGCTGGAGACCAGGTAAACGGCGTGCTCGTCGCG
CAGCCGAGCGACCTGCTGCGGGCTCAGTCCGGTATAGGAAAACATCCCGCGTTGCGCGCC
GACATGGGCGAAGCGCTCGGCCAGGCCGTGTGGCGCCAGGGCTTCGACCAGGCCGATGCG
CAGGCTGGCGATGCGCGAGCGCATGCCTTCGACCTCTTCCTGCCAGAGTCCCTTCAACTC
GCTGTCGCCGAGGATCGCCGCGACCACCTCGGCGCCATGCGCCGGCGGGGTCGACCAGAG
GTTGCGGGCGAGGAAGGCCAGTTGGCTACGCACATCGGTGAGCTTCTCGGCGTTCTGCGC
GCAGACGATCAGCGCGCCGACGCGGTCGCGGTACAGGCCGAAGTTCTTCGAGCAGGAACT
GGTGACCAGCACCTCCGGCAGTTCGCCGGCGAACAGGCGTACCGCCCAGGCGTCTTCCTC
GAGACCGTCGCCGAAGCCCTGGTAGGCGAAGTCGATCAGCGGCAGCAGCTCGCGGCGACG
CACCACGTCGAGCACCCTGCGCCAGTCGTCGTGGCTCAGGTCGAAACCGGTCGGGTTGTG
GCAGCAGGCATGCAGCAGCACCACGTCTCCCTGGGGAATGCGCTCCAGGCCAGCAAGCAT
CGCCTCGACATCCAGGCGGTTGTCGGCGCCGACGTAGGGGTAGTGGGAAACCTTCAGGCC
GGCGGCGGCGAACAGCGTCTCGTGGATCGGCCAGGTCGGGTCGCTCAGCCAGATGCCGCG
GCCGGGCAGGCAATGGGCGATGAAGTCGCCAGCCAGGCGCAAGGCGCCGGTGCCGCCGGG
CGTCTGGGTAGCGTCGGCGCGTTGCTCCAGCAACAGCGGCGAGGCGGCGCCGAGCGCCAG
TTCCGCCAGGCGCGCGGCGAACAGCGCATCGCCGTGGCCGCCGACGTAGCTCTTGGTGGT
TTCCTGCTCGACCAGGCGCTGCTCGGCGAGTTTCACCGAGCGCAGGATCGGGGTCAGGCC
CTGGGCATCCTTGTAGACACCGACGCCGAGGTCCAGCTTGTCCGCGCGCGGATCGTTGCG
GTAGGCGTCGAGCAGGCCCAGGATCGGGTCGCCCGGTACGCGGGCGACCTTGGCGAAATG
ACTCATTTGCGCCCCTCGGCGGTTTTCGCTACCTCGTCGGTGCGCGCCGCCATGATGAAG
TCGTTGCGGTGCAGGCCCTTGATCGAGTGGCTCCACCAGGTCACGGTGACTTTGCCCCAC
TCGGTCAGCAGGCCCGGATGGTGGCCTTCGGCCTCGGATATCTCGCCGACGGCATTGGTG
AAGGCCAGGGCGTGCTTGAAGTTCTTGAACAGGTAGACCTTCTCCAGCTGCATGATGCCG
TCGCGGACTTCGATGTTCCAATCCGGGATCTGCCGCAGCAGCACGGGCAGTTCTTCGTCG
CTGACGTGCGGGGCGTCGGCGCGGCAGGCTTCGCAATGGGCTTGGGTGAGTGCGGTCATG
GTGGGAGTCCTTGGTTGTCGCATGTGGGAGCGGCGGACGGGCCGGACCCGTCCACCATAG
TACAAGGCCGCCGCGGGGTCAGCCGCGGCGGCGGCGATTCTCGTCAGGCCGCCTGCTTGG
GCGGGAACAGCGGCGCGTGCAGGCCCAGGCGCATGGCCTCGTGGACCAGTGCCATGATGT
CTTCCTGGGCCAGTTGGAACAGGCGCTTGAGGTCGGGCAGGACGAAATAGAGCGGTTGCA
GGATGTCGATGCGGTAGGGCGTGCGCATCGCCTCCAGCGGATTGAAGGCCTGGTGCAGCG
GCTCGTCGGAGAGGCAGTAGACGGTCTCCTTCGGCGAGGAGAGGATGCCGCCGCCGTAGA
TGCGCTTGCCCTGGTCGGTCTCGACCAGGCCGAACTCGATGGTCATCCAGTACAGGCGGG
CGAGGAACACGCGTTCCTCCTTGCTCGCCTTGAGGCCCAGCTTGCCGTAGGTATGGGTGA
ACTCGGCGAACCAGGGGTTGGTCAGCAGGGGGCAGTGGCCGAAGATCTCGTGGAAGATAT
CCGGCTCCTGCAGGTAGTCCAATTCTTCCGGGGTGCGGATGAAGGTGGCGACGGGGAATT
GCTGGCTGGCCAGCAGTTCGAAGAAGGTCTGGAACGGAATCAGTGCCGGAACCCGCGCCA
CGCGCCAGCCGGTGGTGGCCTGGAGAACCCTGTTGATCTCGTCGAGCTGGGGGATCCACT
CGTGGGGCAGGCCGAGCTGTTCGATGCCGTCGAGGTATTCCTGACAGGCGCGGCCTTCGA
TCACCTTCAGTTGCCGGGTGATCAGGGTATTCCAGACCTGGTGCTCGGTTTCCGGATAGT
GGATGAAACCGTTGTCGTCGGGCTGGCGGGCCACGTACTGCGTCGTTTTCATACGGACTC
CATGAGCGGCTTGTGGCCGCGGGGTCTTTGTTGTTGTCGTTGCCTTATCGATACCGCGTC
GGGACGGTCCGTGCAGCCCCGGATAGGGACCGGGCAACGGGGATGAATCGGCGTTTTCGT
AAAGTTTTCCTTACGAATTGGCCTGGGTCGCCTGTTCATTGGGCCAGGCATTCTTGCTGG
TGAGTCTAACTGTCACATATTCTTGACGGAAATTTCCGGCCGGGAGTTAAAAAAACCGGC
CGCGAGCCCATCAGAACGACAACACCGGGCCACGCCATGCGTATCAAAGTGCACTGCCAG
AACCGTGTAGGCATCCTCCGCGACATCCTCAACCTGCTGGTCGACTACGGCATCAACGTC
AATCGCGGCGAAGTCGGCGGCGACCAGGGCAACGCCATCTACCTGCTCTGTCCGAACATG
ATCAACCTCCAGTTGCAGTCGCTGCGGCCCAAGCTGGAGGCGGTGCCGGGGGTCTTCGGG
GTCAAGCGCGTCGGCCTGATGCCCAGCGAGCGCCGGCACCTGGAACTCAACGCGCTGCTC
GCCGCCCTGGACTTCCCGGTGCTCTCGGTGGACATGGGCGGGCAGATCGTCGCCGCCAAC
CGTGCCGCCGCGCAGTTGCTCGGTGTGCGCGTCGACGAGGTGCCGGGGATTCCGCTGTCG
CGCTATGTCGAGGACCTCGACCTGCCCGAACTGGTGCGCGCCAACAAGGCGCGGATCAAC
GGGCTGCGGGTGAAGGTGAAGGGCGACGTGTTCCTCGCCGACATCGCGCCGCTGCAATCC
GAGCACGACGAGAGCGAGGCGCTGGCTGGAGCGGTGCTGACCCTGCATCGCGCGGATCGC
GTCGGCGAGCGCATCTATCATGTGCGCAAGCAGGAGCTGCGTGGCTTCGACAGTATCTTC
CAGAGTTCGCGGGTAATGGCCGCGGTGGTCCGCGAGGCACGGCGCATGGCGCCGCTGGAC
GCGCCGCTGCTGATCGAGGGCGAGACCGGCACCGGCAAGGAGCTGCTGGCGCGCGCCTGC
CACCTGGCCAGCCCGCGCGGGCAGTCGCCGTTCATGGCGTTGAACTGCGCCGGCCTGCCG
GAATCCATGGCCGAGACCGAGCTGTTCGGCTATGGTCCGGGAGCCTTTGAGGGCGCCCGC
CCGGAGGGCAAGCTCGGCCTGCTGGAGCTTACCGCCGGCGGCACGCTGTTCCTCGACGGC
GTCGGCGAGATGAGCCCGCGCCTGCAGGCCAAGCTGTTGCGCTTCCTGCAGGACGGCTGT
TTCCGCCGGGTCGGCAGCGACGAGGAAGTGTACCTGGACGTGCGGGTGATCTGCGCCACC
CAGGTAGACCTGTCCGAACTCTGCGCCAAGGGCGAATTCCGCCAGGACCTCTATCACCGT
CTCAATGTGCTCTCGCTGCACATCCCGCCGCTGCGCGAGTGCCTGGATGGCCTGGCGCCG
CTCGCCGAGCATTTCCTCGACCAGGCCAGCCGGCAGATCGGCTGCGGCCTGCCGAAGCTT
TCCGCGCAGGCGCTGGAACGTCTCGAACGCTACCACTGGCCGGGCAACGTGCGGCAATTG
GAAAACGTGCTGTTCCAGGCGGTTTCGCTGTGCGAAGGGGGAACGGTCAAGGCCGAGCAC
ATCCGCCTGCCGGACTACGGCGCGCCGCAGCCGCTGGGGGATTTTTCCCTGGAAGGAGAC
CTCGACGCCATCGTCGGGCGTTTCGAGAAGGCGGTGCTGGAGCGCCTGTTCCGCGAGCAT
CCGAGCAGCCGCCAGTTGGGCAAGCGCCTCGGCGTTTCGCATACCACGGCGGCGAACAAG
CTGCGCCAGCATGGCGTGGGGCAAGGCGAGGGCTGAGCGGCATGCTTGCCGGTTTATTGC
AGGCTGGGAAAGAAACGGCGGAGGCGTCGGCCCTTGTGGAAGGGCGGCAGCACGATGAGA
CGCGGGGAAGACGGCCAGGATGTTCGCGAGGGGCGGGATTGTCGCCGCCGAGTACACAAT
GATCGCGCCGGATGGGCGAGCTGCCCGTCGTGGCGCGATCCTTCGGAGGTCGACCCGGAG
GTCGAGGAGAGTTTAGCCGCCAGTGCAGCCGTTGCCCCAGACCTGATATTCGACGGTATG
TTTCTGGCCGTTCGAATCTTCGTAGGTCATGCGTGCGGGAACGATGCCGCACGCATTGGA
AGTGTCGGTTGAAGATATAACGCGAGCCACATCCAGTTGCATGCCATAGGCATATTCTTC
AACAGCGTTTTCCTGCTGGCTGGCAGGTTGATCCTGGGCGCCAGCCGCCATCACCAGCGG
CGAGCAGGCGAACAGGGCCATCAGGGCGAAAGCCTTCATTACTATTTACCTGAGTAGTTT
CTGAGTGGGTAAGATCTGCCGTCGGAAGACAGGCGGACAGGTCACCGGTGCAACTCGATA
AACAAGGCTGGATAAGTAAGTCTGCAATCAAGTTGCGGAGTCGAAGTGCAACGGGAGTTA
ACTTCGGCTGTTGGGTTAATTGTAAGTTCGGATAGGCTGCGACATATAGACTCAGTCAAG
ACAAGAACCTTGTACGGATCGGTAACAATACCCTTGCGGCCCTCTGTGCCGCGGCTTTGC
GACCGGCTCACGGGTTTCTTTCCTGGCCCAGGGGCGATTGCGGGTCGAGCAGGGCGCTGC
GAATGAAGTGCAGGTAGCTGAGCACCCGTCGCAGCGGCGAGGTATCGAACTGCGGTGCGC
GCGGCTCCGGCGCCGCCCGTACCGCCATGATCGCCTGGTTCACCGCGTGCAGGGCGCGCT
GACGGTTGCTCGGCCCGGGTTGCAGGAACAGCCGGATCAGCGCCCGGCCCATCAGGCGGA
TCGCCCGGCGCCAGGCGGTGCGTTCGGCGTAGCAGGGCTCCTGGGGCAGGCGTTGTTGTT
CCAGGCGCAGCTCGATGATCGCCTGGCCGACCTCCAGCACCAGGAACATCCAGCCCAGCA
ACCGGCGTTGCACGTCCGGGCGGCCGGCGGAGAAGGTGTAGGCCTGGTTCAGCAGGTCGC
GGGTGCCGCTTTCGAAACCGGAGACCAGGCCCTTGCTCTTGCCACTGATGGCGAACACCA
CCCGCTCGCGCAGGTCGTGCTCCAGGCGCTTCCACATCCACGGCCGGTTTGGCGGCAGGA
TCACCCTGGCGGCGACCGTGGCGAGGACCATCGACAAGAGTAGTGCCAGGTATTCGTTGA
AGAAGGCCAGGGCGTCGTAGCGCGCCATGTTGGCCGGCAGCGAGGCGAAGCAGAACCACA
CCAGCAGGCCGACGCCGTAGCCGTTCCACTGCGGCCGCCAGAGCAGCAGGGCGCCGACCG
CGAAGACCGGCAGCAGGCAGCAGAGCAGCATCGGGAAACCGTCCACGTGGGGTAGCAGGT
AGAGCAGCACGAACAGCCCGGTGCAGGCCCCGGCGAGGGTCCCGAGGGTGAGTTGCAGCG
ACAACCGACCGGGATTCGGCGAGGTCGAGGAGAGCGCCGAGATCAGTACCGCGGTGAGGG
CGAAGGTGCCGCCGTGGGGCCAGGAGGTCTGGATCCAGAACGTGCCGAGCAGGCCGATCA
TCAGCGCGCTGCGCGCTCCGGCGACCAGCGCGGCGACCGGGTTGGCGCGGGCGACGAAGC
TTTCCTTCCATTGCTCGCGGGCATGGCGGTGTTCGGCCAGGGAAGCGTGGGTCAGGGCGT
AGTTGTGCAGGTCGTCGGTGAAACGGAAGGCCAGTTCGGCGGCGGTGTTGAAATCCAGCA
GGTCGTTCTCGCCGGGGCGCTGCTCCACCAGGCGCTGGCGGGCCTGGCGGATGTTCTGCA
TCAGTTCCGGCTTGTAGGCCTCGATGCGTTCGGCCAGGCGCGCGGCGTCGGCGTCGGTGG
GCGTCCGTTCGCGAATCGGCGCGAGCAGCCCGGCAAGCTCCGCCAGGCAGGGCGCCAGGA
CCTCCAGGACATTCTGCGCGCCGCGCCCGCGCAGGCGTTCGAGCAGGCGGTGGAGGCCGT
GGAAGCGACTGGTCATGACCATGAATTCGTTGTTCAGGCGAATCAGCCGGCCGCTGCGCA
GGCGCATGTGCGGATCTTCGAAAGTAGTGGCGCTGCGCAGGTTTTCCAGGCCCACGGACT
GGGCGACGAAGCGCGCGCTGAGCTCGCCGAAGCGCTCGCCGTCGAGGCTGCCCTGCAGGC
CTTCGGCGGCGAACTCGGCGAAGTCGCGGAAGCGCCCGTAGAGTGTGTTGCGCAGGGCGG
CGCCGCTGGTCTGCGGCAGGAAGATGGCGCTGACGGTACCGGTGCAGAGGATGCCCAGCG
ATATTTCCAGGACCCGCCACAGCGCCGCCATGAAGGCGCCTTCCGGGTGCGCGGTGGCTG
GAATCCCGATCATGGTCGCGGTGTAGCCGGCGAGTACGCAGGCGTAGCCGCGGAAATCGC
GGTAGCGCGCAGCGCCGGCGGTGCACAGGCCGACCCAGAGCGCCAGACAGGCAAGGAACA
GCACGCGCTCCTGGGCGAACAGGGCGATCAGAGTGACCATCACGCTGAGGCCGATCAGGG
TTCCGACGATGCGGTAGAAGCTCTTGGCCAGGACCTGCCCGCTCTGCGTCTGCATGACGA
TGAAGACCGTCACCAGCACCGTGCTCGGCTGCGGCAGCTCCAGGCGATAGGCCAGCCACA
GGGCGAGGCTGGCGGTGAGCAGGGCCTTGAACACGAAGACCCAGGCGACGCCGTCGCTAC
GCGCCCATTCGAGCAGGGCGCGGCGCAATTCGTCGGAGCTGGGAAAGAACGCGAGGGGAG
CCGGTGGAACCAGGGGGAGACCTTTCCGGGTGGCGCGGGGCACTGCTGCGAATCCTGAAC
GACGGCGAGGGGAGGCCGAAACGGCTGGGAATTCTAGGAGCGCCCGCGCTTGCGGATAAG
AGCTCGGATAGGTGAAAAATTTTTGTCACAAAAGGCAATAATAGGTGGGTTGACTCGTGA
CAGAATCTGCGCTGCCTTGGGGTGTCCTCCGGGTTGCGTGGAAAAGAGACGCGCCATAAG
CGTCAGAGCCTAGAGGGCCGTGATGGATATCCTGTTCAATATGCGCGCGTTCGTCAGCGT
CGCGGAGACCGGCAGTTTCACTGCCGCCGCCCAGCGCCTGGACCTGACGACCGCCTATGT
CTCCCGTGCGGTGGCCAAGCTGGAGGCCCACCTGCAGACCCGCCTGCTGCATCGCACCAC
CCGGCGCATCGCCCTGACCGAAGCCGGGCAGCGCTACCTGATGCGCGCCCAGCAGATACT
CGCCTACATCGAGGAGGCCGAGGCCGAGGCGGGCGACGCCCATGCGCGGCCGTCGGGCAC
GCTGAAGGTCCACGCGATGACCGGCATCGGCCAGCACTACCTGATCAAGGCCATCTCGCA
ATACTGCGAGACCTACCCGGAGGTTGGCTTCGACCTGACCCTGGCCAACCGGATCACCGA
CATTCTCGACGAGGGCTACGACATTTCCGTGGTGATAGCCCCCGAACTGCCGGACTCCGG
TTTCGTCTCCAAGTGCATCGGCCAGACCTACAGCATCCTCTGCGCCTCGCCGGGCTACAT
TGCCGCGAATGGCTTCCCCAGGCTGCCGGCGGAGCTGTCCGCGCACCGTTGCCTGCGCCT
GGTGAACTCGGTGATGTCGCTGGACCGCTGGCTGTTCGACGGTCCCGACGGCCAGGAACT
GGCCTGCATCAACCAGACGCATTTCCAGGTCAACACCGCCGACGCCATGACCGAGGCGGT
GGTCTCCGGCATGGGTATCGGCGCGCTGCCGGTGTACGCGGCGGTCAACGGCCTGAAGGA
CGGCAGCCTGGTGCGGGTGTTGCCGCGCTATAGCCTGTTCCATCTCAACGTCTACGCCCT
CTACCCCTCGCGGCAGTACCTGGATGCGAAGATCCGCACCTGGGTCGAGTTCCTCCGCGA
GCACATGCCGGCGATGCTCGCCGCGGACGAGCGCAGCCTGGCGGAGAGCGGTGGGTTGGC
GAACTGAGCGGGAGTGGTGGGCGGCGCCCTACAGGCTGTCTCCCACCCTCTGCAACTCCT
CGATCAACGCCCGCAGGCAACTCGGCAGTGCTTCCAGGTCGCGTACCAGCAGGCTGCGCT
CGCGGATCGCCCAGGGCTCGTCGAGTTCGATGGTCGCCAGTTTCATCGTCCGGCTGTGGC
GGCGCGCGGCGGACTGCGGGATCACGCCGATGCCGACGCCACCCTCGATCATCCGGCAGA
TCGCCTCGAAGCTGGAGACCTGGATGCGCAGCGATAGCTGCTCGCCCATCTGCTCCACCC
GTTCGTACAGGAAGGCGTGCAGGGTGGTGCCCTCGGGCAGGCCGATATGCTGGAACTGCA
GGGTGTCGCGCAGGCGTACCTTGGCCTGTCCGGCCAGCGGATGGCCCTGGGGCACCGCCA
TCACCAGGCGGTCGGTGCTGAAATGCAGGACCTGCAGGCCACTGGCTGCCACCGGCCCGG
CGATGATGCCGAGGTCGGTGGAGCCGTCCAGCACGCCGCGGACAATGTCGCGGCTGAGGC
GTTCCTGCAGGTCGACGGTGACGCCGGGACGAGCGGCAAGGAAGCCGGCGAGGATTTCCG
GAAGGAATTCGGTGACCGCGGTGGTATTGGCGAAGATGCGGATATGCCCGGCGGCGTCGC
TGCCGTACTCGGTGAACTCGCTCTTCAGGTATTCCACCTGGCGCATGATCAGCCGCGCGT
GCTGTAGCAGGCGCTGGCCCGCCGGGGTCAGTTCCACGCCGCGGCTGTCGCGGTACAGCA
GGCGGCTGCCGAGCTGGCCTTCGAGCGCCTTGACCCGTGCGCTGGCGGCGGCCGGGGAAA
GGAAGGCGCGGCGCGCGCCCTGGGTCAGGCTGGGCGACTCGGCGATATGGATGAACAGGC
GCAGGTCGGCGAGATCGAAATGCATGGGCACTCCATGGCGTTCGGCAAATCCGAACGCGC
CATTGCGTAATTGCAAATTCTCAAAACGCTAGCATCCTATCATTCTCCTCCCATCACCCC
CTAGGTCATGGGAAGCCACGCATGAGTGAGTCCGCTTTCGCCCCCTGGATCGGTCGCCAG
GAAGAAACCCACGATCAATTGAGCCGAAACCTGGTCAAGCGCATCGCCGCCACCTTCGGC
GAGCCGACCCCGGCCCACGGCGAAGCGCTGCCGCCGCTCTGGCACTGGGCGTTCTTCCAG
GACCCGGTGGAGGCCGCCGGCCTCGGCGTCGACGGCCACCCGGCGCGCGGCGGTTTCCTG
CCGCCGGCGGACGATCGCAACCGCATGTGGGCCGGCGGGCGCCTGGAGTTCCACCAGCCG
CTGCGGGTCGGCGGCGAGGCCAGCCGCACCTCGACCATCCTCCGGGTCGAGGAGAAGCAC
GGTCGCAGCGGTGCGCTGCTGTTCGTCACCCTGCGCCACGACTACCGCCAGGACGGCCAA
CTGGCGCTGAGCGAAGAGCACGACATCGTCTACCGCGAACCGACCCCGCCCAAGCTCGGC
GGTACCGAGGCCTTGCCCGAGGGCGACTGGCGCGAGGCGCTGGAGCCCGATCCGGTGTTG
CTGTTCCGCTACTCGGCGGTGACTTTCAACGGCCACCGCATTCACTACGACTGGCCCTAT
GTCACCGATGCCGAAGGCTATCCGGGCCTGGTGGTGCACGGTCCGCTGATCGCCACCCTG
GCCCTGCGCGCGTTCTGCCGGGCCAATCCGCAGGCGCGTCTGCGCCGCTTCGCCTATCGC
GGCCTGCGCCCGCTGATCTGTCCCGAGCCGTTCGAGGTCGGCGGCCGCCTGCTCGCTGCC
GGCAAGGCCGAGGTATGGGTCGGCAATGGCGCCGGCCTGGCCCAGCGCGGCGACGTGGAA
TTCGACTGAAAGGGCGCCAGCGCCCGTCCAACGACAAGAATCGAGGAGTCACCGATGAAT
CCGAACAGCGAAGAGCTGAACGCGATCCGCGAGGGCGTACGTGCCCTCTGCGCCGAATTC
GACGCCGCCTACTGGCGCCGCATCGACGAGCAGCGCGGTTTTCCCGAGGCCTTCGTCAAG
GCTCTGACCGACGCCGGCTGGCTCTCGGCGATGATCCCGGAGGAGTACGGCGGTTCCGGC
CTGGGCCTGGCCGAGGCCTCGGTGATCCTGGAGGAAGTCAACCGCTGCGGCGGCAACTCC
GGCACCGTGCACGGGCAGATGTACAACATGTTCACGCTGCTGCGTAACGGCAGCGAGGCG
CAGAAGCGCTTCTACCTGCCGAAGCTGGCCAGCGGCGAGCTGCGCCTGCAGTCGATGGGG
GTGACCGAGCCGACCACCGGCACCGATACCACCAAGATCAAGACCACCGCCGTGCGCAAG
GGCGACCGCTATGTGATCAACGGGCAGAAGGTGTGGATCTCGCGGATCCAGCACTCCGAC
CTGATGATCCTGCTGGCGCGCACCACGCCGCTGGCCGAGGTGAAGCGCAAGTCCGAAGGC
ATGTCGATCTTCCTCGTCGACCTGCGCGAGGCCATCGGCAAGGGCCTGACCGTGCAGCCG
ATCGCCAACATGGTCAACCACGAGACCAACGAGCTGTTCTTCGACAACCTCGAGATCCCC
GCCGATAGCCTGATCGGCGAGGAAGGCAAGGGCTTCCGCTACATCCTCGACGGCCTCAAT
GCCGAGCGCACCCTGATCGCCGCCGAATGCATCGGCGACGGCCGCTGGTTCATCGACAAG
GCCAGCCACTATGCCCGCGACCGCGTGGTCTTCGGCCGGCCGATAGGGCAGAACCAGGGC
GTGCAGTTCCCCATCGCCGAGGCGCACATCGAAGTGGAGGCCGCCGACCTGATGCGCTGG
CGCGCCTGCCAGGAGTACGACGCCGGGCTCAACGCCGGGGCCAGCGCGAACATGGCCAAG
TACCTGGCGGCGAAAGCTTCCTGGGAGGCGGCCAACGCCTGCCTGCAGACCCACGGCGGC
TTCGGCTTCGCCTGCGAGTACGACGTCGAGCGCAAGTTCCGCGAGACCCGCCTGTACCAG
GTGGCGCCGATCTCCACCAACCTGATCCTGTCCTACGTGGCCGAGCACCTGCTCGAACTG
CCGCGCTCGTTCTGAAGCGGGAGCCGCCCATGCAGATCGACCGTCTCGACCACCTGGTGC
TCACCGTCCGCGACATCGACGCCAGCATCGATTTCTACACCCGCGTACTGGGTATGCGCG
CCGTTACCTTCGGCGCGGGTCGCAAGGCCCTCGCCTTCGGTGCGCAGAAGATCAACCTGC
ACCAGGCCGGGGGCGAATTCGAACCCAAGGCCGAGCGACCTACGCCGGGGTCCGCCGACC
TCTGTTTCATCGTCGCCACGCCACTCGAGGCGGTGGCCGAGCAACTGCGCCAGCAGGCCG
TGGAAATCCTCGAGGGCCCGGTGCAGCGCACCGGCGCCGGCGGGCCGATCCTCTCGCTGT
ACCTGCGCGACCCCGACCTGAACCTGATCGAACTGAGCAACCCGCTGTAGGCCGCGTGCC
TCGGGACAACTACAAGAGAGCGTTGGTCATGACCGACTACACCCAGCAACTCGCCGGCTT
TCTCGCCGGCCTGCGCTACCAGGACCTGCCGCCGGCGGTGCTGGCGCGGATGGAAGAATT
GTTCCTCGACTGGCTCGGCTCGGCGCTGGCCGGCAAGGGCCAGCATCCGATCCCATTGTT
CGAGCGCTACGCCGAACGCATGGGCCCGGCCGACGGTAGCGCGCAGATCCTGCCCAGCCG
GCGGCGCAGCTCGCCGTATTTCGCCGCCCTGGTGAACGGCGCGGCTTCCCACGTGGTGGA
GCAGGACGACCTGCACAACAGCTCGGTGCTGCACCCCGCGGCGGTGGTCTTCCCTGCCGC
CCTGGCCGCGGCCCAGGACCTCGGCCGCAGTGGCGCCGAGCTGATCCTCGCGGCGGTGGC
CGGCTACGAGGCCGGCATCCGCATCGGCGAATTCCTCGGCCGTTCCCACTACCGGGTGTT
CCATACCACTGCCACGGTCGGCACCCTCGCCTCGGCAGTGGCGGTGGGCAAGCTGATGGA
CTTCGACCGCGAGCGCTTCGTCGACCTGCTCGGCAGCGCCGGAACCCAGGCCGCCGGGCT
CTGGGAGTTCCTCCGCGACGCCGCCGATTCCAAGCAGTTGCATACCGCCAAGGCCGCCGC
CGACGGGCTGCTCGCGGCCTATCTCACCGCCGACGGCCTGAGCGGCGCGCGACACATCCT
CGAAGGCGAGCAGGGGATGGCCGCCGGGATGTCCAGCGACGCCGACCCCGAGCGCCTGGT
GGATCGCCTCGGCAGCCGCTGGGCGTTGCTGGAAACCTCGTTCAAGTTCCACGCCTCGTG
CCGCCATACCCATCCCGCGGCCGACGCGCTGCTGGCGCTGATGCAGCGCGAAGGGCTCGA
TCACTCGCAGATCGCCGCGGTCACCGCGCGGGTCCACCAGGGCGCCATCGACGTGCTCGG
CCGGGTGGTCGAGCCGCAGACCGTGCACCAGGCGAAGTTCTCCATGGGCACCGTGCTGGG
CCTGATCGCCGTGTACGGCAAGGCCGGCCTCGGCGAGTTCCATCGGCATGCGCTGAGCGA
CCCACGGGTCGCTGCGTTCCGCGAGCGGGTCGAGATGCGCCTGGACCCGGAGGTCGACGC
CGCCTATCCGCAGCGCTGGCTCGGGCGGGTCGAAGTACTGGATCGCGAAGGGCGGCGCCA
TACCGCCGCCATCGACGAACCCAAGGGCGATCCCGGCAATACCCTCAGCCGCGACGAGCT
GGCCGACAAGTTCCGCCGCCTGCTGGCGTTTTCCGGCGCGGCCACCGGCGCCGAGGCGGA
GATCCTTATCCAGCGGGCCTGGGGCCTGCGTCAGGCGCCTTCCGTAACGCCCCTGATCTG
ATCAACCGAACCAGCCGCACCTCGTCTTCGACGGACGAGGGCAGGGAGTCCGACCCATGA
CGCAATCCCACCAGCCGCGCCCGCTCGACGGCATCACCGTGGTCAGCCTGGAGCACGCCA
TCGCCGCGCCCTTCTGCACCCGCCAACTGGCCGATCTCGGCGCGCGGGTGATCAAGATCG
AACGCCCCGGCGTCGGCGATTTCGCCCGCGGTTATGACGAGCGGGTCAACGGCCTGTCGT
CGCACTTCGTCTGGACCAATCGTTCCAAGCAGAGCCTCAGCCTCGACCTCAAGCAGGCCG
AGGCGCTGCCGTTGCTGGAGAAGCTGCTGGCCGGCGCCGACGTGCTGGTGCAGAACCTCG
CGCCGGGCGCCGCCGCGCGCCTGGGCCTGTCCTACGAGGCGTTGCGCGAGCGCTTCCCGC
GACTGATCGTCTGCGATATCTCCGGCTACGGCGAAGGCGGTCCCTACGAGAAGAAGAAGG
CCTACGACCTGCTGATCCAGAGCGAGGGCGGCTTCCTTTCGGTGACCGGCGGCGCCGGGC
CGAACGAGATGGCCAAGGCCGGCTGTTCGATCGCCGATATCGCCGCCGGCATGTACGCCT
ACAGCAGCATCCTCTCGGCCCTGCTGCTGCGCGAGCGCACCGGCGAGGGCAGCCGCATCG
ACGTGTCGATGCTGGAGAGCCTGGTGGAGTGGATGGGCTACCCGATGTACTACGCCTACC
AGGACGCGCCGCCGCCGCCGCGCGCCGGCGCTTCGCACTCGACCATCTACCCCTATGGGC
CATTCCCCGCCGGCGACGGCGGCACGGTGATGCTCGGCCTGCAGAACGAGCGCGAGTGGC
GGGCCTTCTGCGACAAGGTCCTGCGCCGCCCGGAGCTGGCCGACGACGAACGCTTCTCGG
CGAACTTCAAGCGCTCGGCCAACCGCGAGGAGCTGCGTGCGCTGATCGTCGAAGCCTTCG
CCGCCTTGCCGGCCGCCGAGGTGGTGGCGCGCCTGGAACAGGCGCAGATCGCCAACGCCC
ACGTCAACGACATGGCCGGGGTCTGGGCGCACCCGCAGTTGCAGGCGCGGCAACGCTGGA
CCTCCATCGACAGCCCGGCCGGGCGCCTGCCGGCGTTGTTGCCGCCGGCCAGCAGCAGCG
CCTTCGTTCCGCGCATGGATGCGGTGCCGGCGCTGGGCGGCGACAGCGACGCGCTGCTTG
CCGAACTGGGCTGTACCGCGGCCGATATCCAGCGCCTGCGCGCGACCGGAACGGTATGAG
GAGACGGACATGAACCGACAGATCGTGCGCAGCGCGCTGTTCGTCCCGGCGACCCGCCCG
GAGCGGATCCCCAAGGCCCTTGCCAGCGGCGCCGACCGGGTCATCGTCGACCTCGAGGAT
GCGGTGGAGGAGGGGCTGAAGGTCGAGGCGCGGGCCAATCTCCGGCGATTCCTCGTCGAT
ACGCCGGAAGCCCGGGTGCTGGTGCGGATCAACGCGGCGGAGCATCCCGGACATGCCGAC
GACCTGGCGCTGTGCCGCGACCACGCCGGAGTGATCGGCCTGCTCCTGCCGAAAGTGGAG
AGCGCCGCCCAGGTGCGCCACGCCGCCGTGGCCAGCGGCAAGCCGGTCTGGCCCATCGTC
GAGAGTGCCCGCGGCCTTGCCGCGCTGGGCGAGATCGCCGCCGCCGCGGGGGTCGAGCGG
CTGTCCTTCGGCAGCCTCGACCTGGCCCTGGACCTCGATCTCAACACCGGCAGCAACGCC
GCCGAACAGATCCTCGGTCACGCCCGTTACGCGCTGCTCCTGCAATCGCGCCTGGCAGGC
CTGGCGCCGCCGCTGGACGGTGTCTATCCGGCGATCCAGAACCGTGCCGGACTGGTCGAG
GCAGTGCGCTTCGCTCGCGATATGGGCTTCGGCGGGTTGCTGTGCATCCATCCGAGCCAG
GTCGAGCCGATCCACCAGACATTGATGCCGAGTCCGGCGGAACTGGAGTGGGCGCGTCGG
GTGGCAGAGGCCGGCGCCTCCGGTGCCGGCGTCTTCGTGGTCGACGGCGAGATGGTCGAC
GCGCCGGTGCTGGGACGCGCGCGACGCCTGCTGGAGCGGGCCGGGGAGGGCGGCTGAACG
CGTTCGACAGACGCGAACGCGGGCTTGAGCAATGGCGAATTCTCCGAACGCGCCGGCTGC
GTCAGGCTCGTCGATACCTCGAAAGCACAACAACAATCTGAGGTCACGAAATGTTCAAGA
CGATGGTACGGGCGCTGTTGTGCGCCCTGGCGATCGGTGGCTCCTGCCTGGCGAATGCCG
CGCAGCCGATCGTCATCAAGTTCTCCCACGTGGTCGCGGAAAACACGCCCAAGGGCCAGG
GCGCGCTGCTGTTCAAGAAACTCGTCGAACAGCGCCTGGGCGGCCGGGTCGAGGTAGACG
TCTATCCCAACTCGTCGCTGTTCGGCGACGGCAAGGAAATGGAGGCGCTGCTGCTGGGCG
ACGTGCAGATGCTGGCGCCGTCCCTGGCCAAGTTCGAGCAGTACACGCGCAAGGTGCAGA
TCTTCGACCTGCCGTTCCTCTTCGACGACATCCAGGCGGTCGACCGCTTCCAGCGCAGCC
CGCAGGGGCGCGCCCTGCTGACCAGCATGCAGGGCAAGGGCATCCTCGGCCTGGCCTACT
GGCACAACGGGATGAAACAGCTCTCCGCCAATCGCCCGTTGCTGGAGCCGGAAGACGCGC
GCGGGCTGAAATTCCGCGTGCAGGCGTCCGACGTGCTCAACGAGCAGTTCCGCCAGCTCC
GCGCGATCTCCCGGAAGATGTCCTTCGCCGAGGTCTACCAGGGCTTGCAGACCGGCGTGG
TGAATGGCACCGAGAACACCTGGTCGAACTACGAGAGCCAGAAGGTCAACGAGGTGCAGA
AGTATTTCACCGAGTCCAACCACGGCCTGGTGGACTACATGGTGATCACCAACGCGAAGT
TCTGGAACGGCCTCCCGGCGGACATCCGCGAAGCGCTGCAGCGGATTATGGACGAGGTCA
CCGTGCAGGTGAACATCGAAGCCGAGCGCCTCAACCGCGACGCCCGCCAGCGCATCCTCG
CCAGTGGTGTCAGCGAGATCCATACCCTGACCCCGCAGCAGCGCGCCGACTGGCGCCAGG
CGATGCAGCCGGTGTGGCAGAAATTCCGCGGCAATGTCGGTGCTGACCTGCTCCAGGCCG
CCGAAGCCTCCAACCGTCCCGATTGACCTGTCCGGCCCCGTCCGGCCGGGCGGGGCATTG
TGGAGAACGCTGCGATGAATCGACTCGTGCGCGTCTGGAACCGCTTCGAGGAGGGCGCTA
TCGTCTTCCTGCTGGCGGCGATGACGCTGGTGACCTTCCTCTATGTGGTGATGACCAACG
TCTTCACCCTGTTCTACGACCTCGGCGACCGCCTGCCGGCACTGCGGGCTCCGCTGTACT
CGGTGGGCGACGCGATCCTCGGGGTAGCCCAGGACATGTCCTGGAGCAACGCGCTGACCA
AGGCGCTGTTCGGCTGGCTGATCTTCCTCGGCATCGCCTACGGCGTGCGCACCGCCGGCC
ACCTCGGGGTGGACGCCCTGGTGCGCCTGGCGCCGCGTCCCTTGCAGCGCCTGATCGGGA
TACTCGCCTGCCTCTGCTGCCTGGGCTACGCCGGGCTGTTCATGGTCGCCAGCTACGACT
GGGTGAAGACTCTGCTGGTCGCCGGCATCGGCGCCGAGGACCTCGATCACTTCGGCATCC
TCCAGGCCTACATCGCGCTGGTCGTGCCGGTCGGCTTCGGCCTGGTGCTGCTGCGCTACC
TGGAAATCCTCGTCAACCTGTTGCGCGGTCGCCAGCTCGGGCTGGGCCTCGCCGACGAGG
CCGCCGAGGCCTCCAAACTGGCCGGCGAAGAGGCCGGGGAGAACCGCCCATGACCGTGCT
GATCCTGTTCCTGCTGCTGTTCCTGTTCATGTTCATCGGCGTGCCCATCGCCATCTCCCT
GGGGTTGTCCGGCGCCCTGACGATCCTGCTGTTCAGCCCGGATTCGGTGCGCTCGCTGGC
GATCAAGCTGTTCGAGACCTCCGAGGCCTACACCCTGCTGGCGATCCCGTTCTTCCTGCT
CTCCGGCGCGTTCATGACCACCGGTGGCGTGGCGCGGCGCCTGATCGACTTCGCCAATGC
CTGCGTCGGGCATATCCGCGGCGGCCTGGCGATCGCTGCGGTGCTCGCCTGCATGCTGTT
CGCCGCGCTGTCCGGTTCCTCGCCGGCGACGGTGGCGGCGGTCGGCTCGATCGCCGTGGC
CGGCATGGTCCGCTCCGGCTATCCGCGCGCCTTCGGCGCGGGGATCATCTGCAACGCCGG
GACCCTGGGCATCCTCATCCCGCCATCGATCGTGATGGTGGTCTACGCCGCCGCCACCGA
GACCTCGGTGGGCAAGCTGTTCGTCGCCGGGGTGGTTCCGGGGTTGTTGCTCGGGGTGAT
CCTGATGGTGGTGATCTACATCGTCGCGCGGGTCAAGAAGCTGCCGGCGCAGCCGCGCGC
CAGCTTCCGCGAGTGGCTGGCCGCCGCACGCCGTGCAGGCTGGGGCCTGTTGCTGCTGGT
GATCATCCTCGGCGGCATCTATTCCGGGCTGTTCACCCCCACCGAGGCGGCGGCGGTGGC
GGCGGTGTACTCGGCCTTCGTCGCGCTGTTCGTGTACAAGGACATGCGCCTGCGCGACTG
TCCCAAGGTGCTGCTGGAGTCGGGGCGGCTGAGCATCATGCTGATGTTCATCATCGCCAA
CGCCATGCTCTTCGCCCATGTGTTGACCACCGAGCAGATCCCCCAGCAGATCACCGAATG
GGTGGTGCAGGAAGGCCTGACCCCGATCGGCTTCCTGCTGATGGTCAACGTGGTGCTGCT
GGTCGCCGGCAGCTTCATGGAGCCCTCGGCGATCGTGCTGATCCTGGCGCCGATCTTCTT
CCCCATCGCCATGAAGCTGGGCATCGATCCGATCCACCTGGGTATCGTCATGGTGGTGAA
CATGGAGATCGGCCTGGTACACCCGCCAGTGGGCCTCAACCTGTTCGTCACCTCGGCGGT
CACCGGCATGCCGCTGGGGGCGACCATCCGCGCGGCGCTGCCGTGGCTGATGATCCTGCT
GCTGTTCCTGATCCTGGTGACCTACGTGCCGTTGATCTCGCTGTGGCTGCCGGGCCTGCT
GGGCATGAGTTGAGGTCGCGGCGGCGGGGCGCGGGACGCGCTCCGCCGCCCGGCGCAAGG
CTACGATCGGCGCGGCTTATAGCTACGATCGGCGCTGTCGCGCAGTGGTAAGACCATGGT
CGTATGGTTCGTGGGGTGTGCGCTCGCTACAACTGGGCACAACAAAAACAACACTCACGT
ACCGAGGTTAAAGCCATGTCTGCGGCATCCCTGTACCCCGTGCACCCGGAAGCGGTGGCA
CGGACCTTCACCGACGAAGCCACCTACAAGACGATGTACCAGCAGTCCGTCGTCAACCCC
GACGGCTTCTGGCGCGAACAGGCCCAGCGGATCGACTGGATCAAGCCGTTCGAGAAGGTC
AAGCAGACCTCCTTCGACGACCATCACGTGGACATCAAGTGGTTCGCCGACGGCACCCTC
AACGTGTCGCACAACTGCCTCGACCGTCACCTCGCCGAACGCGGCGACCAGGTGGCGATC
ATCTGGGAAGGCGACGATCCCGCCGACCACCAGGAAATCACCTACCGCCAGCTTCACGAG
CAGGTCTGCAAGTTCGCCAACGCCCTGCGCGGGCAGGACGTGCACCGCGGCGACGTAGTG
ACCATCTACATGCCGATGATCCCCGAGGCCGTAGTCGCCATGCTCGCCTGCACCCGCATC
GGCGCGATCCACTCGGTGGTCTTCGGCGGCTTCTCCCCCGAGGCCCTGGCCGGACGCATC
ATCGATTGCAAGTCGAAGGTGGTGATCACCGCCGACGAAGGCGTGCGCGGCGGCAAGCGT
ACTCCGCTGAAGGCCAACGTCGACGACGCCCTGACCAACCCGGAAACCTCCAGCGTGCAG
AAGATCATCGTCTGCAAGCGTACCGGCGCCGAGATCAAGTGGAACCAGCACCGCGACGTC
TGGTACGACGACCTGATGAAGGTTGCCGGCAGCACTTGCGCACCCAAGGAAATGGGCGCC
GAGGACCCGCTGTTCATCCTCTACACCTCCGGCTCCACCGGCAAGCCGAAGGGCGTGCTG
CATACCACCGGCGGCTACCTGGTGTACGCCTCGCTGACCCACGAGCGGGTCTTCGACTAC
CGTCCGGGCGAAGTCTACTGGTGCACCGCCGACATCGGCTGGGTCACCGGCCACACCTAC
ATCGTCTATGGCCCGTTGGCCAACGGCGCCACCACCATTCTGTTCGAGGGCGTACCGAAC
TACCCCGACGTGACCCGCGTGGCGAAGATCATCGACAAGCACAAGGTCAACATCCTCTAC
ACCGCGCCGACCGCGATCCGCGCGATGATGGCCGAAGGCAAGGCGGCGGTGGCCGGTGCC
GACGGTTCCAGCCTGCGTCTGCTCGGTTCGGTGGGCGAGCCGATCAACCCGGAAGCCTGG
CAGTGGTACTACGAGACCGTCGGCCAGTCGCGCTGCCCGATCGTCGACACCTGGTGGCAG
ACCGAGACCGGCGCCTGCCTGATGACCCCGTTGCCGGGCGCCCATGCGATGAAGCCGGGC
TCCGCGGCCAAGCCGTTCTTCGGCGTGGTCCCGGCGCTGGTGGACAACCTCGGCAACCTG
GTCGAAGGCGCCGCCGAGGGCAACCTGGTGATCCTCGACTCCTGGCCGGGCCAGGCGCGG
ACCCTGTTCGGCGACCATGACCGCTTCGTCGACACCTACTTCAAGACCTTCAAGGGCATG
TACTTCACCGGCGATGGCGCGCGCCGCGACGAGGACGGCTACTACTGGATCACCGGGCGA
GTCGACGACGTGCTCAACGTCTCCGGCCACCGCATGGGCACCGCCGAGGTGGAAAGCGCG
ATGGTCGCCCACCCGAAGGTCGCCGAGGCGGCGGTGGTCGGCATGCAGCACGACATCAAG
GGGCAGGGCATCTATGTCTACGTCACCCTCAACTCCGGGGTCGAGCCGAGCGAGGCGCTG
CGCCAGGAGCTGAAGCAATGGGTCCGCCGCGAGATCGGTCCGATCGCCACGCCGGATGTG
ATCCAGTGGGCGCCGGGACTGCCGAAGACCCGTTCGGGCAAGATCATGCGGCGCATCCTG
CGCAAGATCGCCGCGGCCGAGTACGACACCCTCGGCGACATCTCCACCCTTGCCGACCCG
GGCGTGGTCCAGCACCTGATCGAGACCCATCGCTCGATGCAGGCCGCCTGACTTCCGCCT
GATCCGAAACGACCCCGCGCGGTGCGAGCCGCGCGGGGTCTTTCATTTGGCGCGGGCCGA
GGAGTAGGGCGTTTCGAATGGGCTCGCGTCGGGAATGGGGCGGCGGTAACACTTCGGTGA
TGCGCGCCTGCGCATAATTGGGGCGAGAGGAAACGCCACGCACAGCCAAGGTGCGACACG
GGGTAGCAGTCGAGGCGAGTCGTAGCGGTCAAGCCATTGAAGGAGAAGGAATTAGCAATT
TATGGCTTGAGATTTGCTTTATTCATTGATTACACTTCGCGCTTTCCGGGCACAAATGTC
GCTGCCTGTCAATATCGCCGAATGCCCTCTTCGGTGCTTTTATAATTAGTTGTCGCATTG
AAGAAATAACCACTTTCGGCCTGTCGCTAGAATGCCGCTCACCCCAGCTGGCGCCCTGTC
CACGAGAAGGCGCCATGCGCAAGAGCCGGTGATCACGCATATCCGTCGGCAGCCTGGGCA
AGGTTCTATTTCTCCTGCCAATCGATGCCATCCCCTTCGAAGGAGTTCCAGATGAAGAAG
CTCGCACTTCTCGGCGCCCTGGCGCTGTCCGTGCTCTCCCTGCCCACTTTCGCCGCCGAC
AAGCCGGTGCGCATCGGCATCGAGGCGGCCTACCCGCCGTTCTCGCTGAAGACCCCGGAC
GGCCAGTTGGCAGGCTTCGACGTGGATATCGGCAATGCCCTCTGCGAAGAGATGAAGGTG
CAGTGCAAGTGGGTCGAGCAGGAGTTCGACGGCCTGATTCCGGCACTCAAGGTGCGCAAG
ATCGATGCGATCCTCTCGTCGATGACCATCACCGACGAGCGCAAGCGTTCGGTGGACTTC
ACCAACAAGTACTACAACACCCCGGCGCGCTTCGTGATGAAGGAAGGCGCCAGCCTCAAC
GATCCCAAGGCCGACCTGAAGGGCAAGAAGGCCGGCGTGCTGCGTGGCAGTACCGCCGAC
CGCTACGCCTCCGCCGAACTGACCCCGGCCGGCGTCGAAGTGGTGCGCTACAACTCCCAG
CAGGAAGCCAACATGGACCTGGTGGCCGGTCGCCTCGACGCGGTGGTCGCCGATTCGGTG
AACCTCGAGGACGGCTTCCTCAAGACCGATGCCGGCAAGGGCTACGCCTTCGTCGGTCCG
CAACTGACCGATGCCAAGTACTTCGGCGAAGGCGTCGGCATCGCCGTGCGCAAGGGCGAT
AGCGAGCTGGCCGGCAAGTTCAACGCGGCCATCGACGCGCTGCGCGCCAACGGCAAGTAC
AAGCAGATCCAGGACAAGTACTTCAGCTTCGACGTCTACGGTTCGAACTGACGCTATCCG
TCAGAGGTGGCACAAACGTCCGCGACGCCTCGCGCTGTTTGTGCCACTTTTTTATTGAGT
GGACGCCACTGCTTTAGCGCTGCATTAGCTGCATAGAGGTACCGTTTTGATGATCACTGG
CTACGGTGCGACCATCGTCGATGGCGCCTGGCTGACTCTCCAGCTGGCCCTGCTTTCCAT
GCTCCTGGCCATCGTCCTCGGCCTGCTGGGCGCGGCCTTCCGCCTGTCGCCGGTGCGCTG
GCTGGCCTGGTGCGGCGACCTGTACGCCACGGTAGTGCGCGGCATCCCCGACCTGGTGCT
GATCCTGCTGATCTTCTACGGCGGCCAGGGCCTGCTGAACTGGGTCGCCCCGCAACTCGG
CTACGACGACTACATCGACCTGAATCCCTTCGTGTCCGGCGTCGGCACCCTCGGCTTCAT
CTTCGGCGCCTATCTCTCGGAGACCTTCCGCGGCGCCTTCATGGCGATTCCCAAGGGCCA
GGGCGAGGCCGGCTACGCCTATGGCATGAGCCACCGCCAGGTGTTCTTCCGCATCCAGGT
GCCGCAGATGATCCGCCTGGCGATCCCCGGCTTTACCAACAATTGGCTGGTGCTGGTCAA
GGCCACCGCGCTGATTTCCGTGGTCGGCCTGCAGGACATGATGTTCAAGGCCAAGCAGGC
CTCCGATGCGACCCGCGAGCCGTTCACCTACTACCTCGCCGTGGCCGGCCTGTACCTGCT
GGTGACCAGCGTGTCGCTGCTGTTGCTGCGCCTGCTCGAACGCCGCTATTCGGTCGGCGT
GAAAACCGCGGAACTGTGAGTCAAGGGGCCCTATCGTGATCTTCGATTTCTCCGTCATCT
GGGACAGCCTTCCGCTCTATTTCGACGGCCTGCTGGTCACCCTCAAGCTGCTCTCGATCT
CCCTGCTGATCGGCCTGCTGCTGGCGGTGCCGCTGGCGCTGATGCGGGTCTCTAAGCAGC
CGCTGGTGAACTTCCCGGCCTGGCTCTATACCTACGTGATCCGCGGCACGCCGATGCTGG
TCCAGCTGTTCCTGATCTACTACGGCCTGGCGCAGTTCGACGCGGTGCGCGAGAGCGCGC
TGTGGCCCTGGCTGTCGAACGCCTCCTTCTGCGCCTGCCTGGCGTTCGCCATCAACACCA
GCGCCTATACCGCCGAGATCCTCGCCGGCAGCCTCAAGGCCACGCCCCATGGCGAGATCG
AGGCGGCCAAGGCGATGGGCATGTCGCGCCTGAAGATGTACCGCCGCATCCTCCTGCCGT
CGGCACTGCGGCGTGCGCTGCCGCAGTACAGCAACGAAGTGATCATGATGCTGCAGACCA
CCAGCCTGGCGTCCATCGTCACCCTGGTGGACATCACCGGCGCCGCGCGGACCGTCTACT
CGCAGTACTACCTGCCGTTCGAGGCGTTCATCACCGCCGGTCTGTTCTACCTGTGCCTGA
CCTTCATCCTGGTGCGCCTGTTCAAGCTTGCCGAGCGCCGCTGGCTGGCCTACCTGGCGC
CGCGCAAATCCTGATCCGGAGGACCGCATGGAGCGTATCGACCACCTGCTGCCGTGGAGC
ACCCTGGGAAGCGAGAAGCGCCTGAGCGTGTTCCGCTTCGGCTGCGGCGCGCGCAAGGTC
TACATCCAGTCCAGCCTGCACGCCGACGAGCTGCCGGGCATGCGCACTGCCTGGGAGCTG
AAGCAGCGGTTGCGCCTGCTGGAGGCGGAAGGCCGCCTGCGCGGCACCGTCGAGCTGGTG
CCGGTGGCCAATCCGGTCGGTCTCGGGCAGATGATCCAGGCGCTGCACCAGGGGCGCTTC
GAAATGAGCAGCGGGCGCAACTTCAATCGCGATTTCCCCGACCTGCTGGACGCGGTGATC
GACAGCGTCGGCGAGCGTCTCGGCAGCGATCCGGCGGCCAATGTCGCGCTGGTCCGCCAG
GCCCTGTGCGCGGCGCTGGACGCCCTGCCGCCGGCGACCTCGGAACTGGAGGGCATGCAG
CGCCTGCTCTATCGCCACGCCTGCGACGCCGACCTGGTGCTCGACCTGCATTGCGACTTC
GAGGCCGCCATCCATCTCTATACCCTGCCGCAGCAATGGCCCGCCTTCGCCTCCCTGGCC
GCACGCCTGGGCGCCGCTGTCGGGCTGCTCGCCGAGGAGTCCGGCGGCGGTTCCTTCGAC
GAGGCCTGCTCGGTGCCGTGGCTGCGCCTGTCGCGCCTGTATCCGCGCGCCGAGCTGCCG
CTGGCCTGCCTGGCGACCACCGTCGAACTCGGCGGCCAGGCCGATACCACGGCGCAGCAG
GCCGAGGCCAACGCCGCGGCGATCCTGGCCTTCCTCGCCGAGCAGGGCTTCGTCGAGGGC
GAATGGCCGGCGGCGCCCGAAGCCTGCTGCGAAGGCTTGCCCTTCGAAGGCACCGAATAC
GTCCACGCGCCGCATACCGGCGTGGTGAGTTTCCTGCGCCGGCCGGGCGAATGGGTGGAG
GCGGGCGAACCGCTGTTCCAGGTCATCGATCCCCTGGCCGACCGTGCCAGCACCGTGTGC
GCCGGGGTTTCCGGCGTGCTTTTCGCCATCGAACGGATGCGCTACGCGCAGCCGGGACTC
TGGCTGGCCAAGGTGGCCGGTCGTCAACCGATCCGTCAGGGACGCTTGCTCAGCGACTGA
TTAGCCGAGAACACACACATGTACAAACTGGAAGTCCAAGACCTGCACAAGCGCTACGGT
AGCCACGAGGTGCTCAAGGGCGTCTCGCTGGCGGCGAAAGCGGGCGACGTGATCAGCATC
ATCGGCTCGAGCGGTTCCGGCAAGAGCACCTTTCTGCGCTGCATCAACCTGCTGGAACAG
CCGCACGCCGGCAAGATCCTGCTCAACGGCGAGGAGCTGAAGCTGGCGCCTGGCCGCGAC
GGCGCGCTGAAGGCCGCCGACTCCCGCCAGTTGCAGCGGATGCGCTCGCGCCTGTCGATG
GTGTTCCAGCATTTCAACCTGTGGTCGCACATGAGCGCCCTGGAGAACGTCATCGAGGCG
CCCGTGCATGTGCTCGGCGTGTCGAAGAAGGAAGCCATCGAGAAGGCCGAGCACTACCTG
GCCAAGGTCGGCGTGGCGCACCGCAAGGACGCCTACCCGGCGCACATGAGCGGCGGCGAG
CAGCAGCGCGTGGCGATCGCCCGGGCGCTGGCGGTGGAGCCGGAAGTGATGCTGTTCGAC
GAGCCGACCTCGGCGCTCGACCCCGAACTGGTGGGCGAAGTGCTGAAGGTCATGCAGGAC
CTGGCCCAGGAAGGCCGCACCATGGTGGTGGTGACCCACGAGATGGGTTTCGCCCGCGAG
GTGTCGAACCAGTTGGTGTTCCTGCACAAGGGCCTGGTCGAGGAACACGGCTGCCCGAAG
GAAGTCCTCGCCAACCCGCAGTCGGACCGCCTCAAGCAGTTCCTCTCCGGCAGCCTCAAG
TAACATTCATCGCAGAGGCCGGCTAAGCTGCTCCCATGACTGCCCAACCCCAACGCATCG
GTTTCCTCCTCTGGCCCGCCACCCGCGCGCTGACGCTATCGCTTGCCGAGGAAGCCCTGC
GGGCGGCCCGGCGGTTGCACCCCGAGGCGCTCTACGAGCCGCTGTTCCTGCTCGCCGAAG
CGCCGGCCGAAGAGGAGGGCTGGCGCCTGCCGGGAACGGCCTGGAACGGCAGGCTGGAGC
AATGCTCGCGGCTGTTCCTGGTCGCCGACGAGGCGCCGGCGGCGGTGTCGCCAGCGCTGG
GCCTGGCGCTCAAGCAACTGGCGCGTTCGGGAGCGGCGATCGGCGCGCTGTCCGCCGGCA
TCTACCCGCTGGCCCAGCTCGGCCTGCTCGACGGTTATCGCGCCGCGGTGCACTGGCGTT
GGCACGATGACTTCACCGAGCGCTTCCCCAAGGTCATCGCCACCAACCACCTGTTCGAGT
GGGATCGCGACCGCATGACCGCCTGCGGCGGCATGGCGGTACTCGACCTGCTGCTGGCGC
TGCTGTCCCGCGACCATGGCGCTGAACTGGCCGGCGCGGTCTCGGAGGAGTTGGTGGTGG
AGCGCATCCGCGAAGGCAACGAGCGCCAGCGCATCCCGCTGAAGAATCGCCTCGGCTCCA
GCCATCCGAAGCTGACCCAGGCGGTACTGCTGATGGAAGCCAATATCGAGGAGCCACTGA
CCACCGACGAGATCGCCCAGCATGTGTGCGTTTCGCGGCGCCAGTTGGAACGGATCTTCA
AGCAATACCTGAACCGCGTACCCAGCCAGTACTACCTGGAGCTGCGCCTGAACCGCGCGC
GGCAGATGCTGATGCAGACCAGCAAGTCGATCATCCAGATCGGCCTGTCCTGCGGTTTCT
CTTCCGGGCCGCATTTCTCCAGCGCCTACCGCAACTTCTTCGGCGTCACTCCGCGCGAGG
ACCGCAACCAGCGGCGCGGCGGCAGCGCCTTCGAGACGACCTTCACCCCCGTCGAGCGCG
GCTGATCGCCAACGGCGCGGCGTTTTCAGCCGGGCTTTGCGACGCCCCGAGAGGCGGATC
GCCTCGGAAAGTCGCCGAGTTCGCGACGGGCCGTCGGAATGATCGCCTCCAGCAGTTCCA
GCGGAACGTCGCTGGCGAACAGGTTGACCACGAAACGCCGGCCGGCGTCGTCGCGAAAGA
CCTCGAACAGCGGCTGTTCGCCGCGCCAGCACTCCAGGCCGAGGCCGTCGCGTGGATTGA
CGTCGGAGGCGAAGACGAGACGGTAGTCGATTCCCTCGATGGGCATGGCTTGTTTCCCTG
CTGTTCCCGCCCGCGTGGCGGCGTAGAAGAAGTATGCACCCGAGTGCATCGCGCGTTTAC
ACTGCGCCTTCCCGATGCTTTCTGTCGCATTTCCGAAAGCCGCGGAAATTCCCGGGTTGG
CGCTATAACAAGTTGTCGCATGGCGGCAATGCCGGCCCGGTCCCAATCCCTACAATCCTT
TCATCGATAGCCGCCTTCAGGCAGGAGAAACACCGATGTCCGCTCCCCATGCGCAGGTAG
AACGTGCCGATTTCGACCGGTATATGGTCCCCAACTACGCCCCCGCCGCCTTCATTCCGG
TGCGAGGCGAGGGATCGCGCGTCTGGGACCAGAGCGGCCGCGAACTGATCGATTTCGCCG
GCGGCATCGCCGTGACCTCCCTGGGCCACGCGCATCCGGCGCTGGTCAAGGCGCTCACCG
AGCAGGCCCAGCGCATCTGGCACGTTTCCAACGTCTTCACCAACGAGCCGGCCCTGCGCC
TGGCGCGCAAGCTGGTGGACGCCACCTTCGCCGAGCGGGTGTTCCTCGCCAACTCCGGCG
CCGAAGCCAACGAGGCGGCCTTCAAGCTGGCTCGCCGCTACGCCAACGATGTCTACGGCC
CGCAGAAGTACGAGATCATCGCCGCCAGCAACAGCTTCCACGGGCGCACCCTGTTCACCG
TCAACGTCGGCGGCCAGCCGAAGTATTCCGATGGCTTCGGGCCCAAGTTCGAGGGTATCA
CCCACGTTCCCTACAACGACCTGGAAGCGCTGAAGGCGGCGATCTCCGACAAGACCTGCG
CCGTGGTGCTGGAACCGATCCAGGGCGAGGGCGGCGTGCTGCCGGCGCAGCAGGCCTACC
TGGAAGGGGCGCGCAAGCTGTGCGACGAGCACAACGCGCTGCTGGTCTTCGACGAGGTCC
AGAGCGGCATGGGCCGGGTCGGCGAGCTGTTCGCCTACATGCACTACGGCGTGGTCCCGG
ACATCCTCTCCAGCGCCAAGAGCCTGGGCGGCGGCTTCCCTATCGGTGCGATGCTGACCA
CCGGCGAGATCGCCAAGCACCTGTCGGTCGGCACCCACGGCACCACCTACGGCGGCAACC
CGCTGGCGTCGGCGGTGGCCGAGGCGGCGCTGGACGTGATCAATACCCCGGAAGTGCTGG
ATGGCGTGAAGGCCAAGCATGAGCGCTTCAAGTCCCGCCTGCAGAAGATCGGCCAGGAGT
ACGGCATCTTCGGTGAGATCCGCGGCATGGGCCTGCTGATCGGCGCGGCGCTGACCGACG
AATGGAAGGGCAAGGCCAGGGATGTGCTCAACGCCGCCGAGAAAGAGGCGGTCATGGTGC
TCCAGGCCAGCCCGGACGTGGTGCGCTTCGCGCCGAGCCTGGTAATCGACGACGCCGAGA
TCGACGAAGGCCTGGAGCGCTTCGAGCGCGCCGTGGCCAAGCTGGTCCGCGGCTGAGCGA
ACCCACGGGGCCCCGGCGCAGGCCGGGGCCCCGATGCGACATCCCGGAGCGGCCCGCGCC
GGAGCCGGGAACCGTGCCGCCGTGCGTGGCGCGGGATCTTCCCTGCTGGACGTTCGAAAC
CGTGGCACAGGAAGGTGCCGCGGTCCCGCGCATGGATGCGGCAATCATCGTTGTCTGAGA
AAGGAGTGACGCCATGTTGGTGATGCGCCCCGCCCAAGCGGCCGACCTGCCACAGGTGCA
GCGTCTGGCGGCGGACAGCCCGGTAGGCGTCACGTCCTTGCCGGATGACGCCGAACGCCT
GCGCGACAAGATCCTCGCTTCCGAGGCCTCGTTCGCCGCGGAGGTGAGCTACAACGGCGA
GGAAAGCTATTTCTTCGTCCTCGAGGACAGCGCCAGCGGCGAGCTGGTCGGCTGCTCGGC
GATCGTCGCCTCGGCCGGGTTCTCGGAACCGTTCTACAGCTTCCGCAACGAAACCTTCGT
GCACGCCTCGCGCTCGCTGTCGATCCACAACAAGATCCATGTCCTCTCGCTGTGCCACGA
CCTTACCGGCAACAGCCTGCTGACCAGTTTCTACGTACAGCGCGACCTGGTGCAGAGCGT
CTATGCCGAACTCAACTCGCGCGGTCGCCTGCTGTTCATGGCCAGCCATCCGGAGCGCTT
CGCCGACGCGGTGGTGGTGGAGATCGTCGGCTACAGCGACGAGCAGGGCGAATCGCCGTT
CTGGAACGCGGTCGGGCGCAACTTCTTCGACCTGAACTACATCGAGGCGGAAAAGCTCTC
CGGGCTGAAGAGCCGCACCTTCCTCGCCGAACTGATGCCGCACTATCCGATCTACGTGCC
GCTGTTGCCGGATGCCGCCCAGGAATCCATGGGCCAGGTTCACCCGCGAGCGCAGATCAC
CTTCGACATCCTGATGCGCGAAGGCTTCGAGACCGACAACTACATCGACATCTTCGATGG
CGGCCCGACCCTGCACGCGCGTACCTCGGGGATTCGCTCGATCGCCCAGAGCCGGGTGGT
TCCGGTGAAGATCGGCGAGGCGCCGAAGAGCGGGCGTCCATACCTGGTCACCAACGGCCA
GTTGCAGGACTTCCGCGCGGTCGTGCTGGACCTGGACTGGGCGCCCGGCAAGCCGGTGGC
CCTGAGTGTTGAAGCCGCCGAGGCCCTGGGCGTCGGCGAAGGCGCCAGCGTGCGCCTGGT
AGCGGTCTGAAGGAGCCAGTCATGATCGTACGTCCTGTTACCAGCGCCGACCTGCCGGCC
CTGATCGAGCTGGCGCGCAGCACCGGCACCGGCCTGACCACCCTGCCGGCCAACGAGCAG
CGCCTGCAGCATCGCGTCAGTTGGGCCGAGAAGGCCTTCCGTGGCGAGGCCGAACGCGGC
GACGCCGACTACCTGTTCGTCCTCGAGGACGACGCCGGCAAGGTCGTCGGCATCTCCGCC
ATCGCCGGAGCGGTGGGGCTTCGCGAACCCTGGTACAACTACCGGGTCGGCCTCACCGTG
AGCGCCTCGCAGGAACTCAACATCCATCGCGAGATCCCCACGCTGTTCCTGGCCAACGAC
CTGACCGGCAATTCCGAGCTGTGCTCGCTGTTCCTCCACGCCGACCACCGCAGCGGCCTC
AACGGCAAGCTGCTGTCGCGCGCGCGCTTCCTGTTCATCGCCGAATTCCGCCACCTGTTC
GGCGACAAGCTGATCGCCGAGATGCGCGGCATGTCCGACGAGGAGGGGCGTTCGCCATTC
TGGGAAAGCCTCGGCCGGCACTTCTTCAAGATGGAATTCTCCCAGGCCGACTACCTCACC
GGGGTCGGCAACAAGGCCTTCATCGCCGAGCTGATGCCGAAGTTCCCGCTCTACACCTGC
TTCCTCTCCGAGGAGGCGCGCGGGGTGATCGGCCGCGTCCATCCGAACACCGAGCCGGCG
CTGGCCATGCTCAAGGCCGAGGGCTTCAGCTACCAGGGCTACGTCGACATTTTCGACGCC
GGCCCGGCGATCGAGGCCGAGACCGACAAGATCCGCGCCATCGCCGAGAGCCAGAACCTG
GTGCTGGCGGTGGGCACTCCCGGCGACGACGCCGAGCCCTACCTGATCCACAACCGCAAG
CGCGAAGACTGTCGCATCACCGCCGCGCCGGCGCGGGCCGCCGCCGGCACCCTGGTGGTC
GATCCGCTGACTGCCAAGCGCCTGCGCCTGTCGGCCGGCGCCTCGGTACGCGCGGTGCCG
CTGTTGGCGCAGAAGCGCGCTTGAAAGCCTGATGGAGGCGTCCCGGCGAGGGCGCCCGAG
GAGTCGATGATGAGTACCCATTACATTGCCGGCCAGTGGCTGGCGGGCCAGGGCGAGACC
CTGGAGTCCCTCGACCCGGTTGGCCAGGGCGTGGTCTGGTCCGGGCGCGGCGCTGACGCC
GCCCAGGTCGATGCCGCCGTGCGCGCCGCCCGCGAGGCCTTCCCGGCCTGGGCGCGGCGC
CCGCTGGAGCAGCGCATCGAGTTGCTCGAGCGCTTCGCTGCGACCCTCAAGTCCCGCGCC
GACGAGCTGGCCCGGGCGATCGGCGAGGAAACCGGCAAGCCGCTGTGGGAGTCGGCCACC
GAAGTGACCAGCATGGTCAACAAGGTGGCGATCTCGGTGCAGGCGTTCCGCGAGCGCACC
GGCGAGAAGTCCGGTCCGCTGGCCGACGCCACCGCCGTGCTGCGGCACAAGCCGCATGGC
GTGGTGGCGGTATTCGGTCCCTACAATTTCCCCGGCCACCTGCCCAACGGGCATATCGTC
CCGGCGCTGCTGGCCGGTAACTGCGTGGTGTTCAAGCCCAGCGAGCTGACCCCGAAGGTC
GCCGAGCTGACGCTCAAGGCCTGGATCGAGGCCGGCCTGCCGGCCGGCGTGCTCAACCTG
GTCCAGGGCGGTCGCGAAACCGGCGTCGCGCTGGCCGCCCACCGCGGGCTCGACGGTCTG
TTCTTCACCGGGTCCAGTCGCACCGGCAACCTGCTGCACAGCCAGTTTGGCGGCCAGCCG
CAGAAAATCCTGGCGCTGGAGATGGGCGGCAACAACCCGTTGGTAGTGGAGGAGGTCGCC
GACCTCGACGCCGCCGTCTACACCATCATCCAGTCCGCCTTCATCTCCGCCGGCCAGCGC
TGCACCTGCGCCCGCCGCCTGCTGGTGCCGCAGGGCGCCTGGGGCGACGCACTGCTGGCG
CGCCTGGTGGCGGTCAGCGCTACCCTGCGGGTCGGCCGTTTCGACGAGCAGCCGGCGCCG
TTCATGGGCGCGGTGATTTCGCTGAGCGCCGCCGAGCACCTGCTCAAGGCCCAGGAGCAC
CTGATCGGCAAGGGCGCGCAGCCGCTGCTGGCGATGACCCAGCCGATCGACGGCGCCGCC
CTGCTGACCCCGGGCATCCTCGACGTCAGCGCGGTGGCCGAGCGACCGGACGAAGAGTTC
TTCGGGCCGCTGTTGCAGGTGATCCGCTACTCCGATTTCGCCGCGGCGATCCGCGAGGCC
AACGCCACCCAGTACGGCCTGGCCGCCGGGCTGCTGTCGGATTCCCGCGAGCGTTTCGAG
CAGTTCCTCGTGGAAAGCCGCGCCGGCATCGTCAACTGGAACAAGCAGCTCACCGGCGCC
GCCAGCAGCGCGCCGTTCGGCGGTATCGGCGCGTCCGGCAACCACCGGCCGAGCGCCTAC
TACGCCGCCGATTACTGCGCCTATCCGGTCGCCTCGCTGGAAAGCCCCAGCGTGTCCCTT
CCTGCCACCCTGACTCCCGGGATCAGCCTATGAATGCCCATGAAGTGAATTTCGACGGCC
TGGTCGGCCCGACCCACAACTACGGCGGCCTGTCCTACGGCAATGTCGCTTCGCAAAGCA
ACAGCCAGGCGGTGTCCAACCCGAAGGAAGCGGCGAAGCAGGGCCTGGCGAAGATGAAGG
CGCTGATGGAGATGGGTTTCAAGCAGGGGGTGCTCGCTCCGCAAGCCCGCCCGGATACCG
CTGCGCTGCGTAGCCTGGGCTTCTCCGGCAGCGACGAGGAGGTGATCCGCCGCGCGGCGA
AGGAAGCGATGCCTCTCCTCGCCGCCTGCAGTTCGGCGTCGAGCATGTGGACCGCCAATG
CCGCCACGGTCAGCCCGAGCGCCGACACCGCCGATGGCCGCGTGCATTTCACCGCGGCCA
ACCTGAACTGCAAGTTCCACCGATCCATCGAGCATCCCACCACCAGCCGCGTGCTGGCGG
CGATGTTCAACGACGAGCGGCATTTCGCCCATCACGCGGCGCTGCCGGCGGTGAGCCAGT
TCGGCGACGAAGGCGCGGCCAACCACACGCGCTTCTGCAAGGACTATGGCGATGCCGGCG
TGGAGTTCTTCGTCTTCGGCCGCAGCGCCTTCGACAGTCGTTTCCCGGCGCCGCAACGCT
ATCCGGCGCGCCAGACCCTGGAAGCCTGCCAGGCCGTCGCGCGCCTGCACGGGCTGAGCG
AGGCCGGAGTGGTCTACGCTCAACAGAACCCGGCGGTGATCGACCAGGGCGTGTTCCACA
ACGATGTGATCTCGGTGGGCAATGGCGAGGTGCTGTTCCATCACGAGGACGCCTTCCTCG
ATACCGAGAAGGTCCTTGCCGAACTGCACGACAAGCTTGGCCGCCGCGGCGGCCGCTTCC
GCGCCATCTGCGTGCCGCGCGACCAGGTCGCGGTGGAGGACGCGGTGAAATCCTACCTGT
TCAACAGCCAACTGCTGTCGAAGGCCGACGGTTCGATGCTGCTGGTGGTACCGGAGGAGT
GCCGGAACAACCCGCGGGTCTGGAACTACCTGGACCAGCTCACCGGCGACGACGGCCCGA
TCCGCGAAGTGAAGGTCTTCGACCTCAAGCAGAGCATGCAGAACGGCGGCGGCCCGGCCT
GCCTGCGCTTGCGCGTGGCGCTGCAGGAGCGGGAGCTGGCGGCGGTGAATCCGGGGGTGA
TCATGAGCGCCGGCCTGTACGACACGCTGGTAGCCTGGGTCGACCGGCACTACCGCGACC
GCCTGAGCGAAACCGACCTGGCCGACCCGCAACTGCTGCTGGAGTGCCGGACGGCATTGG
ATGAACTGACGCAGATCCTTAAACTGGGCTCGGTTTATTCCTTCCAACTCGATTGAGAGC
CTCGCCACCATGTCCGATAGCCTGCAACTGATCCTCGAAGATACCGACGGCACCCAGCTG
GAAACTTCCTGCACCCGTTTCGCCGTGGTCTGGCAGGGCAAGGAAGTGTGGGTCCAGCAA
GCCGGCAACGGCCAGTTGCTGATCGGCGTCGACGTCGAAGACGGCGATACCGAATACACC
AACCTGCTGCTGCGGCCGATGGCGACCAACCTGGTCAGCCTGCAACTGGAGATGGAGCCG
ATCGAAGAGGGCGACGACCACGAGCACGGCCCCGACTGCGGCTGCGACCACACCCACTGA
CTGAGGACATCCCATGCTCGCCCTCGGCAAACTGCTCGACTTGACCCTGGCCGGCCGCGA
GCCGACCGAGAAGATCCAGCTCACCGCCGACGGCACCCGCCTGCACTGGCTGGCCGAGGG
CGCGCTGGAAGTCACGCCGATCGGCGCCCGCGACAACGGCGTCGACCTGTTGCTCTCGGC
CGGTATCCACGGCAACGAGACCGCGCCCATCGAACTGCTCGAACGGCTGATCCGCAAGGT
CGCCGCGGGCACCCTCAAGCCTGCCGCCAGGGTCCTCTTCCTGTTCGGCAACCCCGAAGC
CATCCGCCGCGGCGAGCGCTACGTCGAACAGGACATGAACCGCCTGTTCAACGGTCGCCA
CGAGGAGGGCAGCGGCAACGAGGCCTTCCGTGCCGCCGAGCTGGAGCGCCTGGCCCAGGT
GTTCTTCAGCAAGACCGAGCGAGTCCACCTGCACTACGACCTGCATACCGCGATCCGCGG
CTCGAAGATCGAGCAGTTCGCCCTCTACCCCTGGGCCGAGGGCCGCGAGCATTCCCGCAG
CGAACTGGCCCGCCTGCGCGACGCCGGCATCGAGGCGGTGCTGTTGCAGAACAAGCCGGG
CATCACCTTCAGCGCCTACACCTACGGCCAGCTCGGCGCCGAGGCCTTTACCCTGGAACT
GGGCAAGGCACGTCCGTTCGGAGAGAACCAGGAGGTCAACCTGGAGCGCCTGGAGCGGAG
CCTGGAGCTGCTGATCGACGGCAGCGAGGAACAGCCGGACGGCTCCCGACTCGATGGCCT
CAAGCTGTTCAGCGTGTCGCGCGAGGTGATCAAGCACAGCGACCACTTCCGCCTGCACCT
CGACGACGACGTGGCCAACTTCACCGAACTCTCGCCGGGCTACCTGCTGGCCGAGGATAT
CGGCGGCACGCGCTGGGTGGTGGATGAGGTCGGCGCGCGCATCATCTTCCCCAATCCGCG
GGTGAAGAACGGCCTGCGCGCCGGAATCCTGGTGGTGCCGGCCAAGCTTTGAGACGTATC
GGCCTTCCCTCTCGATCATGACGGAGCGCTTCGGCGCTCCGTTTCCGTTGCGGCCGGGAA
GATTTCCCGACTTCCCTTGTGGCTGTCGGTGGAGCGCCGTAGGATCGGGCTTTTCCGCCG
AACCGAGGAACCCTCCGTGCCTGTCATCGACCTGCGCAGCGACACCGTCACCCAGCCCAC
CGCCGGCATGCGCGAAGCCATGGCCGCGGCCGAACTGGGCGACGACGTCTATGGCGAGGA
CCCTACGGTCAACCGCCTGGAGGCCGAACTGGCGGCGCGCCTGGGCTTCGCCGCGGCGCT
CTTCGTACCGACCGGGACCATGAGCAACCTGCTCGGATTGATGGCCCACTGCGAGCGCGG
CGACGAATACATCGTCGGCCAGCAGGCGCATACCTACAAATACGAGGGCGGCGGTGCCGC
GGTGCTGGGCTCGATCCAGCCGCAGCCGATCGACGGCGAGGCCGACGGATCGCTCGACCT
GGACAAGGTCGCGGCGGCGATCAAGGCCGACGACTTCCATTTCGCCAAGACCCGCCTGCT
GGCCCTGGAAAACACCATGCAGGGCAAGGTGCTGCCGCTCGACTACCTGGCCGCGGCGCG
CGCCTTCACTCGCGCGCGTGGCCTGGCCCTGCACCTGGATGGCGCGCGCCTGTACAACGC
GGCGGTGAAGCAGGGCGTAGACGCCAGCGAAATCACCCGGCACTTCGACTCGGTGTCGGT
GTGCCTGTCCAAGGGCCTCGGTGCGCCGGTGGGCTCGGTGCTTTGCGGCAGCGTCGAACT
GATCGGCAAGGCCCGTCGCTGGCGCAAGATGGTCGGCGGCGGGATGCGCCAGGCCGGTCT
GCTGGCGGCTGCCGGCCTGTACGCCCTCGACCACCAGGTGGCACGCCTGGCCGACGACCA
CGCCAACGCCGCGCGCCTGGGCGACGGGCTGCGCGAACTGGGCTATGCGGTGGAGCCGGT
GCAGACCAACATGGTCTACGTCGATGTCGGCGAGCGGGCGGTCGCGCTGCGTGACTTCCT
CGCCGAGCGCGAGGTGCGGATCAGCGCGGCGGCGCGTTTGCGCCTGGTCACCCACCTGGA
CGTTTCCGCCGAGTCCATAGGACAAGTACTGGATGCCTTCGCGGCCTTTCGTCGCTCATA
AGCGAAAAGGTCGGCAATAGGCAATAACTATCGCGCAAATACACTACAACCTTGCCCAAG
GGCCGATATAATGCGGCCCTTTGCCGGCGATTCGTGGCCGCCAATTTTCCGTGGAAGAAC
CTATGAAAAGCGCTGAAATCCGTGAAGCCTTCCTCCGCTTCTTCGAAGAGAAGGGACACA
CCCGTGTCGCTTCCAGTTCGCTGATCCCGGCGAACGATCCGACCCTGCTGTTCACCAACG
CGGGCATGAACCAGTTCAAGGACTGCTTCCTCGGCCTGGAAAAGCGCGCCTACACCCGTG
CGACCACCAGCCAGAAATGCGTGCGCGCCGGCGGCAAGCACAACGACCTGGAAAACGTCG
GCTACACCGCGCGGCACCACACCTTCTTCGAAATGCTGGGCAACTTCAGCTTCGGCGACT
ATTTCAAGCGCGACGCCATCCATTACGCCTGGGAGTTCCTCACCGGCGAGAAATGGCTGA
ACCTGCCCAAGGAAAAGCTCTGGGTCACCGTCTACGCCACCGACGACGAGGCCTACGACA
TCTGGACCAAGGAAGTCGGCGTGCCCGCCGAGCGTATGGTGCGGATCGGCGACAACAAGG
GCGCGCCCTATGCGTCCGACAACTTCTGGGCGATGGGCGATACCGGACCCTGCGGTCCCT
GCACCGAGATCTTCTTCGACCATGGTCCGGAGATCTGGGGCGGCCCGCCCGGGTCGCCGG
AAGAAGACGGCGACCGCTACATCGAGATCTGGAACAACGTGTTCATGCAATTCAACCGCA
CCGCGGACGGCGTCATGCACCCGCTGCCGGCGCCGAGCGTGGACACCGGCATGGGCCTGG
AGCGCGTCAGCGCGGTACTCCAGCACGTGCACTCGAACTATGAGATCGACCTGTTCCAGA
ACCTGCTGAAAGCCTCCGCCGAGGCCATCGGCTGCGCCAACGACGACGCGCCGTCGCTGA
AGGTGGTAGCCGACCACATCCGTTCCTGCAGCTTCCTGATCGCCGACGGCGTGCTGCCGT
CCAACGAAGGTCGCGGCTACGTCTTGCGGCGGATCATCCGCCGCGCCTGCCGCCACGGCA
ACAAGCTGGGCGCCAGGGGCACCTTCTTCCACAAGATCGTCGCAGCGCTGGTCGCCGAGA
TGGGCGATGCCTTCCCCGAGCTGAAGCAACAGCAGGCACACATCGAGCGCGTGCTGAAGA
CCGAGGAAGAGCAGTTCGCCAAGACCCTGGAGCAAGGCCTGAAGATCCTCGAACAGGACC
TCGCCGAACTGCAGGGCAGCGTGATTCCCGGCAACGTGGTGTTCAAGCTGTACGACACCT
ACGGCTTCCCGGTCGACCTGACCAATGACATCGCCCGCGAGCGCGAGCTGACCATCGACG
AGGACGGCTTCGAGCGCGAGATGGAGGCCCAGCGCGAGCGCGCCCGCGCTTCCAGCGCCT
TCGGCATGGACTACAACAGCCTGGTCAAGGTCGACGGCGAGACCCGCTTCCTCGGCTACC
AGGGCGTCTCCGGCGCCGGGCAGATCATCGCGCTGTTCAGGGACGGCCAGGCCGTCGAGC
GCCTGGAGGAGGGCGAGGAGGGCGTCGTGGTTCTCGACCAGACGCCGTTCTACGCCGAGT
CCGGCGGCCAGGTCGGCGACAGTGGCTACCTCGAGGCGGCTGGCGTGCGCTTCGACGTGC
GCGATACCACCAAGGCCGGCGGCGCGCACCTGCATCACGGCGTGGTCGCCCGGGGCAACC
TGAGCGTCGGCGGCGCGGTCAAGGCCGAGGTCGACGCCTCGGTACGCCAGGCCACCGCGC
TCAACCACTCCGCGACCCACCTGCTGCATGCCGCGCTGCGCCAGGTACTGGGCGACCACG
TACAACAGAAGGGCTCGCTGGTGGACAGCCAGCGCCTGCGTTTCGACTTCAGCCACTTCG
AGGCGATCAAGGCGGAACAACTGAAGGCCCTGGAGGATATCGTCAACGCCGAAATCCGTC
GCAACACCGAGGTCGAGACCGAGGAAACCGATATCGACACCGCCAAGGCCAAGGGCGCCA
TGGCGCTGTTCGGCGAGAAGTACGGCGACCAGGTGCGCGTGCTGAGCATGGGCGGCGATT
TCTCCGTCGAGCTGTGCGGTGGCACTCACGTATCCCGCACCGGCGACATCGGCCTGTTCA
AGATCACCAGCGAGGGTGGCGTGGCTGCCGGCGTACGCCGTATCGAGGCGGTCACCGGCG
CGGCGGCGCTGGCCTACCTGAACGGTGCCGAGGAGCAGCTCAAGGAAGCCGCCAGCCTGG
TCAAGGGCAGTCGCGACAACCTGCTGGACAAGCTCGGCGCCCTGCTGGAGCGCAACCGCT
CGCTGGAGAAGGAGCTGGAACAGCTCAAGGCCAAGGCTGCCAGCGCGGCCGGCGACGACC
TTTCGGCGGCGGCGGTGGAAATCAAGGGCGCGAAGGTACTCGCCGCGCGCCTCGATGGTC
TGGACGGCAAGGCGCTGCTGGCGCTGGTCGACCAGTTGAAGAACAAGCTCGGTCGCGCAG
TGATCCTGCTCGGCGGCGAGCTGGACGGGAAGGTCGTACTGGTCGCAGGCGTGACCCAGG
ACCTGACCGGCCAACTGAAGGCCGGCGAGCTTATGAAGCAAGCCGCGGCGGCAGTTGGTG
GCAAAGGTGGCGGACGCCCGGATATGGCCCAGGGCGGCGGCACCGATGCAGCGAAATTGG
ACGAGGCCCTGGCCCTGGCCCAGCGCTTCGTCGAGCAAGGGCTCTGATGCCATGCCGGCC
CCGCGCCAGAGCGACGCGGGGCCGGGCGGCCAGCGCCCCTTGATGCCCGGCCGGCGGTGC
GCCCCGCCAGTCCGGGTAGCGAAAGAATGTGGCAGGTTCAAAAGGGCGCCCTTCACGGAA
TCAGGCGGTTTGAAATGGCTTTGATCGTACAGAAGTTTGGAGGGACCTCCGTCGGCACCG
TCGAGCGTATCGAGCAGGTGGCCGAGAAGGTGAAGAAATTCCGCGAAGCGGGCGATGACG
TCGTCGTGGTGGTATCCGCCATGAGCGGCGAGACCAACCGTCTGATCGGCCTGGCCAACC
AGATCATGGAGCAGCCGGTTCCGCGCGAACTGGACGTCATGGTCTCGACCGGAGAGCAGG
TGACCATCGCCCTGCTCAGCATGGCCCTGATCAAGCGCGGCGTGCCGGCGGTCTCCTATA
CCGGCAACCAGGTGCGTATCCTCACCGACAGCGCGCACACCAAGGCGCGCATCCTGCACA
TCGACGACACCCATATCCGCGCCGACCTCAAGGCCGGCAGGGTAGTGGTGGTCGCCGGTT
TCCAGGGCGTCGACGGCAACGGCAACATCACCACGCTGGGCCGCGGCGGTTCCGATACCA
CCGGGGTGGCCCTGGCGGCGGCGTTGAAGGCCGACGAATGCCAGATCTACACCGACGTCG
ACGGCGTCTACACCACCGATCCGCGCGTAGTGCCGCAGGCCCGCCGGCTGGACAAGATCA
CCTTCGAGGAAATGCTGGAAATGGCCAGCCTCGGTTCCAAGGTGCTGCAGATCCGGGCGG
TCGAGTTCGCCGGCAAGTACAACGTTCCGCTGCGCGTGCTGCACAGCTTCCAGGAGGGTC
CGGGCACCCTCATTACTATCGATGATGAAGAGGAATCCATGGAACAGCCGATCATCTCCG
GCATCGCCTTCAACCGCGACGAAGCCAAGCTGACCATCCGTGGCGTACCCGATACCCCCG
GCGTGGCCTTCAAGATCCTCGGGCCGATCAGTGCCGCCAATGTGGAAGTCGACATGATCG
TGCAGAACGTGGCGCACGATAACACCACCGACTTCACCTTCACGGTGCATCGCAACGATT
ACCTGAACGCCCTGGAAATCCTCAAGCAGACCGCCGCCAACATCGGCGCGCGCGAAGCCA
TCGGCGACACCAACATCGCCAAGGTTTCCATCGTCGGCGTCGGCATGCGTTCGCACGCCG
GCGTGGCCAGCCGCATGTTCGAGGCGCTGGCCAAGGAAAGCATCAACATCCAGATGATCT
CCACCTCGGAAATCAAGGTTTCCGTGGTGATCGAAGAGAAGTACCTGGAACTGGCGGTAC
GTGCCCTGCACACGGCGTTCGAGCTCGACGCGCCGGCGCGACAGGGTGAGTGACGCTGGC
AGGCGAAAGGCGCGGCAACCCCGCGCCTTTTGTCGTTTTTGACCGTTCGGCAGGAACTTT
CATTCCGGCGGGACTGGTCAATACTGGGTGAAGGATCGCGCTCTTGATTTCTGCGGATCC
GCCGCCATTTCTTTTTTGCAGACTGTTGTCCTGAAATATTCGCGTGAGGAGAAAGGAATG
CTGATTCTGACTCGTCGGGTCGGAGAGACCCTGATGGTAGGTGACGACGTCACCGTGACG
GTACTGGGTGTCAAAGGGAACCAGGTGCGCATCGGCGTCAACGCGCCGAAGGAAGTCGCC
GTGCACCGGGAGGAAATTTACCAGCGCATCCAGAAAGAGAAAGATCAAGAGCCAAACCAT
TAATTTTTATCTAATTTTCCCTTTGCAAACGGGGTAAAGATGGGTATCATGCGCCCCGTG
TTGCGGAGAGGTGGCCGAGTGGCCGAAGGCGCTCCCCTGCTAAGGGAGTACACCTCAAAA
GGGTGTCGGGGGTTCGAATCCCCCCCTCTCCGCCATTCAAGTGTTAGAGGTTGATTCAGG
CGGCGAAAGCCATCTTGGTAACTAAGTTACTGATTTGATTGAAAAAATCGCTTGACGGAT
AAAATCCACAATCTATAATGCGCCCCCACGACGCACTCATAGCTCAGCTGGATAGAGTAC
TCGGCTACGAACCGAGCGGTCGGAGGTTCGAATCCTCCTGAGTGCGCCATATTTCGAAGG
GTTCCTCTCGTCAGGGGCTCGACGGACGAAGGATCGACAGTTGCGGTCTTTCACGGTAAA
ACAAGCGTTACCGGCAGGTGGCCGGAAAAAGCACCGACACGCACTCATAGCTCAGCTGGA
TAGAGTACTCGGCTACGAACCGAGCGGTCGGAGGTTCGAATCCTCCTGAGTGCGCCATAC
CGAAAGGGCCTGCAGCAATGCAGGCCCTTTTTCTTTGCCCAGGATTTTTCTTCCGCCGGA
ATGCGGCCCCGTCGTCAGGCGGGGCGGGAAGGGGTCAGACCAGCACCGAGTACCAGAACA
CCCGGCCGATCACGTTGATGTGCTCGGCGGCTTCCTGGGGCTCGTAGCGCTCGTCCGGAT
GCTCGTCGCTGTTGAAGCTGCGAATGCGCAGGCCGCCGCCCGGAAGGCGGTAGAGCAGTT
TCACGCGCAGTTGGCCGTCGTGGTCGAAGGCGTACATGTCGCCGTCCTTGATCGTCCGCG
CGCTAGTGTCCACGCCTACCGTGCTGCCGTCCGGCAGCACCGGCTCCATGCTGTTGCCGC
TGACCGTGACGCAGGCGGCGCTGGCCGGATCGATGTTCTTCTTGCGCAGGGTGTACTTGC
CGAAGCGCAGCTTGCGCCCGCCGGTCTGCAGGATCACCGTGCTGCCCTTGCCGCCGGACA
GCTCGATCTCCTTGTAGAAGGGCAGTTCGATCTCGTCGGCATCCAGGGGCGTTTCGTCGT
CCCATGACTCTACTGCGCCAAGCCAACTGGCATTGGGTCCTGCGTTCGCCTGGCCGCGCT
CGGCGAGCATCTCGCCGCGACCTTCCGCCAGCCACAGGGGGTTGACGCCGCAGGCGCCGG
CGATCTGCGCGACGAAGCTGGTGGCGCGGGACTTGCCGCGCTCCAGATCGGAAATGGAGG
TCTGGGTCATGCCTACCGCCTGGGCAAGCTGGACCTGGCTGAGATGGGCGTGCTTGCGCG
CCGCCTTGATGCGATCTTTGAGTTCCATAGGGGGCAAGACTAAGGGTGTGCCTGTGGCAT
TGCAAGCGTCCGTATATGGGTATTACCATAATTTCAGCGCTTTCCTACTCGCCTCGGGTA
GGACGGCGGCCCAACACAGCCACTGCGGGTGGCTAATGCGAGCGGCCAGCCAGGTGGGCC
GGCCAAGGAGGGAATACCATGTTTCAAAGTACCGAGCAGGCGCTGGCCGTGGCCTACTGG
ATGTTCGAGCACCAGCCGGGACCGAAGTCGTCGACGGCGATGGTGATCGATGGCCTGCGC
GAGCGCTTCGATCGCAGCTTCATCGAACACCTGCCCAGCGGTTTGAGTCCGCACGAATGG
CAGGCCCAGGCGGTGATGACCGTGCGTTTCGCCCAGCGCCAGCTGGCTGCGCACCCACTG
GAGCTGGCGGTGGTGCGGGCCGAGTTCGCCCGCGGGCGGGATTTCGTCCTTGGCCTGGCG
GCTTTGCGCGACTGGCTGAAGCCCGGGGCCGACCCGATCGAGCAGCGGGCAACCCTGGCC
TTGCTGATGCGCATGTTCCGTCGTCCGCCGTCGAGCATCCGCGAGATCGAGCGACTCAGC
GGCCTGTCGAAGAGCACCCTGCATCGCTGGGACAAGGAATGGCGCGAGCGGGTCGTCGCT
TTGCTGCACCAGGCCTTGCAGCGACTGGAGGAGCCGATGGCGGAGGTGGGGATCGTGTGC
GAGCGCTAAAAAAATTTCTATATGAAAACGGGTTTTCCCATATTGACGCTATGGGACGAT
AAAGGTATAAATTCTCCACGATTGAAATTCCTCTGGCCGAAGCCCGCCGATGCGGGCTTC
GGCCGTTCCGGGCCCGCCTTTTCGGCGGGCCTTTGCATTTCCGGGAGTCATCCATGTCCG
AGCCAAGCTCTGCGGCCTCCGCCGCCAGCGCAATGGCTGGCGTCGGCCTGGCCATGTACC
TGCCGGGTATCGATGGCAACGCCTTGCTGGGAGGCTTCGGCGGCGCCATCTTCTTTGTCG
TGTTCGCCCGTGACTACAACGCCCTGACCCGCCTCGGCTACCTGCTGGTGTCCTGGGTCG
GCGGCTATTACGCCGGAATCGAGGCGCTCGGCCGCGGGTTGACCCAGACCAGCGGCATGG
CCGCCTTCGTCGCCGCGACCCTGTGCGTGACCGGCGGCATCGGCATGCTCGAGTGGATGC
GTGGCGGTGAACTGCCCAACTGGATGCGCGGGCTGTTGCGCCGCCGGGGAGGCAAGTCCG
ATGGTTGACCCGCTGTCCACCCTGACCGTGCTGGTCTGCTCGGCGATCTGCATGCGCCTG
ATCACCTATCGCCGCGCCGGCGCGCGTTTCCGCCCCGGCGTTTCCCTGTGCGCCTACCTG
CTGGCGTTGTGCACCGGCTGCCAGGCGCTGGGAATAATGGCCGGGCTGTATCGCGCCGAG
CACCTCTCGCCGTGGATGCTCGGGGTACTGCTGGTGCTGCTGGTCCTGCTGTTGCAGGCG
CGTGGCAACCTGGCGCGGGTCCTGCGCCTGCATTGAACGAACGCACTTCGCTCCGGCCTG
GCCGGCGGTTGTATCCGCCGCGTCGGTGCCTGTCCGTCATCCATCCTGAAAAAGGAGTTC
GCCATGTCCAGTGCAACCGTGCGCCTGGATCACGCCGCCCTGCGCGAAACGTTGCGGCAG
TTATTCGGCCTGCCCGCCGGCAGCGTCATCGATGCCGATCAACTGCTGGCCCCGCCGGCC
ATCCCCTTCATGACCTTGCGCCTGGAGTCCTCGAGCCTGCTTGGCAAGGTGCGGCGGGAG
TTTTCCGCCAGTGGCGAGCAGGAGTCCCTGCTGGCCAGTTGCGAGAGCATCTTTCGCCTG
ACCTGGCATGGTCCCGAGGCGCACCAGTACCTGCAGGATGCCCGCTGCCTGCTGCAGTCA
GGCAATGCCGGCGAGCGCCTGCGCGTGCTGAAGGCCAGCCTGCTGCGCCTGACGCCCATC
GAAAACCTGTCCGTCGTGCAGGATGGCCAGGCGCTGGGGCAGGCTCGTTTCGACCTTGTT
CTCGCTCACGAACACGTGCTGCTCGTCGACCTCGAGCGCACCGCTTCCGGGCAGGCCTCC
GGGGGGACGGGTGGAACGGCTTCCTAGAGGTCGTTGCGATGCATCGTAGCGATGCCATCC
ATACATAGAGGAGAGATCCATGGTCATGTTGATCAGTCGTCGCGTCGGCATCGTTCGCCT
GGATGCGGTGATTTCCGAAAACCTCGCGCAGGCTGCCGGGAGTGTCGTCGAGATGGGGCA
AGAGGCTGCCGTCAGCGCGCGCGGCGACAAGCTCATCACCATCGTCGGCAGCATTGTCGA
CCATGCGCCCGCTGACGAGCCGTTGCCCTCCTTGCTGCCGATGGAGGGAGGCAGCCGCGC
GTTGAACGAGTGCCGTGTGCGCAAGGGCATCGCTGCCTTGACTTCACTGCAAGGCGCTTC
CGAAACGGTGGACGTGCAAACGGGATTCCACCTGTATCGCGGTCTGTTCATCACGCGCGT
TGTTGCCCGGCGAACCGCAGAAAGAGGATTGAGCCTGACCATAACCGCCAGCCAGAGGCG
TGCGCGGCGGGCAGGCGGTAGGCTGCTGAAGACTGTCGTCCGTCTTTTCCATGCAGGCAG
GGCGACACCCTGCCCGGCACGCTAAAGGCGATGCCGGTCCTGCTTTCATCGGTATGAGGT
CGGCCCGGCCTTAGCTCCCGGGATCGACTCGCTCCACCCGGTACCTTCCCTTTCCCTTCA
CGCATCCCTCCTGATCGAAGCTCACGCTTCTCGCTCCCCGTCGCTTGTCGGCCTTGTACT
GATAACGCACCTCCGCATTGTTCCCGCTGACCCGGTCCGGCTTGCCCAGCGCCCGCTCCA
CGTCGGAGCGGGTCATTCCCGCCATTATTCGCTGCTCCACGATCGCCTTGCGGCGCTCCT
TCTCGTCCAGGCGTCTTCCGCAGCGATCTTCTCTTTCTCCGATCACCGCGAGCGGCACGC
TTTTCCGGCCGATGGACGCCTTTTTCGTCTTCGTCTCGGCCATCGGCGTGACGCTCCTGC
CTCCCGGCGGCGGGTTGTCCGCCACGACGGTCTCGCCGGCCTGCCCGCCGGGGCAACCGA
GTTGGGTGAAGCTGACATGGCCGCTGGCGTCTTCGCAGCGGAATACCGCAGCGGCCTCGC
AGGTGGACGCCAGCGAGAGGAGGAGAAGGAGGGACAGGGAACGCATGGCCGGCACTCCGG
GTCGGATAAGGGTGAGTGCAGGCTAACGCGTTGCCTTTTTCCGCGGGGCCGAGTGTCCTG
AGTGAAATTTCCGGCGTCGCAGTCAGGCGTCGAGTGACGATGAACTTTGTGCCGCAAGCG
CTTGTTCTTGCCGCCATTTTGTAACGCGCAAAACGCAAGCGGAGTGTTATCATTATCCGT
ATCTGCCCCGAGAGGGCCCTTGGAACACCCCCATGGACTTACCCAGTAGAAACTCGAACA
GTTTCCCGTTTGACCAATCACGTTTCTGATTGACCCCTTTGGCGTGCTCCGCTACTGGGG
GTGGAGCGCGCTATGACCGAAGTAGAAGCCAAGAAGCCGCAGGAAAGCCTGCAGGACCGC
CTAGCGCAGGTGGTCGAGCTGCTGCATCGCCACAAGGTGGTGGAGGACCTGACCCATCGT
CAGGAAGGCCAGCACCATGACCGGGTGGAAAACCTCGTCCACCGGCAGAATCTCGTAGAA
CTCCAGCGCAAGCTGGAGGAACTGCACCCCGCCGACATCGCCCACATCCTCGAATCGCTG
CCGCTGGACGACCGCCTGACGGTCTGGCAACTGGTCAAGTCCGAGGACGACGGCGACATC
CTCCTCGAAGTCTCCGACGCGGTCCGGGAAACCCTGATCGCGGACATGGACGACCACGAG
ATCATCGCCGCGACCAAGGACCTGGACGCCGACGAACTCGCCGACCTGGCGCCGGAACTG
CCGCGCGACGTGGTCCATGAACTGATGGAAAGCCTCGACGCGCAGCAGCGCGAGCGAGTG
CGTTCGGCGCTGTCCTACGAGGAGGACCAGGTCGGCGCGCTGATGGACTTCGAGATGGTC
ACCATCCGCGAGGACGTCAGCCTGGAAGTGGTGCTGCGCTACCTGCGCCGCCTGAAGGAA
CTGCCCGGGCATACCGACAAACTGTTCGTGGTCGACTACGACGGCGTGCTCAAGGGCGTG
CTGCCGATCAAGCGTCTGCTGGTCAACGATCCGGACAAGCAAGTGCTGGAAGTCATGGCC
ACCGACCCGGTGACCTTCCACCCGGACGAGGATGGCTACGACGCCGCCCAGGCATTCGAG
CGTTACGACCTGATTTCCGCGCCGGTGGTGGACAAGGGCGGCAAGCTGATCGGGCGTCTG
ACCATCGACGAGATGGTCGACCTGATCCGTGAGGAGAGCGAAAGCGAAGTCCTCAACATG
GCCGGTCTGCGTGAAGAAGAAGACATCTTCGCCTCGGTCTGGAAGTCGGTGCGCAACCGC
TGGGCCTGGCTGGCCACCAACCTGATCACCGCCTTCGTCGCCTCGCGGGTGATCGGCCTG
TTCGAAGGCTCCATCGAGAAACTGGTGGCGCTGGCCGCGCTGATGCCGATCGTTGCCGGC
ATCGGTGGCAACTCCGGCAACCAGACCATCACCATGATCGTCCGCGCCATCGCGCTCGAC
CAGGTACAGCCGACCAGCAACAGTCGCAACCGCCTGCTGCGCAAGGAGCTTGGCGTCGCG
CTGGTCAACGGCCTGGCCTGGGGCGGAGTGATCGGCGTGGTGGCCTTCTATCTTTACGGC
AACTGGGAACTGGGCGTGGTGATGACCGCCGCGATGACCCTGAACCTGCTGCTGGCGGCG
ATGATGGGAGTGCTGATCCCGATGACCCTGCATCGTTTCGGACGCGATCCGGCGATGGGC
TCCAGCGTGATGATCACTGCGATGACCGACAGCGGCGGTTTTTTCATCTTCCTCGGCCTG
GCGACGATCTTCCTGATGTAGCCGGAGCGCCATGCAAGAAGCCGCCCAAGGGCGGCTTTT
TTCATGGCGGTCAGATCAGCGGGGAAACCTTCGGTGGCGACCAGGACAGCACGCTCAGGC
AGCGATCGCCGCCATTGACGAAATACTCGTCGACGGCCTTGGTCTCGCGGGCGACGAAGC
CCTCGCGACGGCATTCCTGGTCCAGCCAGCCGCCTTGCTCGACCCGGTACAGCCAACCCT
CGGACGCCGCACAGGCTGGCCAGAATTCCAGCAGGTCGGCAGCGTCGAGCTGGCGCAGGC
CTTCGACTTCGACGAACTCGACGCGCCAGGTGCGCTGGTTGGCGAGGTCGCGGACGAGGA
TGGTGAGGCCGGCGCGATCCTGGCGGCACTCCAGGAACCAGGGGTCGACGCAGGGCGGCG
CCTGGAGCAGAACCGCCAGCAGCGGCTCCGCGCGTTCAGCCACGGACGCGCAGGGTCAGG
CCCTTGAGGAAGTTGCGCAGCAACTGGTCGCCGCAGGTCCGGTAGTTGCTGTGACCGGGC
TTGCGAAACAGGGCGCTCAGCTCGGGTTTGGAGACCGGGAAGTCGACGCTGTCGAGGATG
GCATGGAGGTCTTCCTCCTTGAGTTCGAAGGCGACCCGCAGCTTCTTCAGGATCATGTTG
TTGCTCAACGGCAGCTCCAGCGGCGGTAGCGGACGCGACTCGTCGCGTCCGCGGCGCTGG
ATGATCAGTCCGTCCAGGCAGCGCGCCAGGTAGCGGTCGGGGCAGGCCTGGAAGCCGTCT
TCGTCTTCCTTCTTCAGGTAAGCCTCGAGCAGGTCCGCTTCGACTTGCTCGCCGAACGGG
GCGGCCAGTTCGGCCAGATGTGCATCGGGAAGATCCAGCAGGTAGCGCAGGCTGCGTAGT
ACGTCGTTGTTGAGCATCGTGCTCTCCGGAACGGTTGGCGATGAAAAAGCCCCGCGGGGC
GGGGCTCTTCAGGGAGGGCTCAGACCAGCTCGGCCCAGAGGTCGTACTCGTCGGCATCGG
TGATGCGCACGCGGACCTTGTCGCCCGGCTTCAGCTCGTCGCTGTCGACGAACACGTTGC
CGTCGATTTCCGGAGCGTCGGCCCAGGAGCGGCCGACCGCGCCCTGTTCGTCGACTTCGT
CGATCAGCACTTCGATTTCCTTGCCGACCTTGAGCTGCAGGCGAGCGGCGGAGATCGCCT
GCTGGTGGGCCATGAAGCGTTCCCAGCGGTCCTGCTTGACCTCGTCCGGCACCGGCTCCA
GGCCCAGCTCGTTGGCCGGAGCGCCTTCGACGGGGGAGTACTGGAAGCAGCCGACGCGGT
CGAGCTGGGCTTCCGTCAGCCAGTCGAGCAGGTACTGGAAGTCTTCTTCGGTTTCGCCTG
GGAAGCCGACGATGAAGGTCGAGCGGATGGTCAGTTCCGGGCAGATCTCGCGCCACTGCT
TGATCCGGGCCAGGGTCTTGTCCTCGAAGGCCGGGCGCTTCATGGCCTTGAGCACCTTCG
GGCTGGCGTGCTGGAAGGGGATGTCGAGGTACGGCAGGAGCTTGCCGGCGGCCATCAGCG
GGATCACGTCGTCGACGTTGGGGTACGGGTAGACGTAGTGCAGGCGAACCCACACGCCCA
TGCTGCTCAGCGCCTCGCAGAGTTCCTTCATGCGGGTCTTGACCGGCTGGCCGTTCCAGA
AGTCGGTCTTGTACTTCAGGTCCACGCCGTAGGCGCTGGTGTCCTGGGAAATCACCAGGA
GTTCCTTGACCCCGGCCTTGACCAGGCGCTCGGCCTCGCTCAGCACGTCGCCAACCGGCC
GGCTGACCAGCTTGCCGCGCATGGACGGGATGATGCAGAAGCTGCAGCTGTGGTTGCAGC
CTTCGGAAATCTTCAGGTAGGCGTAGTGGCGCGGGGTCAGCTTGACGCCTTGCGGCGGGA
CCAGGTCGACCAGCGGGTTGTGTTCGGTCTTCGGCGGTACCACTTCGTGCACCGCGGTAA
CCACCTGCTCGTACTGTTGCGGGCCGGTGACCGCCAGCACGCTGGGATGCACGTCGCGGA
TCGCGTGCTCTTCCACGCCCATGCAGCCGGTGACGATGACCTTGCCGTTCTCGGCGATGG
CTTCGCCGATCACTTCCAGGGACTCGGCCTTGGCGCTGTCGATGAAACCGCAGGTGTTGA
CCACCACGACGTCGGCGTCTTCGTAGGTCGGGACGACCTCATAGCCTTCCATGCGCAGTT
GGGTGAGGATGCGCTCGGAGTCGACCAGCGCCTTGGGGCATCCAAGACTGACGAAGCCGA
CTTTGGGAGTGGGGGTGGACATGGCTAACCTCGGTAGGCGGGCGCGCTTGCTGGCGCCTC
TGATCAAAAAGTGCGCAATTCTAGCGGCAGCGCCGCGGCTTTTCCAGTCTCCCGTGCAGC
TCTTTTCCGGCCCTGGAAAAACTCTCCGCGGGCGCTCGGCAATCGGCTCCCCGGCCTTCT
ATAGTCATAGCAGTCCGGGGCCTCGGCGCTTGCATCGCGGACGGCATGGGCGCAGCATTT
GCCGAATTTTTCCGGGGGAAAGCGTTTCATGAGTGATGCAGCGACGCGTGCCGAGGAGAC
GTCGGAGGGGCATTCCAGCTCTGCCATCGGCCTGATGGTCGGGGCGGTTGGAGTCTGCTA
TGGGGATATCGGCACCAGTCCCTTGTATACCCTGAAAGAGGTCTTCATCGGCGGCTACGG
GGTGCAGGCCAACCACGATGGCGTCCTTGGCGTGCTGTCGCTGATCTTCTGGTCGCTGGT
CTGGGTCGTTTCCATCAAGTACGTGATCTTCGTCCTGCGTGCCGACAACCAGGGCGAGGG
CGGGGTGATGGCGCTGTCGGCCCTGGCGCGCCGGGCGGCGGCGCCGTTCGGCAGGCTGCA
GACCTTCGTGGTGGTTGCCGGCCTGATCGGCGCGGCGCTGTTCTACGGCGACAGCATGAT
CACCCCGGCGATCTCGGTACTGTCGGCGGTAGAAGGGCTGGAGATCGCCTTCGACGGCCT
GGAGCACTGGACGGTACCGCTGGCGCTTATCGTGCTGATCGGCCTGTTCCTGATCCAGAA
GCACGGCACCGCGCGGATCGGCATCCTCTTCGGCCCGGTCATGGTGCTCTGGTTCGGCGC
CCTGGCGGCGCTGGGTGTCTACGGGGTGATCCAGCAGCCGGAAGTGCTGCAGGCGATGAA
CCCTGTATGGGCCGTGCGTTTCTTCGGCTCGCATCCCGGCATCGGTGTCGCCATCCTCGG
CGCCACCGTACTGGCGCTGACCGGCGCCGAGGCGCTGTACGCCGACATGGGCCACTTCGG
TCGCAAGCCGATCGCCCGTGCCTGGTTCCTGCTGGTGCTGCCGGCGCTGGTGCTGAACTA
CTTCGGCCAGGGCGCGACCATCCTTTCCAACGCCGAGGCGGCGCGCAACCCCTTCTACCT
GCTGGCGCCCGGCTGGGCGCTGCTGCCGATGGTGGCGCTGTCCACCCTGGCCACGGTGAT
CGCCTCCCAAGCGGTGATCTCCGGCGCCTTCTCCCTGACCCGCCAGGCGATCCAGCTCGG
CTACGTGCCGCGGATGACCATCCAGCACACTTCCAGCCACGAGCAGGGGCAGATCTACAT
CGGCGGGGTGAATTGGGCGCTGATGGTCGGCGTGGTCCTGCTGGTGCTCGGCTTCGAGTC
CTCGGCGTCGCTGGCGGCGGCCTACGGCGTGGCGGTGACCGGAACCATGCTGATCACCAC
CCTGCTGATGGGCGTGGTGATCTGGCGCCTGTGGAAATGGCCGCTGTGGCTGGGTGTCCC
GTTCTTCTGCGTGATGCTCGCGGTGGACAGCCTGTTCTTCGCCGCCAACCTGCCCAAGGT
GATCCAGGGCGGCGCCTTCCCGGTCATCGCGGGTATCGTCATCTTCATCCTGATGTCCAC
CTGGAAGCGTGGCCGCCAACTGCTGGTGGAGCGTCTCGACGAGGGCTCTCTGCCGCTCTC
GGTGTTCATTTCCAGCATGCGCGTGCAGCCGCCGCACCGGGTCCAGGGGACCGCGGTGTT
CCTTACCGCGCGTACCGACGCGGTGCCTCACGCGCTGCTGCACAACCTGTTGCACAACCA
GGTGCTGCACGAGCAGGTGGTGCTGCTCACCGTGGTCAACGAAGACAGCCCACGGGTTCC
GCCGGATCGCCGTTTCGAGGTCGAGGCCTATGGCGACGGGTTCTTCCGGGTGATCCTGCA
CTTCGGCTTCATGGAAGAGCCGGACATCCCGGCGGCCTTGCGCCTGTGCCATCTCAACGA
ACTGGACTTCAGCCCGATGCGCACCACCTACTTCCTCAGCCGGGAGACGGTGATTCCATC
CAAGCGCATCGGCATGGCGCGCTGGCGCGAGGGGCTGTTCGCCTTCCTGCTGAAGAACGC
CAACGGCAACCTGCGCTATTTCAACCTGCCGCTCAACCGGGTGATCGAGCTGGGAACCCA
GGTCGAGATCTGATCCGTTCCGCTGCAACAAAGCGCGCCCGATTGGGCGCGTTTTTTTTG
CGCGTTTCTCAGCGCCGTTGCGGCAGCATCCGTACCAGGGTGTTGTCGCGGCTGACGAAG
TGATGGAAGAGTGCCGCGGCGGCGTGCAAGCCGATCAGGAAATAACCGGCGTTGCCGATG
GTTTCGTGCCATTCCTTGATTTGCCCGGCGAGGTCGGGGTTCTTGTCGACCAGCGGCGGT
AGCTCCAGGCCGAAGAACGGTATCGGCTTGCCGGCGGCGCTGAGGATCAGCCAGCCGGCG
AAGGGCAGGCCGATCATCATCAGGTAGAGGGCGTAGTGCATCAGCCTGGCCAGCGTCGCC
TGCCAGGCGGGGATGGCGGGCTCTATGCGCGGGGTAGGGCTGGCCAGGCGCACCAGCAGG
CGCAACCAGACCAGCAGGAAAACGCTCAGGCCAAGCATGAAGTGCCATTGCTTGAGCAGT
TCGCGGGTTTCGCTGCCCTTGGGGAAATTGCCCTTCAGTTCGATACAGGCGTAGACCCCG
GCGATCAGCAGCAGGGTCAGCCAGTGCAGGGCAATGGTCAGGCTCCCATAACGGGACTCG
GTGTTTTTCCAGCTCATCACGGTTCCTTCTCTTCGGCTCTCGGGAGCCCGCTCTGTGGCG
GGTCGGCCGGTATTCTCGGCGGCTTCGCCGAAGCCAGCCGGAATGCCCCCGGCAGGCTCA
GTCTAGCTGGCGCCGGCCGGGGACAAGAAGGAAGGAGCAGGGAGCCTGATCGCGGTCAGG
CGTCGGGAGCGTTCTCGCGGTCGCGGATGGCCTGGAGCATCTTCTTCGCCAGGGACAGGT
AGTCCTCGTCGAAGTGGTGGCCGCCCGGCAGTTCGAGCTTCTCGCCGACGGCCTGGGGTT
GGGTACAGCCGCTTTCGTCCTTTTCTTCGGCGCCATAGATGCAGAACACCTTGGCCGCCG
GCAACCTGGCCATTTCCGGGCCGGTGGCGGCTTCCTCGCCGGCCTTGCCCAGCCAGCCTT
CCACTTCGATCTCGAAGCTGCCGGTCCGCGCCAGCGCCAGCAGGAGCATGGCTTTCACTT
GCTGCTGGTCCTTTCCGGGCAGGCGGTTGTAGATCGCCGGCAGGATGTCGGCGCCGAACG
AGTAGCCGGCCAGGACGAAACGTTTCGCGCCCCACTTCTCGCGGTAGTGTTGCATCAGCT
TGGAGAGGTCGGCGGCGCTCTGTTCCGGGCTCTTGTGTTGCCAGTAGTAGCGCAGGGTGT
CGATGCCGACCACCGGGTAGCCCATGCTCGCCATATGCTCGGCAGAGTCCTTGTCCAGGT
CGCGCCAGCCGCCGTCGCCGGAATAGAACAGGGTGACGATGTCCGAGGGTTGCGCTGCGG
GGACCTCGAGTACCGGCAGGGCCTCGGCGTTGCCTTGCAGTTGCAGGCGCAGCTGATGGG
CGAGCACGTCGGACAGCGGGGTGTCGTAGTCGCTGATGCTGGTTTCCGCGCTCGACTGCT
TGCGGACGAAGACCGCGGTGTCGTCGTCCGGGTTGTCGTTCCAGGCCAGCAGCCACTGGC
CGTGCGCTGCCTGGTGCGGCAGCGGGGCGTCGCAGTCGCGTTCGGCCAGGGCAATGTCGA
AACCGACCGAGAGCGCCTTGGCCTTGTCGTCGTCCTGGCTGGCGAGCCAGCGCCAGGCGG
TGGTCGAGCCCGGGCCGATGCCGGCGACCAGGTTCGGCTTGCCGCCGAGGCGGGCAATGA
CCGCTTCGAGCCGGGACTGCTGCGCCCTGCAATCGCCGTTTTCCGGGGGGAAGTACTGGA
TCACCCGGGCGGCGCTGTCGTGAGCCAGGTTCAGCATCTGGGCGTCGTTCAGTTGCTGTT
CGGGGGCGGCGATCACCACCACCCGCGAGCGCGGCTTCTCGCCGGGTTCGGCAAGGGTGG
CGTGGCCGCCGTCGTCGAGGTCCAGGGCTTCCAGTTTCGCCTGGGCCGCCGGTCGGCTCC
AGAGCAGCAGGGCGGCACCGACGATCAGCACCAGGGCGGCGACCAGAAAACGGCGCCAGT
GACGTTTCACGACAGACATATCAGCGTTTCACCAATCCAGTCAGGCCGCCGGCGATCAGC
GCGGCGGTATCGGCCAGGGCCACCAGCGGGTCGAGCCCGGCTGGCACGGCCAGGTAGCGG
GGTTCCCAGTCGGGCTGGAACTTGTCCTTGAAGCGTCGCAGCCCCTGGAAATTGTAGAAC
TGTTCGCCCCGCCGGAAGACCAGCGCGCCCAGGCGCTGGGTCAACGGCGCGCCGCGCCTT
GGCTGGAGCCCGGCCAGCGGCACCATGCCGAGGCTGAAGCGCGCGTGGCCCTGGGCCTTG
TAGTGGAGGATGAGGCCGAGCATGAGGAACTCCATGGTCAGCTTCGGCGCCTCCGGGTGC
ACGCGCATCAGGTCGAGGCTCGCCAGTTCGCGGCTGTCGGTTTCCAGCAGGTTGGCGAAG
GCCACCGGCTTGCCCTGGTGGCGGACGATGGCGATGCGGAAGAAGTTTAGGTACGCCGGG
GTGAAGCGGCCCAGGGAGAAGCCTTTCTCGCGCACCTGCTTGCCGCCCAGCCAGGCGTCC
GATATCGCCTTCAGCTCGTCCAGCGGAGCCTGGCCCGGTTCATGGAACTCCAGGGCCAGG
CCGTCGCGCTGGCCGCGGTTCCAGGTGTAGCGCAGGTCTTTCATTTCCTTGCCCTTGTTC
TCCAGGTCGAAGCGCAGCAGGTCGACTCGCGCTTCTTCGCCGAGCTTGAGGGCGGTCAGG
CCGATGTCCATGTAGAACGGCAGGTTCTCGGCACGCACCTGGTAGAACACCGGGCGGGCA
TGGTGCAGGTCGCAGAGGTCGCGGAACTGCCAGATCAGTTCGGCGCGCTGCATGGCCGGG
CCGATCGGGTCGTACAGGGCGATCATGCTGCGACCGCGGCGGGCGTACATGAGGAAAGCG
TCGTCGCCCTCATGGAAGAGCAGGGCCTTGTCGCCGGTCAGGGCCAGGCCGCCATCCGGC
TGGTCCGAGTGGCGGATGATCCGCGCCGCGCGCTGCAGCTCTTCCGCGTCCGGCTCGCGG
ATCGCCGGCGGTGCCGCGCGCAGCAGCCAGCCAAGGGCCAGGGCCAGGAGCAGCAGGCAA
CTGCCGAGGGCGGCGCGCAGGGCGCGCGGGGCGTCGGCGTCCAGGGCGAACTGCCACCAG
AGCTGGTTGCTGTAATGCACGTCCTGGTTGGCGAACAGCAGCAGCCAGACCGAGGCGCCG
ACCACGCAGATGCTGGCACCTACGTAAAGCGGCGAGAAGGGTACTTCCATCAGCCGGCTG
GGACGGTAGAAGGAGCGGCGGAACATGGCGAGCAGCGCGGCGGTCAGGCTCAGCAGGCTG
GCTTCTTCCCAGTCGAAGCCTTTCAGCAGCGAAAGCAGGGCGCCCACCAGCAACAGCACC
AGGGTCAGGGCCCAGGCGGCCGACAGCCGTCGGCGCAAACCCTGCGCGAGCAGCAGGCAG
AGCACGCCGATCAGGCTGGCGACCAGGTGCGAGGCATCGATCAGGCGATGTGGAATGAGG
AAGCCGAGGTGCTCCAGGCGGGTGTCGATCGCCGGCGTGGCGCCGGAAAACAGCAGCACG
ACACCGGAGAGGAAGACCAGGATCGCCAGGATCGGTGCGGCGAAACCCGAGGCGACGCGG
ATCGCCTGGCGCGTCACCCACAACCGGCGCGCTTCGAGGAACAGCAACAAAAGGCAGGCC
AGCAGCAGTGGCAGTACCACATAAATCAAGCGGTACAAGAGCAGGGCCGCGGCCAGCGGC
GCGGCGCCCAGTTGGCCGGCGAACGCGGCCAGCAGCACCGCCTCGAACACCCCGACTCCG
CCCGGTACGTGGCTGAGTACGCCGGCGGCCAGGGCGAGCAGGTAGACCAGCAGGAACGCC
GCGAAGGGTGGGGTTTCCGGCAGCAACAGATAAAGGACGGTAGCGGCGGCGGCGACGTCG
AGGGCGGTGATCAGCAGTTGCAGCAGCGATAGGCGCAGGCCTGGCAGGCGCAGGCTGCGG
CGGCCGAGGCGGACCAGCAGGCTGTCGGGGGATGGCCGTTCTCCCGGCAGACGGTGCCGG
GCCAGGAACGCCACCAGGCCGACAGCCAGCAACAGGACGGCGATCGCGATGACGGCAACC
AGGGCGTGGGGCAGGTGCAGCGCCGATGCCGCATCGTCGAGGTCGCAGAGTGCGGCGAGT
GCCGCCAGCACCGGCAGTGCGCAGCCCAGGGAAAGGCTGGCAAATAGTGTCATCCGGGCA
ATTTCGGCAGCGCCGATGCCATGCCGGGAATACAGTCGGTAGCGTACGGAGCCGCCGGAA
AGCAGCGACAGGCCTACCGCATTGCCGATGGCGAAGGCGCTGAAGCCACCGGTGGCCAGG
CTGCGCATGGGCAGCGTGACGCCAGCGAAGCGGCTGGCCGACCACTCGTAGCCGAGCAGG
ATGACGAAGCCGAGGGCGGTCGCGCCCAGGGCGCCGAGCAGCGCCGGCCTGGGCACGTCG
GCGATGGCATCGTGGAGGGCGCCGGGATCGATCTCCCGTAGCAGGTGGTAGCAGGCCACC
AGCGCCAGGCCGAACAGCAGCAAGGTGAAGACCAGGCCGATGGGCTGGCGGTAGGCGGTA
ATCCGATCGATCAGCCGGATGCGTTGTGGGGACGCGGGAGAGCTGGGTGGAGCGGGATGT
TCTGGAACGGGAGCGTCGGTGCGCATCAGCCACCTCATGGGAATTTGCGCGACAGAGTAT
GGCCTCTCGGGCGAGTTCCCAAGTGGTCGCAGCAGATTTTTTCTGTGCGGGGCGGCGTCC
TGTCACAGGGAGAAGACCGCCGGGTTTTTCAGGAGTTGCGTCGGCGAAGTGGCCGAAGGC
CATTTGCTGGTGTTCGTTCAGCGATGGTTCAGCTTGCCGTGGGCATAGTGGCGGCTTGCA
CTGTCCGACCATTTCCGAGGGGGGAAGGGTGACGATGATCCAGGCGGGCATTCATGTCGG
CGCCGGAGTCGTGCTGGGCGTGGCCGCTGGATGGTGGCTGGGGGATTGGGAACAGTCGTT
GCAGGTCAAGGACTCGGTGGCGCGGGTCGATTGCCTGTTGTACGGCGTCCTGCTGGTGGT
GTTGCTCCGCCACGACGGTTGGTTGCGCCGCCTGGGCCAACTGGGCCTGGGGCTGTTCTG
CGGTTCCCTGCTGGTCTATTCGGTGAATCCGGCAAGCCTGTTCGCTGCGAAAGAGTCCTG
GAGCCTGGCGCGGATCTCCATGCGGGCCTTCGGTCCGCTGGTGATGCTGGTCGTGGGGAT
GGCCTGCGCGCGCCTGGCACACGAGTTGCGCTGACGCAGGCGTTGCGCTCACGCCGGAGT
CAGGTGACGCGATTCCTCGCGGTATTCCTTCAACCAGCGCAGCACTTCCACGGCCTCCCA
GCGAGAGGGGTCGTACAACGCATAGATCTCGCCCTGGTAGCCGACCACATCGAGCGGCCG
GTGGAAGCCGGCGCGCTGGAACAGCGCCTCGATCTCGGCGAAGCAGGTATTGAAGTGCAC
GCGGGTGAACGGCGTCTTGCCGTCGGTGACCAGGCCGTCCATCTGCAGTTCGTCCACTGC
CTGGCGGATGTCGTCGAGTTCCATCCGGTTCACGCTGCGCTTCAATTGTTCGACGTTCAG
CATCTGTCTGTCCTTTCCGTATCCGTTACCGAGCATTCATCGAAGGCTGAGCTGGCTGTA
CGAATATACAGTTAAATGTGCGATGATGCGAGCGAACGGAGGGCGAGGCGATGCAGTGGA
GCACGAGTGTCGGAATGCAAAAAGCCCCGGCGCTATCGCTAGTGCCGGGGCTTTTCGAAT
GTGGTTGCGGGAGCTGGATTTGAACCAACGACCTTCGGGTTATGAGCCCGACGAGCTACC
AGACTGCTCCATCCCGCGTCTGTGTGGGCGCATTCTACGGACTCTCGTCGGGCTGTCAAT
CGATTTTTCGAAAAAAGTGTTTTTTCTTCAAATGCTTAGCGCTTGCCCAATGCTAGAATT
CGGTGCTCCGGGGCAGGCCCGGCGGGGCTTGTAGCGAGATTCCGGTGCGGAAAATCATCC
ATATAGACTGCGACTGTTTCTACGCCGCCCTCGAGATGCGCGACGACCCCAGCCTGCGCG
GCAAGGCGCTGGCGGTTGGCGGTTCGCCGGACAAGCGCGGAGTGGTCGCCACTTGCAGCT
ACGAGGCGCGGGCCTATGGCGTGCGCTCGGCGATGGCCATGCGCACGGCGCTCAAGCTGT
GTCCCGATCTGCTGGTGGTGCGCCCGCGTTTCGATGTCTACCGGGCGGTGTCGAAGCAGA
TCCATGCGATCTTCCGCGACTATACCGATCTGATCGAGCCGCTTTCGCTGGACGAGGCCT
ACCTGGACGTCAGCGCTTCGCCGCATTTCGCCGGTAGCGCCACGCGGATCGCCCAGGACA
TCCGCCGCCGGGTGGCCGAGGAACTGCACATCACCGTTTCGGCGGGCGTCGCGCCGAACA
AGTTCCTGGCCAAGATCGCCAGCGACTGGCGCAAGCCGGACGGGCTGTTCGTGATTACCC
CGGAGCAGGTCGACGGGTTCGTCGCCGAGTTGCCGGTGGCCAAGTTGCATGGCGTCGGCA
AGGTCACGGCGGAGCGCCTGGCGCGGATGGGCATCCGCACCTGCGCCGACCTGCGCCAGG
GCAGCAAGCTGAGCCTGGTGCGCGAGTTCGGCAGCTTCGGCGAACGCCTGTGGGGACTGG
CCCATGGTATCGACGAGCGACCGGTGGAAGTCGACAGCCGGCGCCAGTCGGTGAGCGTCG
AATGTACCTTCGATCGCGACCTGCCGGACCTGGCGGCTTGTCTGGAGGAACTGCCGACCC
TGCTCGAGGAGCTGGACGGACGCCTGCAACGCCTGGATGGCAGTTATCGGCCGGACAAGC
CGTTCGTGAAACTGAAGTTTCACGATTTCACCCAGACCACGGTGGAACAGTCCGGCGCCG
GGCGCGACCTGGAGAGCTACCGGCAATTGCTCGGCCAGGCCTTTGCCCGTGGCAATCGTC
CGGTGCGCCTGATCGGCGTTGGCGTGCGCCTGCTCGACCTGCAGGGCGCCCACGAACAAC
TCAGGCTGTTCTGATGCTCCTCATGGCGTCAACGAAGTCGCGAGGCTCCGCGGCGACGGC
TCTTCCCTTACCGGCAGGGCGCTGAAGCGGCCGAGATCCTGCAGCAGTTCCAGGCGTGCT
GCACGGAGCGGGCCGCGTATGGCTTCCTGTTGTTCCACGTCGAGCGGGCGGTCGTCGCCA
TCGCTCACCGGACCGTGGTGACGGTCCGCGCCACGCAGTGGGAAGCTCACCTTGAAGCCT
TCGCCCAGGTAGGCGATGCGCGTGGTATCGGCGCTCACCGCATAGTCGCGATGGTAGTCC
GCTGCGAGCAGGTCCTGTCCCAGCGAGTAGTCGCGGGGCGGATTGCGTACGCCCAGCAGC
GGCAGGAGCGTTGCGGGCAGGTCGATGTGGCTGGTGATGCCGCGGACGGCACGGGGTGCC
TGTCCGGGAATGCTCAGTACGGCGACGGTGCCGGTCTGGTAGCGATTGAACTCGGTGTTG
TGGCCCCAGCGCGAGCGTTCCATGAACTCTTCCCCATGGTCGCCGAGCACCACTACCACG
GTGTTTTCCAGCAGGTGCTGGTTTTCCAGGTGCTGCAGCAGGCGGCCGATCTGTGTATCG
ACTTCGCGCACGGCATTCAGGTAGCGGTTCTTGATCAGCGGCATCTGCGCCTGGAAATCG
GTGGTCAGGTAGTTGAAGTTGACCAGATAGGGGCGGATTTTCGCGGTCTCGTCGCGGAAG
CTGTAGTTGGCGTGGCTCGACTCGAGGAACAGGCAGGCGAAGAACGGCCGGTCGGGTAGT
CGGCGATCGACGAAGCGCAGCAGGTCGTCGGTGTTCCGGGCGTCGCGCTGCCAGGCAGGC
TCCGGGCTATCCAGCACGTGCAGGTCCTGCGGGCGCAGGTTGACGAACACGCTGCGGTCG
AAGGGCGGATAGCTGAAACGTTGCGCGGCATTGATCCGGAACTGGTAGTTCTGCTGCCTG
AGTACCTCCATGAGCACCGGCGGCTGGCCAGCCTTCAGCACGGCGTCCCAGTAGCCGCCG
TGCAGCCCGTAGAACATGCCGAAGACGCCCATCTGGGTCAGGTTGCCGCTGCTGTAGTGG
TTGTCCAGGCGGATCGCCCGGTTGGAGAAGTCCCACAGCCTGGGCATGTAGCGCGGATCG
AGCATGTCCCCGCGGAGCGACTCGGCGACGATCCAGACGATGTTCAATGGGTGCGCCGGG
GCGCTGATCTCCAGCGGCCGGAGCGGATAGTGCAGGTCGCTCTGCTGCTGGAGCAGCTCG
CGCTGGGTGGGCGTCGGCTGGATGCCCAGGCTCCGCGCCAGGCTGCGGACGGTCAATGGC
AGGTACAGCGGATAGCGTTCGCTGGCCAGCAGGATCGGCCGGTAGTCGCGCAGGGAACTG
AACGCATAGGCCAAGCGTTCGCCCAGGGCCAGGCAGAGGAAGGCCGCCAACAGGTAGCGC
CAGGCGCGCCGAGGGAGCGCGGGAAGGCGTTCGCGGCTGACCTGGCAGGCGCTGTACAGC
AGCACCTGCAGACAGAGCAGGGCCAGGGCCGCCAGGCTTGCGCTGAGCAGGGTGCCGTCG
CCGCTGCCGAGGCTGGAGAGGCCGCCGGGCGAGACCAGCAGGCCGATGCTGAAACCGTTG
AGGTGGAATCCGTACAGGTCGTAGAGGGTGCGGTCGGCGTAGAGCAGTATCTGTACCGCC
GCGCTGCCGACGATGGCCAGCACGCCTGCCAGCCACGGACTGAGGCGCACGGGAAGGCGA
TCATGGAAATGCAGGAGCAGTCGGCAGGCGAGGTACACCGGGACTATATAAAGGAAGGCG
TAGCTCAGGCTGGCAGCGACGCTCCAGAGCGGCAGCCAGGCGTCGTCGAAGACGATCCCG
TCCTGTAGGCGCAGCACCTGCCAGAGCACCACCAGCCACGACAACAGAAAGAAGCGGTTG
AGTGTCTCGGTGCTGGGTGGGGCGAACATCAAGCGTCTCCGGGCGAGGATGCGGAAGCCT
AGGGACGTGGTGGTCAAGCGGGAATGAAATGGATGTCAAAAAAATGTAAACGGGCGGCGC
CGGATAGCGCCGCTTCAGGCTTCAGTCGTGCTCGGGGACCAGACGCAGCGGCTTGCCTTC
GGCCGGCCACAGGCGCAGCTCGTCGGACGGCGAAATGTCCCAGTGCTGGACGCTCTGCAG
CAGGGCCAGGAAGCGCCGTTCCTGCTCCATGATCTCCGCGGCGCACAGGCGGCGGGTGCT
GCCGATGGCGCCGAACTGAAGGAGGTCGTCCTGCAGGGTGTAGCTGGCGAACCAGTGGTT
GCAGCCGCCGTTGCCGAAGGCACGGCCCTGGCCGTCGAAGGTCAGGCTGATGTGGCTGTA
GTCCATCGTCGGTTGTGCGCCGACCCAGTCGACCTGGTAGGCCTGCTCGGTTTCCAGGGT
GGTCTCCTGGCTGGCGCAACCGCCCAGGACCAGGGCGGCGGAGGCGAAGAGGGCGATAGA
GGGTTTCATGGCGTTTCCTTTGCGCATTTCGTACGGGCGATAGTTCACAGACCGTCGGTC
GGACGGAGCGTTCGCCCTACTGGCATTTCGGGCACAGGTGCTTGCCTTCGCGGCTGCTCC
AGCCCAGTTCGTGAATGCGCTCTTCGGCGGCCGGCGCCAGGGCCTTGCGACCGAGACTGG
CGTCCACGGCGAACTCGAAGTCGAGACGAGCCTGGCACTGGTCGCAGTCGACCTGCCAGG
TATGGATCGCCAGTTCGCGGAACGCTGGGCCGCGGGCGACCGCCAGCCACTGGCCGGGTG
GGTTGATCAGGTGGCGGACCTTTTCCACGGTCAGGCGCATGCTCAGGGTCTTGCTGCCCT
TGAGGCTGACCAGCAGCACGTCGTCGGCCTTGATCGAGCCGCCGGTGCCGGTGACCTGGT
AGCGCCCCGGGGAGAGCGCGCGGCATTCGTTGAGGGTGTATTGCGGGTTGAGCAGGGTGT
AACGGAAATCGTGTTCAGCCATGGAGCCTCCAATCAGCCGCGCATGCTACCACGCCATCA
GGCCCGGACCCGATTGCGCGGCGTCCCGTCCTGCCAGGCGGCGATGTTGTCCAGGGTGGT
GTCGGCGATCGCCGCCAGCGCCTCGCGGGTAAGGAAGGCCTGGTGGGCGGTCACCACCAC
GTTGGGGAAGCTCAGCAGGCGTGCCAGCACGTCATCCTGCAGGGGCTGGTCGGAGCGATC
CTCGAAGAAGATATCCGCTTCCTCTTCATAGACATCCAGGCCGAGGTAGCCCAGTTGTCC
GCTCTTCAGCGCCTCGATCAGCGCCGCGGCGTTCACCAGGGCGCCACGGCCGGTATTGAT
CAGCATCGCGCCGGGCTTCATCGTCGCCAGGCGCTGCGCGTCGATGAGGTGGCGGGTGTC
GGCGGTCAGCGGGCAATGCAGGCTGACGATGTCGGACTCGGCGAGCAGGGCGTCGAGCGC
CAGGTAGCGGCCACCGAGCGCTTGGATACGCGGATTGGGATAGGGATCGTAGGCCAGTAG
CTCGCAGCCGAAGCCGGTCATGATGCGGGCGAAGGTCTCGCCGATCTGTCCGGTGCCGAT
CACTCCGACGCGTTTGCCGTGGAGGTCGAAGCCGGTCAGCCCATGCAGCGAGAAATCGCC
CTCGCGGGTCCGGTTGTAGGCGCGGTGCAGGCGCCGGTTGAGCGTCAGGATCAGGCCGAC
CGCGTGCTCGGCGACAGCGTGCGGCGAATAGGCCGGGACGTGCACCACCGGCAGGCCGAG
CGCTTCGGCGGCGGCCAGGTCGACGTGGTTGTAGCCGGCCGAGCGCAGGGCGACCAGGCG
CGTGCCGCCGGCGGCCAGGCGTTCCAGCACCGGCCGCGAGAGGTCGTCGTTGACGAAGGC
GCAGACTACTTCGAAGCCCTGGGCGAGGACCGCCGTGTCCGCCTGCAGGTGGGCCTGCTG
GAAGTGCAGTTCGAAGCCGTGCCGGTGGTTGCTGGCCTGGAAGCTCTCGCTGTCGTAGGC
CTGGCTGCTGAAGAACAGGATGCGCATGGTCAGAGTTCGCTGGAGTCGAGGCTGGTGGAA
GACAGGTGGGTGGTGGCCGAGGCAGTCTCGGCCAGGGCCTCGATGGCCTTGTCCAGCTCG
TCCAGGGCCGCGGCCGCCGCCGGATCGTTCTGCTTGAGCAGGGTTTCGCTGGTCTGGCAG
GCCGCGCGCAGCTGTGGCACGCCGCAGTAGCGGGTGGCGCCGTGCAGCCGGTGGACCCTC
TCGAGCAAAGCGGTGCGGTCGTCGTTGTCGCGGGCCTGGCGAATCGCCTGGCGGTCCGCC
GCCAGCGAGGCCAGCAGCATCGCCAGCATGTCGGCGGCGAGGTCGGCCTTGCCGGCGGCC
AGGCGCAGCCCTTCCTCGGGGTCGAGCACGCTCAACTGGCCGAGCTGCGGCGCACGGCTC
ATGCTGGCCAGCGACTGGCCCAGGCTCAGTCCGGTCCACTTCAGCACTACCTGGGCCAAT
TGCTGCTCGTCGATCGGCTTGGTCAGGTAGTCGTCCATGCCGGCCTGCAGCAACGCGCGC
TTCTCGTTGGAAAGCGCATGTGCGGTGAGCGCGATCACCGGCACCGGGCTGACTTCCCGC
TCGGCCTCCCAGCGGCGAATCGCCTCGGTGGCCTGGCGGCCGTCCATGCCGGGCATCTGC
ACGTCCATGAAGACCAGGTCGAAGCGCTCGCGCTGCACCACCTCGAGGGCTGCGTAGCCG
CTGTCCACCGCAGTGACCTGGGCGCCGAGGTCGCTGAGCAGGGTCTGCACCAGCAGCAGG
TTGGCCGGGTTGTCGTCGACGCAGAGCAGCCGTGGCGGCCGTCCGGAAACCATGGCGTGG
GGCTTGTCGCTGCGCGTCGGGCGGACCTGCAGCAACTCCTGCAGCTTGCGTTGCAGCTTG
CGGGTGCAGGCGGGCTTGGCCTCGACCTGTTCGTCGGGCAGGGTCGCGTGGTATTGCGCC
TGCTCGGTGGTCGGGCAGAGCACCAGGGTCTTGCAGCCGAGCCGTTCGAATTCCCAGAAC
GACTGGCTCAGCTCTTCCGGCGGATGGATCGCGGCCGAGACGCCGAGCACCGCCAGGCTG
ATCGGCAACTGGCCGGGCGGCGGGTTGCGCAGGCTTTCCTGGAGGCTGTCGAGGTCGGCG
AATTCGCTCACTTCCAGGCCGAAGTCGGTGAGCTGGTGGTGCAGCGAGCGGCGCGTCAGC
TCCTGCGGTTCGAGCAGCGCCACGCGCTGGCCCGCGGCCCAGGAGGCGCCTGGCTCCTCG
TTGTCGTCGCGACTTTTCGGCAGACTCAGGCTGATCCAGAATTCGGCGCCTTCCCCAGGC
GTACTGTCGACGCCGATCTCGCCGCCCATCTGCTCGATCAGGCGCTTGGAGATCACCAGA
CCCAGGCCGGTGCCACCGGCTTGCCGCGACAGTGAGTTGTCGGCCTGGCTGAAGGCCTTG
AACAAGGCCTGCTGGTCCTCCTCGGAGAGGCCGATACCGGTGTCCTGTACGCTGATCCGC
AGCTGCGCGCGGTCGTCGCTTTCGTCCTCGAGCATGGCGCGTACGGCGACGGTGCCGCCC
TGGGTGAACTTGATGGCGTTGCCGACCAGGTTGGTGAGGATCTGCTTCAGCCGCTGCGGG
TCGCCCTGCAATTGGATCGGGGTATCTCGGTAGACCAGGCTGACCAGTTCCAGTTGCTTC
TCGTGGGCGGCCGGAGCCAGCATGGTCAGGGCGTCCTGGATCAGGTCGCGGAGATTGAAG
GGGAGGTTTTCCAGAACCAGCTTGCCGGCCTCGATCTTCGAGAAGTCGAGGATCTCGTTG
ATGATCCCCAGCAGGCTTTCCGCCGATTTCTGGATGGTCGTGAGGTAGTCCTGCTGGCGC
GGGCTGAGCTCGCTCTTCTGCAGCAGGTTGGTGAAACCGAGGATGCCGTTGAGCGGGGTG
CGGATCTCGTGGCTCATGTTGGCGAGGAACTCGGACTTGATCCTGCTCGCCTCCAGGGCC
TCCTTGCGCGCCAGGTCCAGCTCGATGTTCTGGATCTCGATGGTTTCCAGGTTCTGGCGT
ACGTCCTCGGTGGCCTGGTCGATGTTGTGCTGCATTTCTTCCTGGGCGCTCTGCAGCGTT
TCCGCCATGCGGTTGATGCCGGAGGCCAGTTCGTCCAGCTCGTTGCTGCCCATCGGTGGC
AGGCGGGTTTCCATGCGGCCTTCCTTGAGCTGGGCGACGCCCTGGCTGATCAGTTCCAGC
GGCGCGTTGATCGCGCGGCTCATGCGCAGGGCGAGGAGGGCGGTGACGCCGAGGCCGGCG
GCGATCAGCAAGAGGCTGGTGAACAGGCTGCGATATCCGCGCAGCAGGGTCCCGTGGTGC
GACAGTTCCAGTTCGACCCAGCCGAGTACGCGCTCGTCGTCAGGCTCGGTGGCGCCGGAC
AGGCTGTGGTGGCGGCCAAGAACCGGTAGCAGGAAGTGCGTGGTGTCCAGTTCGGTGGAC
ATGCTCAGATGGCTGGCGTCGCCGGCCGGGGCGACGGTGAGCATGCTTGGCCCGGCATGG
GCGAGGCGTTCCTGGCGGGCGTCGAGGAAGGTCACCGCGCGCACGTCCGGTTGGTCCAGC
GCCTCGTTGGCGATGCGGTTGAGCACGGCGGTATCCTTTCGCGCCAGCGCGGTGGCGGCC
AGCGGCGCCAGTTGTTCGGCGATCAGTTGCCCGCGCTCGATCAACTGGGCGCGCATGTCG
GACAGCTGGACCCAGGTGAAGTAACCGCCAAGCACCATCGCCAGCAGGCTGGTGGGGAGC
AGGGTGAGCAGCAGTACGCGCCCCTTGATGCCGAGATCCTTGAACACACGTTTCTCCGTC
GAGCCAGATCGGCATGGCCGACGCTCCCCGGCCATGCGTTTATCCCGCGCAGTTTAGCGG
GTCGCGGAAGGGGAATCTGCACCGATGTGCGCAGCCCGGCGGATTCGGCTTGCGACGAAG
CGGAAAGATCGTGAATACTGGAACGATTGCTAATCAATCTTATTTGGCTGCCATGCTCCC
ATCCCTGACGCCCGACCCCCGACTGCTGGCCATCGAGGACGATCCGACACTGGGCGCACA
TCTGTTCCAGCACCTCAATGGCAGCGGTTTCGAGGTGACCTGGTGCCGAGACGGGGAAGA
GGGGTTGGCGGCTGCGCGCAGCGGCGCCTATGACCTGATCCTGATGGACATCATGCTGCC
GGGGCGCGATGGCCTCGACATTCTTCGCCAACTCCGCCAGGAGCAGGCGCTGCCGGTGAT
CCTGATGTCGGCCCTGGGCGCCGAGCAGGACCGCATCGCCGGGTTCAGCCAGGGCGCCGA
CGATTATCTGCCGAAGCCTTTCAGCCTGGCCGAGCTGCGGGTGCGCATCGATGCCATCCT
GCGCCGGATCGCCCTGGAGCGGGGGGGCGCGCCGGGCCGCTGCGCCGAACCGCTGGCGCG
GCCCTCGCTGCAATTCTCTGCCGATGTCTGCGATGTCAGCCTTGGCGAGCGGTTCGCCGG
CCTGACGCCGACCGAGTACCGCCTGCTGGAAACCTTCCTCGCCGCGGAAGGCGAGACCCT
GACCAAGGCCTTCCTTTACCAGCATGTCCTGCACCGCGGTCATACCCAGCATGATCGCAG
CCTGGACATGCACGTCAGTCACCTGCGGCGCAAGCTGCAGCGCCTCGGTTACGCCGGTCA
CCAGTTGCATACCGTCTGGGGCAAGGGTTACGTCCTGACACCGGCGCCATGATGCCCAAC
CGCCATTCGCTGTTCTGGCGCCTGGCCCTGGTGCTGGTGGCGTTCTTCCTGCTATCGGTA
TGGCTGTCCTGGACCTGGGGACGCAGTGCCGAACTGAAGGGTTACTACCTGTCCGCCGAA
GCCCGCTCCGCCTTGGCGGATTATGCGCGGCGAGCCGAGCGTGCCTGGCTCGACGATGGC
CGCGAGGGCATTGACCGTTGGCTGGCCGAGCCGCGCCAGCAGGCGCTGGACTGGGTGGTC
GTGCTCGACGGACGGCTGCAATCGCTGGGCAGTCGTCCGCTCACCACGGAGGAAGCCGAG
CGCCTGACTTTCCTGCGGGGCGTCGACTGGCCGATGAGTTCCCGCTCGCTGTCGCGGCCA
TTCATCAACCTGCGCTTCCCCGAACATCCGGAGCAAGGCAGGGTGGTCCTGCGTCTTCCC
GCCGAGTTCGTCCCTCCCGGCTTGTCGCCGGCCAAGCGCCTGGTCACCCATGGCCTGGTG
CCGGCCGGGCTGGCCCTGCTGCTGGGAGTGTTGCTGTATCGGCGCTGGATAGTGCCGCTG
GGACGTCTGCGAGCGCAGGCCAATGCCCTGCGCGGCAACGACCTGACGGCGCGTACGCAG
GCAGAGATCAGCCGGCGCAGCGACGAGCTGGGCGATCTGGGGCGGGCGTTCGACCATATG
GCCGAGCGACTCGACGAGCACATGGTGTTGCAGCGCCAACTGCTCCGCGATCTCTCCCAC
GAGCTGCGCACGCCGCTGGCGCGCCTGCAGGTGGCGGCAGAGGGCACGCTGTCCGCGCAG
CTCCTGCGCGAGCGCCTGGAGCAGGAGGTACAGGGCATGCAGCAACTGGTGGACAACACC
CTGGAGCTGGCCTGGATGGACACCGAACGCCCGGTATTGGCGCTGGAGGACATTTCCATC
CCGGCGTTATGGGACCTGCTGGTGGAGAACGCACGTTTCGAAAGCGGCTGGGCCGCCGAG
CGGTTCCGCAGCGATCTGCCCGAGGATTGTGTCGTGCGTGGCAACCTCAATGCACTTGCC
CAGGCCCTGGAGAACCTGCTGCGTAACGCCATCCGGCATTCGCCGGAGGGCGGCGTGATC
CGCCTGCATGGTCGGCGCGAAGGAAGTTGCTGGTGGCTTTGCCTGGAAGACCAGGGCGAG
GGTGTGGCCGAGCACCAGTTGGAGGCCATCTTCCGCCCGTTCACCCGGCTGTCTTCGGCA
CGTACCGGCAAGGGCTTCGGCCTGGGACTGAGCATTGCCCGTCGCGCCGTGGTGCTCCAG
GGCGGCCGCCTATGGGCGGAGGCCGCCGATCCGGGGCTGCGCCTGTGCCTGGTGCTGCCT
TCTGCCTAGCGAGGCGCAGGTGCCTTTACATTTTGCCTAGATGTAAATGATCTTTACTCT
CCTTTGTGAATGATTATCATCCGTGCCGATCTCCTCGGCCGGCCTTGTTCCGGGTCTGCG
CCCTGTCCTGCCCGTGCCGAGACGTCACCCGCGCAACGCCGGCGACCCAGGCTTCAGAAA
AAACGTCAACGTATCCCTCGTGGCTCGCCTGCTACCCGTTTTCCCTCGACAGGAGTAGTC
ACGCATGTACCCCCAATTCCGTCGCGGCCATCTCGCCGCTGCCGTCCTTTTCGCTTCATC
GAGCCTGCTGGGCGGGCAGGCCCTGGCCGAGGACGAGCGCCTGGAAGAACTGGACGAACG
CGCCGAATCGGTGGTCCAGCTGGGTGACGAGGTGGTGCTGGGCACCGCCGAACAGGAGCT
CAAGCAGGCACCGGGGGTATCCATCATCACCGCCGAGGACATCAGGAAGCGCCCGCCGGT
GAACGATCTCTCCGAGATCATCCGCACCATGCCCGGGGTCAACCTCACCGGCAACAGTTC
CAGCGGCCAGCGCGGCAACAACCGGCAGATCGACATCCGCGGCATGGGGCCGGAGAACAC
CCTGATCCTGGTCGACGGCAAGCCGGTCAGCTCGCGCAACTCGGTGCGCTACGGCTGGCG
TGGCGAACGCGACACCCGCGGCGACAGCAACTGGGTGCCGCCGGAGGAGGTCGAGCGCAT
CGAGGTCCTCCGTGGGCCTGCGGCGGCACGCTACGGTTCCGGCGCGGCGGGCGGGGTAGT
CAACATCATCACCAAGCGCCCGACCGATCGTTTGCGTGGCTCCATGACGGTGTTCACCAA
CATTCCGGAAAGCTCCAAGGATGGCGCCACGCGCCGCGCCAACTTCAGCCTCAGCGGGCC
GCTGACCGAAGCCTTGAGCTTCCGCGCGTACGGCAGCGCGAACAAGACCGATTCGGACGA
TACCGACATCAACCTTGGACACACCGTCAACCCGAGCCGTACCGTGGCCGGACGCGAAGG
GGTACGCAATCGAGATCTCAGCGGGATGCTGTCGTGGCAGGTGACCCCCGACCAGGTCGT
CGATTTCGAAGCGGGCTTCAGCCGACAGGGCAACATCTATGCCGGCGATACCCAGAACAA
CAACGGCACCGCCAATACCCAGGGACTCGCCGACGACGGTGCGGAGACCAACCGCATGTA
TCGCGAGAACTACGCCATCACCCACAACGGGACCTGGTCGTTCGGTACTTCCAGGTTCGT
CGCCCAGTACGACTCCACCCGCAACAACCGTCTGGAGGAGGGGCTGGCCGGTTCCGTCGA
GGGGCAGATCGGCGCCGACCGTTCGTTCAGCACCAGCAAGCTGGAGAACTATCGCCTCAG
CGGCGAACTCAACCTTCCGTTGCATGCGTTGTTCGAGCAGGTGCTGACGGTGGGCGCGGA
GTGGAACAAGGAAACCCTCAACGACTCGTCCTCGCTCAAGCAGGGCTTCGTGGGAAGCGA
TAGCTTGCCAGGGACCCCCGCGGCCGGCTCGCGAAGCCCGAAAAGCAAGGCGGAGATCCG
TGCGCTGTACGTGGAGGACAATATCGAACTGCGCCCCGGCACCATGCTCACCCCCGGGCT
GCGCCTGGACGATCACAGCGACTTCGGCCTGAACTGGAGCCCGAGCCTGAACGCTTCCCA
GACGCTCGGCGAATACTTCACGGTCAAGGCCGGTATCGCACGGGCCTTCAAGGCGCCCAA
CCTGTACCAGAGCAACCCGAACTACCTGCTCTATACCCGTGGCAACGGCTGCCCGATCCA
GACCAGCAGCGGCGGCTGCTACCTGGTCGGCAACGAGAACCTGGACGCCGAGACCAGCGT
CAACAAGGAACTGGGCATCGAGTTCCGGCGCGATGGCTGGGTCGCCGGGCTCACCTACTT
CCGCAACGACTACAAGAACAAGATCGTCGCGCCGCTGGATGTCATGGGACAGACCGGGAC
CGGTAACAACATCCTGCAATGGAGCAACGCGAAGAAAGCAGTGGTCGAGGGCCTGGAAGG
CAACCTGCTGGTCCCCCTGCACGAGGACCTGAGCTGGAGTACCAACCTGACCTATATGCT
GCAATCCAAGGACAAGGACACCGGCAACCCGCTTTCGGTGATCCCCGAGTACACCCTGAA
CTCGACCCTGGACTGGCAGGCCAGCGAGCGTCTTTCCACCCAACTGACCAGCACCATCTA
CGGCCGCCAGGAGCCACCGAAGCATGGCACCAGCCGCAACACGCCGGTGGTCTCGCGAAA
AGAGGTGGGTACCTATGGCATCTGGGGCGTCAGCGCCGGCTACACCTTCAGCGAGAACCT
GAGCGTACGGGGCGGGGTAAGCAACCTCTTCGACAAGCGCCTGTACCGCCAGGGCAACTC
CTTCGACGCCGGCGCGGCAACCTACAACGAGCCGGGTCGCGCCTACTACGTTTCGATGAC
CACCTCGTTCTGATCGCCGCGGCCAACGCGCTTTCACCGGCAGGCGCAACGCCTGTCGGA
CCTTTCTTTGGCGTTGGTCAGGCATCGGCTGTCCAACGCCAGGTTTTCTCTTCGGACGCC
TCTGGTCATCGCATCGCATGCCGTTTCGGGCGGTCTTTCGGCTGAATCGGCATGCATGAC
CGGATATTGCGGTGCTAGGGTCCGGCCCCAGTTTCCCGGTATCATGCTCAGCCTTTACCG
TCAGTGCCGAACGAGTGCCTCCATGACCGTGCAGTACCCGACTATCGCCGACTGCGTTGG
CAATACCCCTCTGGTGCGTCTGCAGCGCCTTCCCGGGGAAACCTCCAATACCCTGCTGGT
GAAGCTCGAAGGCAACAACCCGGCGGGATCGGTGAAGGACCGCCCGGCCCTGTCGATGAT
CACCCGTGCCGAACTGCGCGGCGACATCCGCCCCGGCGATACGCTGATCGAGGCTACTTC
CGGCAACACCGGCATCGCCCTGGCCATGGCGGCGGCGATCAAGGGTTACAAGATGATCCT
GATCATGCCGGACAACTCCACGGCCGAACGCAAGGCGGCGATGACCGCCTATGGCGCCGA
GCTTATTCTGGTCAGCAAGGAAGAGGGCATGGAGGGCGCGCGCGATCTGGCCGACAAGCT
GCAGCGCGAAGGCCGCGGCAAGGTCCTCGACCAGTTCGCCAATGGCGACAACCCGGAAGC
CCATTACCACAGCACCGGCCCGGAAATCTGGCAGCAGACCGGCGGCAGCATCACCCATTT
CGTCAGCTCCATGGGCACCACCGGGACCATCATGGGCGTATCGCGCTACCTCAAGGAGCA
GAACCCGGCGGTGCAGATCGTCGGCCTGCAACCCATGGAGGGCTCGGCCATCCCGGGAAT
CCGACGCTGGCCGCAGGAATACCTGCCGAAGATCTATGACGCCAGTCGCGTCGACCGGGT
CGTCGACATGCACCAGGACGAAGCCGAGGACATCATGCGCCGGCTGGCCCGCGAGGAAGG
CATCTTCTGCGGCGTGTCCTCCGGCGGGGCGGTGGCGGCGATGCTGCGCCTGTCCCGCGA
ACTGGAGAATGCCGTGCTGGTGGCGATCATCTGCGACCGCGGCGACCGCTACCTGTCTTC
CGGCGTCTATGACCCGCGCTGAGCATGTCCATGGCCAGAAATAAGGGCGGGCTGCGCTTC
CAGCCCAGCGGTGGTGCGCGCGGTCCCGCGATACCGGTAGGCAAGAAGCAGCGCCTGACC
ATCGAGCGCCTGGCCCATGATGGCCGAGGTATCGCCCACGAGGCGGGGATGACCTGGTTC
GTCAGCGGCGGGCTGCCTGGCGAGGAACTTGAGGCCCGGGTGCTGGGCGCGCGAAGCAAG
GTGGTCGACGCGCGCAGCGAGCGCCTGTTCAGCAGTAGCGACCTGCGTCGCCGCGAGCCC
TGCACTGTAGCGGGTCGCTGCGGCGGCTGCACCCTGCAGCACCTGGAACACGGCGAGCAG
TTGGCCCTGAAGCAGCGTACCTTGCAGGAGCAGTTGCAGCGTTTCGCCGGGATCGAGCCG
GAAGAATGGGCCGCCCCCCTGGTCGGGCCCGAATTCGGCTATCGGCGCCGCGCTCGGATC
GCCGTACGCTGGGATGCCAGGGCGCGGCGTCTGGATGTCGGCTTCCGTGCCTCGGCCAGC
CAGGAGATCGTCGCCTTCGATGAGTGCCTGGTCCTGGTGCCGCCTTTGCAAACGATTGCC
CGTGCCCTGCCTGCTCTTCTGCAGGACTTCCGCAAGCCGGAAAGCATCGGCCACGTGGAG
CTCTTCCATGGCACGGCCAGTGCATTGCTGTTGCGGCATACGGCTGCCCTGGTCGACGAG
GATCGCCAGCGCCTGGCCGCTTTCTGTTCCGCACACCAGGCCCAGCTCTGGCTGCAAGGT
GCGGAACAGCCCTTGCCGGTGGAGCCGGCCGCCGAACTGGGCTACTCCTTGGGTGACTGG
CAACTGACTCTGGCGTACCGACCCGGAGACTTCGTCCAGGTCAATGCGCCGGTGAACGAG
TCGATGATCCGCCAGGCCCTTGACTGGCTGGCGCCGACCGCCGACGAGCGGGTCCTCGAC
CTGTTCTGCGGGCTGGGCAATTTCTCCCTGCCGCTGGCGCGCCGGGTGGCGCGGGTAGTC
GGGGTGGAGGGCGTGGCGGCGATGGTCGAGCGGGCAGGCGCCAACGCGCTGGCCAATGGC
CTTGGCAACGCGCACTTTTTCCAGGCCGACCTGTCCAAAGCGCTTGCCGAAGCGCCCTGG
GCGGAGCAAGGTTTTACCGCTGTGCTGCTCGATCCGCCGCGCGACGGCGCGTTCGAGGCG
GTACGCGAAATGAGTTCTCTGGGTGCCCGGAGGGTAGTCTATGTATCCTGCAATCCGGCG
ACCCTGGCGCGCGATGCTGGCGAAATGGCCAGGCAGGGCTATCGTCTGAAGCGCGCCGGA
ATCCTCGATATGTTTCCGCAGACCGCACATGTCGAGGCCATGGCTTTGTTCGAGGCAGGC
TAGGATGCCTGCGTAATCCGACCAGCCCGTTCGAAGGCTGGCGCAGTCATCGGTGGGCTA
CGCGCACCGTGGTAAAGGGTAGGCAAGATGGTACAGGTGAGAGCGCACCAGCCGGTCAAC
ACCGACGGCAGTATCAACCTCGAGGCCTGGCTGGACCACGTCCAGAACCTCGTCCCCGGG
CTCGATCGTCAGGGCTTGCTGGAGGCTTGCGAGTTCGCTCGCGAATCCGAGCAGCGAGCG
ATCGCCGCACAGAACTCCTGGGCAGAAGGCACGTCCAGCTTCCAGACCGGACTGGAGATC
GCCGAGATCCTCGCGGACCTCAAGCTGGATCAGGAGTCCCTGGTCGCCGCGGTCATCTAT
CGAGGCGTGCGGGAAGGCAAGATCACCCTGGAAGCGGTCAACAAGCATTTCGGGCCGGTG
GTGGCCAAGCTGATCGAGGGCGTGCTGCGCATGGCCGCGATCAGCGCCAGCCTCAATCCG
CGCCATTCCATGGTGCTGGGTACCCAGGCGCAGGTGGAGAACCTGCGCAAGATGCTGGTA
GCGATGGTCGACGACGTTCGCGTCGCCCTGATCAAGCTGGCCGAGCGCACCTGCGCCATT
CGCGCGGTGAAGAATGCCGACGAGGAAAAGCGTCACCGCGTCGCCCGGGAAGTCTTCGAT
ATCTACGCGCCGCTGGCCCACCGCCTGGGCATCGGGCATATTAAGTGGGAGCTGGAGGAC
CTGTCCTTCCGCTACCTCGAGCCCGACCAGTACAAGCAGATCGCCAAGCTGCTGCACGAG
CGCCGGCTGGATCGCGAGCAATACATCGCCAACGTGATGAGCCAGTTGAAGGAAGCTCTC
GCGGCCACCGGCGTACAGGCCGATCTCAGCGGACGGGCGAAACACATCTATTCGATCTGG
CGCAAGATGCAGCGCAAGGGCCTGGACTTCAGCCAGATCTACGACGTTCGCGCTGTGCGC
GTGCTCGTTCCGGAGATGCGCGACTGCTACACCGCGCTGGGCATCGTGCATACCCTCTGG
CGGCACATTCCCAAGGAGTTCGACGACTACATCGCCAACCCCAAGGAAAACGGCTATCGC
TCTTTGCATACCGCAGTGATCGGCCCCGAGGGGAAGGTGCTGGAAGTACAGATCCGTACC
CACTCCATGCACGAAGAGGCGGAGCTCGGGGTCTGCGCGCACTGGCGCTACAAGGGGACC
GACGTCAAGGCCAGCTCCAACCATTACGAGGAAAAGATCTCCTGGCTGCGCCAGGTGCTC
GAATGGCACGAGGAACTGGGCGACATCGGTGGCCTGGCGGAGCAACTGCGGGTCGATATC
GAGCCGGACAGGGTCTACGTCTTCACTCCCGACGGCCATGCCATCGACCTGCCCAAGGGC
GCGACCCCGCTGGATTTCGCCTATCGGGTCCACACTGAGGTCGGGCACAACTGCCGCGGG
GCGAAGATCAACGGACGCATCGTGCCGCTGAACTACAGCCTGCAGACCGGCGAGCAGGTC
GAGATCATCACCGGCAAGCACAGTGGTCCGAGCCGTGACTGGCTGAACAGCAACCTGGGC
TACGTCACCACCTCCCGGGCGCGGGCGAAGATCGTCCACTGGTTCAAACTGCAGGCGCGG
GACCAGAACGTCGCTGCCGGCAAGGCCCTGATCGAACGCGAACTGTCGCGCCTGGCGCTG
CCGCCGGTGGATTTCGACCGGCTGGCGGAGAAGGCCAACGTGCGTACCGCCGAGGATATG
TTCGCCGCTCTCGGCGCCGGCGACCTGCGCTTGGCGCACCTAGTCAACTATGCCCAGCAA
CTGGTCGAGCCGGACCGCGACAGCGAGCAACTCGAACTGATCCCGCGCAAGCCGAGCAAG
ATCGGCCACGGCAAGCGCGGCGACGTGCAGATCCAGGGCGTCGGCAACCTCCTGACGCAG
ATGGCCGGCTGCTGCCAGCCGCTGCCGGGAGATCCCATCGTCGGCTACATCACGCTGGGC
CGTGGGGTCACCATCCACCGCCAGGATTGCGCCACCGCGCTGCAACTGGCGGGACGCGAA
CCGGAGCGGATGATCCAGGTCAGCTGGGGGCCGGAACCGGTCCGCACCTATCCGGTGGAT
ATCGCGATCCGTGCCTATGATCGTTCCGGCCTGTTGCGCGACGTGTCCCAGGTGCTGCTC
AACGAGCGGATCAACGTTCTGGCGGTGAATACCCGTTCGAACAAGGAAGACAACACCGCG
ACCATGCAACTGACCATCGAGATACCCGGTCTGGACGCTCTTGGACGCCTGCTGGCGCGC
GTTTCGCAACTGCCCAACATCATCGAGGCGCGACGCAACCGTACGCCTTGAGGCGAGGCG
GGAACAGGCCACGGGCGCTCGCAGGCTGCCCGTGGCCTTTTCGTTTCCGGAAAGAGCAGA
ATGCCCGGACCGTTCACTGAAGACCCGAGATACCCATGTACCGACTCGACGACCTGCTCC
ACCTCATGGCGCGCCTGCGCGATCCCGAATTCGGCTGCCCCTGGGATCTCCAGCAGAGCT
ACGCGACCATCGTCCCGCACACCCTGGAAGAAGCCTACGAAGTAGCGGACGCCATAGAGC
AGGGGGACTTCCCGCAATTGCGCGAGGAACTGGGCGACCTGCTGTTCCAGGTGGTCTATT
ACAGCCAGTTGGCTCGCGAAGAGGATCGCTTCGCTTTCGACGAGGTGGTGGACGGCATCA
CCCGCAAGCTGATCCGTCGGCATCCCCACGTATTCCTCGATGGCGATCTCTATGGCAAGC
CCGATGCGGCGAAGCTCGCCGAAGCGGCGGTCAAGCAGCGCTGGGAAGAACTGAAGGCCG
AGGAGCGTGCCGCCAAGGCCAAGGAGCCGCAGCAGTTGTCGCTGCTGGATGACGTTCCTG
TCGCCCTGCCGGCGTTGTCACGGGCGGCGAAGCTGCAGAAGCGCGCGGCGCAGGTCGGTT
TCGACTGGCCGGAAGCGCTGCCGGTGGTGGACAAGGTTCGCGAGGAGCTGGACGAAGTCC
TCGAGGCGATGGCAGAGGGTGACGAGGGTGCCGTGGGTGAGGAGGTTGGCGACCTGCTGT
TCGTCGTGGTCAACCTGGCCCGGCATCTCAAGGTTGATCCGGAGGCTGCTCTGCGCCAGG
CCAACGGCAAGTTCGAGCGGCGATTCCGATTCATCGAGCGGAACCTGCGCGAAGCCGGCC
GGAAAGCCGAAGAATGTTCGCTGGAGGAACTGGACAGCCTCTGGGGCGAGGCTAAGAAAG
CGGAGAGGAGCGCGCCTGGCTGTTGATGGGGAAAATTACCGTGGCAGCCGGGCTGCCACG
GCATCTGAATCAGCCGAAGATCCAACGATAGAGGATGACCAGCAGGATCACCGCCAGCAC
CGGGCGGAGGATTCGGTAGGCCTTCGGGTAGGCGCGTTTGAAGCGCTTCACCTGGGCGCC
GATGGCATTGCCACCTCGAATGGCGACCGAGTAGGCCTGGTTGATGCTGCCGACGCGTTC
GCCTTCGACGTTCTGCGGTGCGGTCGCACGCCCGAGAATGCCGCTGATCCAGCGATTGAG
CCGGGTCAGCAGGCGGGAGCGGAGCGGCCGCTCGATATCGCAGAAGAGAATCACCCGGGT
CTGCTCGGTCTCGTTCTTCACCCAGTGGACGAAGGTTTCGTCGAACATCACGTCTTCGCC
ATCACGCCACGCGTAGGGCTGGCCGTCGACGTAGATGCGGCAGTTGTCCGAATTCGGTGT
GGACAGGCCGAGGTGATAGCGCAGCGAGCCGCCGAAGGGGTCGCGGTGCGGATTCAGGTG
GCTGCCGCCGGGAAGCAGGGTGAACATCGCGCCCTTGACGTTGGGGATGCGGCTCACCAG
CTCTACGGTCTTCGGGCAGAGCTGCTGGGCGGAGGGCAGCGGGCCGTCGTACCAGGTCAG
GTAGAAGCGCTTCCAGCCTTTCTTGAAGAACGAGCCGAAGCCGGCTTCGTTGTTGTTCAG
GGCAGCCCGGATATAACCCTCGTCGAACAGGTTGAGGGCTTCTTCGCGGATGGTTTGCCA
ATTGTTCTTCAGTTCGTCCAGCTCCGGAAAACGGCTGCGATCCAGATAGGGCTTCGAGGG
GACGCTGGAGAACAGGTACATCAACGAGTTGTAGGGGGCGAACCAGGCGGAGTGGTTGAC
CAGTTGACGCAGGAAGGGCAAGCGCGCGCGCCCACGGAAATGGACGAACAGGACGCTGGC
GACGAACAGGCCCACCAGAGTGATTTTTACCAGGAGAGAAACGCTCATGCCTTGCTTTCC
ATGCCTTCGATATCAGGGGCCGGGAGGAGTGCCTGCGGGTGCTCGGGACGATAGGGAGGG
GTCTCCAGGGCATGCGTGGCAGTTTGCGAGCCGCCGAGACTTGCGTTGAGGCGGCTGAGG
CTGGAGGATTATACCCCCTGCGAGGGCCGGCTGAACCCCAGTCGGCTGGAAGATTATGCC
GCACCCCACCGGGCGTGCCACGCGAGCGAGTCGTTGACGAATGAGCATGTCATTGCGTGA
CCAGTTGCTGAAAGCCGGGCTGGTCAATGAGAAACAGGCCAAGCAGGCCAGCAAGCAGAA
ACAGAAACAGCAGCGCCTGGAGCACAAGAACCAGGTCGACAAGGACGACTCCCAGCGCCA
GGCGGCGGAGCAGGCCAAGGCGGAAAAGCTGGCGCGCGACCAGGAATTGAACCGCCAGCA
GCAGGAAAAAGCCGAGAAGAAGGCCAAGGCCGCGCAGATCAAGCAACTTATCGAAGGGAC
GCGCCTGCCCAAGCTGGAAAGCGACGATTACTACAATTTCGTCGACGCCAAGAAGGTCAA
GCGGATCGCGGTCAACGACCTGATCCGCGACAAGCTGAGCCGAGGCAGCCTGGCTATCGT
CAGCTATGACGGACGCTACGAGATCGTGCCCCGGGATGCGGCGGTGAAGATCCAGGAGCG
CGATCCGCGGCGGGTGGTGCTGCTCAACGTACAGAGCCAGGAGCCGGACGAAGACGATCC
CTACAAGGACTATGTGGTGCCCGACGATCTCATGTGGTGAGGCCCGCATCCGGAGTGTCA
CTTGACCGGTACGGATGCCGGTCAACTACCAATTCTGGAATGCGAAGCAGTTCTAAAATA
ACTACCGATGATTTCGTTTCGATAGCATAATGACTTTCCTCAGAAATTTCCTACGGCTGC
CTTTGCGTGCATCTGTGGGCTAGCCGCCTATCGAAAAGGACGTTGGTATGCCTTCCTCAC
AGCGTCCGGGGGCTTCGCCCTCGGAGATCGATATCGTTCAACTGTTCCAGCAATTGTGGG
CGTCGAAATGGCTGATAGCGCTGATCGCGGCCTTGGCGACCGCCGCTGCGCTCGCCTATG
CGCTGTTGGTCGTTCCGACCTACCAGGTGGATGTCCTGTTGCGGCCTATACAGACCAAGG
CCCTGGAGGCTGTCAACATCGAAGGTCTTTACGCCATGACTCCGCGGGAAGCGTTGGAGC
GCGTCGGCAACGAGCTGGCAGCCTACTCCGGCAGGCTGGAGTATTTCGAAGCCCATCCAG
AGCTATTCCAGCAATTGAACACCGAGGGCCTGTCCCCCGAGCAGGCTTTCTGGAAGTTCA
ACCAGGATGCCTTCAGCATGCAGCAGACGGACTTGAAGACGGTCCCCCAGGCGGCGCCTT
TCTTCCGCTTGTCCATGCAGTATCCCCAGGGCATGGATGGTGCCGCCATTCTCAACGGCA
TGCTCGCGTCGACCATCGAGAACGAGCGCCAGCGAATCCTGGACGACCTCCAGGCACGTA
TCGACGGTCGCCTGCAATTCCTCGAGCAGGATATCGAAGGCAAGCGTGCCAGTTACCAGG
CTAGCAAGGAAGGCAAGATCGCCCGGTTGCTGGAAGCGGACAGCATCCGGCGGGCTGGCT
TGGAGGATGAACTCAGGGCGTTGCGCGGGCGGCTGAAGATGGTGCGCGACTCGCGTATCC
AGCAGCTCAACGAAGCCATCCAGATCGCCACGCGGCTGGGAATCGTCAAGCCGACGACCC
CGGGCGCACTGGGAGAGGTCGGGCAGGATGGCTCGCGCAGCGTTTTCCGCACCGAGGTGA
ATAACCAGCAGATTCCCCTGTATTTCATGGGCGTCGATGCCTTGACCGCCGAGCGCGATA
CCTTGCTCAAACGCAAGGGCGATGACTTCACCGAGCCCCGCGTGGCGACGATCCAGCAAG
AGCTGAAACAGTTGGAGAACAACCGTGAAGTGCAATACCTGCAGGCTCGAAAGGGCGAGG
AGCGTTTCTTCGAAAACATCGACAAGCTGCGTGGAGAGCAGGCGCGTCTACAGACCTTGA
GGGCAAGTGACCTTAAGATCGAACTGGTACGGGTCGACCAGAAAGCTGCAACGCCTCTGA
GGCCGATCAAGCCACGCAAGGCTCTGGTGGTGGCCTTGGGCCTCCTGGGTGGGCTGGCGT
TCGGCGTGCTGGTGGCTCTGGTTCGGGCGATGTTGCGTGCCCCACGGCAACGGGTACAGG
AAGATAGCCTGCCGCCGGGAGTCGTCAGCCTCGACCGGAGCCTTTCAGGGACCTGAGACC
AAAGGTGCGCCCCCGAAGTACGCGGGGCGCATGGTTCAGGCCGATTTACCTATTTGCCGC
AGTTCTTCTTCTTTCTCCAGCTTGATCCGATAGGCGTGGGCGTCATCCTCGTTATGGAAG
ACGCCAACCAGCAGTCCCTGCTGATGCACGTCCCAGCAGCGGCGGCCAAGCGCACGCAGC
TCGCGGGATTTGTGGTCATCGTCACGCTCGGTCACTGTCACACTCATCTTTCTGCTCCAG
GGTTAATCTGCATCAAGGCAAATCCAGCCTATTTCAATAGCAGACTAATCAAATAGCCCT
GGAATTGAGAAAAACCTTTTCAGTTTCCAAGGTGTGAAGATGGCATGCCGGATGCTCTGG
AACAGGCCTCTTCCCTCAGGCGTATGCGGCCGAACAAGGCCGCTTCCGTGAGGGCGGTAA
TCGCCAACAGGCGATCCAGGCGCAGCAGCAGAGTCGCTCCTTCGACGGCCACCTCAAGGT
ATTCCTCCTTGCCGCCGCCTGGCCGAACGGCCCGGGTATGCGTCGTGCGCGCCTCGGCTT
CGAAGCGAACACCGTCCTCGAGTTCGAGGAGCAACCGGTAGCGGTAGAGGCAGGCGATCT
CCAGGTAGTCGTGGAGATCGCAGGCGATCGGGTGGTAGCTGTCCATTGGCTTCAACAGCC
TTCCAGGGGAAGGATGTAATGGCCATGGAGCCGAATGGCTTCGGCAACCTCTGCTGTCGC
AATCTCGCTATGGCAGTAGCTGCAATGCCCCTGGCTGATATCGGCCTCGTCTATGCCTCT
TCCGGCGAGCCAGCGTCGAGCGAACTCGCCGGCGCGAGCCCCCAGCTCCTCCGTGACCAG
GACATCGAAGTGCAGGTAGCGGCCGTCGCGGGTTCGCACATGGGTGTCGAAGATCTTCAC
CTCCATGGCCGTTCTCCTTATTTCAGATCGCTGAGCGCCGCACCGAAGTTAAGGTGCAGT
ACCTGTCCGTCGACAACCAGGGCAGGAACCGACTTGACCCCGATCTTTTCCGCCTCGGCG
ATGCGTGCCGATTGTTCGGCGAGATGGACCACTTCGATGTCCACCTGCTTGCGATCGAGC
AATGGCAGCAAGGAACGTTCGGCTTCGACACAGATTGCGCAGCCGGCGTGGTAGTAGATA
GCTTTGGTCATGCTGATTCTCCTGTAGGAATTTAGTATCGATACGATACGTTTTCAGCCT
AAGCAAGAGGCGACCTCTTTGTCAAACATGTTTTTAGTCGATACTATATTGGCAAGGAGG
TATCCCATGTCCGCCATCGCCCTTTACGATTATCTGGAAAGGCTGACCAGCCTGATGCGT
GCCTGGTCCCGCGAGCAGCCGCTGGTGGCTGAGCTGCAGCCGGTGCAGTTGAGCGCCTTG
CATTACCTGGCGCGTTGTAATCGCTATTCGGATACTCCGCTGGGCGTGACCGAATACCTC
GGCTTGACCAAGGGCACAGTGTCGCAATCGCTCAAGGTGCTGGAAGGGAGGGGGCTGATC
AGCAAGCTGCCGGATGCGCGGGATCGGCGCAGCGTTCATCTGCGGCTGACCGATGCGGGG
CGCTCGCTGATCGAGGCGGTGATTCCGCCGCAGTTCCTCGAGCAGGCCGTCACGGCACTG
GGCGAGAAGGGCGAACACTTGCAAGGCTTGTTGCGTGATCTTCTGGTCGTCATCCAGCGT
CAGGAGGATGTGCCTGGTTTCGGCCTTTGTCGGTCCTGCCGGTTCCATCAACGGCGTGCG
GGCTCGCCCTTCTGCGGTCTAACCGGGGAGCCGTTGAGCGATGCCGATGCCGAACTGATC
TGCCGCGAGCACCAGGCCTGCGGCTGATCCGCGGGCAATAAAAAACCGGGCAATGGCCCG
GCTTTTCGTGGGAGGGGGGATCAGCTCTTTTCGCCAGTGACGGTCTTGCCGTCGATGGTG
CCTTCCTTGAGCATGATCTGGTATTCCTTGCCGTCGGTTTCCATCTGGTACAGGCGGACC
AGCAGGTAGTCCCAGTCCTTGGCGAACCAGAGGATGGTCTTGCGGTTGCTCTTGCCCGGA
TCACGCACGCGCTCGACCTTGATCGCGTTGATCAGGCCGGCCTGGGTGCGTACCTTTTCC
TCGCCGAGAACCCGGAAGTCGTAGGTATCGACATCCTCGCCCTCGATGATCTGGTAGCTC
ATGCTCTTCTTGCCGTCGGCAACGTCATGCTGCAGGACCAGTTGATAGGTGGACTTGTCC
AGTTGACCGCGATTCAGGGGTTGCCGCACCGCATCGCCGCGGTCGCTGCCGAGCACCTGC
TTCTGCGACCAGTCGAAGTCCAGCTCGATCTGCTTGCCTTTGCCCAGACCCTGGCGGGCG
AAGCGGTAGGTCTGCGGCAGGAAGGTGTCGTTCTCGACCTTGAAGGTGCTGACTTCGTTG
AGACTGGCCAGCAGCATGGAGGCCTCGAAGTCCAGTTGCCAGCGGCCGTCGCCGAGAGCC
TTCAGGCTGCGGGAGGCATTGCCGCTGATGGGCATCTGTTTCCAGTCGGCGGTATAGCTG
GCGGTGAACGGCTTCAGCTCGAAGGCATAGGCCGGCAGGGTCAGCAGCGTCAGCAGGAAC
AGCATGGCTTTACGCATTGCGAATCTCCTTGGTGCGAATCTGATGGCCGGTGGCAGGCAG
GGCCTGGCCATCCAGCAGGGCGCCCTGTTCGCCCAGACGCAAGCGGCCCTCGGCGAACCA
GCGCATGGCCAGCGGGTAGATCCGGTGTTCTTCCTCGTGAACCCGTCTGGCCAGGCGTTC
CGGCGTATCTTGCGACTCTACCGGGATTACTGCCTGTACGACCAGTGGCCCCCCATCGAG
TTCCTCCGTCACGAAGTGCACGCTGCAACCGTGCTCGCGGTCGCCGGCTTCGAGGGCGCG
CTGATGGGTATGCAGCCCTTTGTGGCGCGGCAGCAACGAGGGATGGATATTCAGCAGACG
CCCCTGGTAATGGCGAACGAAATCGGCGCTGAGGATGCGCATGAACCCGGCAAGGATCAC
CAGGTGCGGTTCATGGGCATCGATCCGTTGTGCCAGGGCCTGGTCGAAGCTTTCGCGATC
GGCATAGGCCTTGTGATCGAGCAGCTCGGTCTGGATGCCGGCCTGGCGTGCGCGTTCCAG
GCCATAGGCGTCCGCGCGGTTGGAGATCACCGCGCGGATCCGGGCCGGCGTGGCGCCCTC
CCGGAGGCTGTCGATCAGCGCCTGCAGGTTGCTGCCGGAGCCGGAAATCAGCACCACGAC
ATTGCAGAGTTTCGGCATCAGTGGTTTTTCAGATTGTTCAGGACCACGCGCTCGGCGTCC
GCGCCGCAGGTTTCGATGCGACCGATCTGCCAGGGTTGCTCGCCGGCGGCACGCAGGACT
TCCAGGGCTTTCTCGGCGTCGCTCTGGGCCACGCAGATGACCATGCCGACGCCGCAGTTG
AGTACGCGATGCATCTCGGTCTCGTCGACGTTGCCCTGTTCCTGCAGCCAGTCGAATACC
GCCGGACGGTTCCAACTGGCGACATCGATCACGGCCTGGGCGTTGTCCGGCAGGACGCGC
GGGATGTTGTCCAGCAGGCCGCCGCCGGTAATGTGAGCCATGGCCTTGACCGCGCCGGTC
TGCTTGATCAGTTGCAGCAGCGGCTTGACGTAGATGCGGGTCGGCGCCATCAGCAGGTCG
GCCAGCGGCTTGCCGTCGAGTTGGACCTGCTCGATGTCGGCGCCGGAAACCTCGATGATC
TTGCGGATCAGGGAGTAGCCGTTGGAGTGCGGGCCGGAGGAGGGCAGGGCGATAAGCGCG
TCGCCGGCCTGGACCTTGGAGCCGTCGATGATCTCGGCCTTTTCCACGACGCCGACGCAG
AAGCCGGCCAGGTCATAGTCTTCGCCTTCGTACATGCCGGGCATTTCGGCGGTCTCGCCG
CCGACCAGGGAACAGCCCGCCAGTTCGCAACCGGCACCGATGCCGGTGACTACGGTGGCG
GCGACGTCGACGTTGAGCTTGCCGGTGGCGTAGTAGTCGAGAAAGAACAGCGGCTCGGCG
CCGCAGACCACCAGGTCGTTGACGCACATCGCCACCAGGTCCTGGCCGATGCTGTCGTGC
TTGTTCAGGTTGAGCGCCAGGCGCAGCTTGGTGCCCACCCCGTCGGTGCCGGATACCAGC
ACCGGCTGCTTGTAGCCGGCCGGGATTTCGCAGAGGGCGCCGAAGCCGCCGAGGCCGCCC
ATCACTTCCGGGCGTGCGGTGCGCTTGGCCACGCCTTTGATGCGTTCCACCAGGGCTTCG
CCGGCGTCGATGTCCACACCAGCGTCCTTGTAGCTCAACGAGGGTTGCTTGCTGCTCATA
AATCCAGGCCTATAGGGGTAATTCGGAGATCGGCCGGCCGCCCAGGCGTGCAACGCTGTT
TGCCGGTTTTGAAGGCGCGCGATTTTATCAGGCTTGCCACGCAGCGGCCATCTCGGTTGC
CGCTGGACGGACTGCTGTTTAAGGTATAGGTCCACTTGCGCGGCCTTCACAGCTCGTCGC
CGCCGTTCCCATCCGTTCGTCGAGAGCCCTCCATGCGCATAGCCCGACTCTTCGTTCTCT
GCTTTTCCCTGCTAGGCTTGCCCGTCTTCGCGGCAACGGTCCCCAATCTCTACCAGGTCC
ACGAGCCGGTTTCGTCGCAGCAGCCCGGAGAGCGCGATGCCGGACTGGTGCGAGCCCTGC
AGACCCTGCTGGTGCGTCTGACCGGCAATCCGCAGGCGCCGCAGAACCCGGCATTGGCGG
GGTACCTGAAGGATCCGCAGCAACTGATCAGTCAGTACGCCTTCGAAAATGGTCCGCCGC
TGGCGCTGGTGGTCGATTTCGATCCGACCGCCACCGGTAATGCGCTGCGGGCCGCCGGCC
TGCCGAGCTGGGGCGCCAACCGGCCGGCGGTGCTGGCCTGGTGGCTGAACGAAAGCGCCG
ATGGCAGTTCCCTGGTCGGTGACAACCAGGCCTCGGCCGAACCGCTCAAGCGTGCGGCGC
AGAACCGCGGCTTGCCGTTGCGCCTGCCTCTGGCGGATCTCGACGAACAGATCGTCGGTA
CCCCGGAGAACCTCACCGCCGCCCAACCCGATGCCCTGCGCGCAGCCTCCGAGCGTTATG
CCGCCGATGCCTTGCTGGCAGTGGACGCCAAGGAGGCAGACGGCAAATGGCAGGCGCAAT
GGCGGCTGTGGATGGGCGATTCGCGGGAGCAAGGCCAGGCTGAAGGCGCTACGCCCGACG
CGTTGGCAGACAGCGTGATGCTGGCCGTCGGCAACCGCCTGTCTACCCGTTTCGTTGCCA
CGCCGGGAGCGGCGACCGGCCTGACCCTTCAGGTCCAGGGCGCGACACTGGCACGCTATG
CCGAGTTGCAACGCCTGCTCGATCCGTTCGGCGCGCGCCTGGTAGGCGTGCGGGGCGACC
GCCTCGACTATTCCGTGAAGGCCAGTCCCGAGCAATTGCGTGCCCAGCTGGGCCTGGCGC
AGTTGCAGGAAGTCCCGGCCGACAGCGTACCGCTGGATGCCTCCGGCCAGCCCGCAGCGC
CCAGCGCGGCGGTGCCGTCGTCGACCCAACTGAATTTCCGCTGGCAGTGAGTCGGCGCGC
CGATCCGCTCCTATGCAACGGAGCGGGGCGGCGCGCGCCCGGCCGATGCTCTGGGCAAGG
AGCCTCGGCTATCGGCAAACCTTTGATTTTGCTTGCCTAGTTGCTCATTGTGCGGCCTTG
CCGAGGCGTATAAACTTTGCAGCCTTTACGGTGACTCCTGCGGCGTTTTCGGATTGTCCG
CCCAGCCTGGCATGAAACCTATTCAGCTTCCCCTCAGTGTGCGTCTGCGCGACGACGCCA
CCTTCGCCAACTACTATCCCGGTGCCAATGCCGCGGCACTGGGATATGTCGAGCGTTTGT
GCGAAGCCGAGGCTGGCTGGGCGGAAAGCCTCATCTACCTCTGGGGGCACGACGGCGTCG
GCCGCAGCCACCTGTTGCAGGCGGCCTGCTTGCGTTTCGAGCAGTTCGAAGAGCGAACCA
TCTACCTGCCGATGGCCGATCTGGTGCAGTACGGCCCGGAAATCTTCGACGATCTCGAGC
AGTGCGAGCTGGTCTGCATCGACGACCTGGATGTGCTGGTTGGCAAGCGAGAGTGGGAAG
AGGGGCTGTTCCACCTGTTCAATCGACTGCGCGATACCGGTCGGCGCCTGCTGCTGGCGG
CATCGAAGTCGCCCCGGGAGCTGCAGGTCAAGCTGCCGGACCTGAAGTCCCGCCTCACCA
TGGCGCTGATCTTCCAGTTGCACGGTCTTTCCGACGAGGACAAGCTTCGTGCCCTGCAAC
TGCGGGCATCCCGTCGTGGCTTGCATCTGACCGATGAAGTCGGTCGTTTCATCCTCAACC
GCGGTTCGCGCAGCATGAACTCTCTGTTCGATCTGCTGGAGCAACTGGATCGCGCTTCGC
TCCAGGCTCAGCGCAAGCTGACCATTCCTTTCCTCAAGGAAACCCTCGGCTGGTAAGCGT
CGACAGTCCGTCGGCGAACTCCTGCATGGCCGTGCCGCAGTCCTTGGGTTTCGCTTGCGG
CAGGAAGTGACCGCCTTCTATCCGTCTCTCCATCCATGCGCCGGCAATACTGGAGCGCTG
GCTGTCCGCAGGCTTACCGGCAGTGGCAGATTGGTCGGCACTGGAAAGCGGCGCAGGCAG
GGCAGGAGGGGGCTCCTGCCTTACCATCAGCGTTCCCCGGCGACCCTGCGGTCGTACTGG
AATCGCCAGCGCGTATAGAGCAGCGCGGCGCAGAACAAGGTCACGCTGAGCAGCACTTCG
GCCCAGCCGAACAGGCGCTGCGTGGGATCGAAGGCGGCGAGTACGCCGAGGATGAAATAC
AGGTTGACCACGTAGCAGGCCCAGGCATGCCCGCGCGCGCTGCCCATGAGCAGTCCGGGG
GCCACCACCAGCAGCGGCAGCAGCTTGAAGGCGAGGACCAGCCAGGGCACCCAGCTCGCC
GCACCATGGGCGTCCGCGTAGATCAGGTCGCGAATGAGGATGAGCAGGACCAGGCCGACG
AAGCTTCCCAGGCTGATGGCGCGGCTGAGCGCCAGGCGCGGCTGCAGCCACGCTACTTCG
GGCAGCGGTTTGTTCTTGCGGGCCATTTCAACTCCCCAGCTTGCCGGCGGTTTCCGCCAG
GCGTTTGCCCAGCGCGCGACACAGGGTCAGTTCGTGCTCATCGAGGCTGCGCTTGCCATC
GGCGCCGGCGAAGTGGCTGGCGCCGTAAGGCGTGCCGCCGCCGCGGGTTTCCAGCAGGGC
GGGTTCGCTGTAGGGAATGCCCAGGACCAGCATGCCGTGGTGCAGCAACGGCAACAGCAT
CGATAACTGAGTGGTCTCCTGGCCGCCGTGCAGGCTGGCGGTGGAGGTGAAGACCGCTGC
CGGCTTGCCGACCAGGCCGCCGGTCAGCCACAGGCTGCTGGTACCGTCGAGGAAGTATTT
CAGCGGGGAAGCCATGTTGCCGAAGCGGGTCGGGCTGCCGAGGGCCAGGCCTGCGCAGTT
CTTCAGGTCCTCCAGGGTTGCGTACAGCGCCCCCTCCGCGGGGATGTCCGGGGCGACCGC
TTCGCATTCGGTGGATACCGCGGGAACCGTGCGTACGCGCGCCTCGAAGCCGCCTTGTTC
GACGCCACGGGCGATCTGCCGGGCCATTTCCGCGGTAGCGCCATGGCGACTGTAGTACAG
CACCAGGATGTAGGGACTGCTCAAACGAGGATCTCCAGGACTCTTTCCGGAGGCCGGCCA
ACCACCGCCTTATCACCCGCGACCAGCACCGGACGCTCGATCAGCTTCGGATGCCTGGCC
ATTGCCTCGATGATGGCCTCTTCGCCAAGACTGGGCTCATCCAGGCCGAGGGCCTTGTAT
TCGTCCTCCCCGGTCCGCAGCAACTGGCGGGCGGGAATGCCGAGCTTGGCCAGGATCGCT
TTCAGCTCGGCGGCGCTCGGCGGGGTTTCCAGATAGCGCACCACCTGCGGTTGCAGGCCG
CGGGCTTCGAGCAGTTCGAGCGCTGCGCGGGATTTCGAGCAGCGCGGATTGTGCAACAGG
ATCAGTTCGCTCATGTCAGGGGTCGCATGGCCGGTGAAGTGACGGCTATTCTAACCGCCT
CGTCGACCAGGACTGAACCCGTCGGCGCGAAGTACCGCCCCGAGAGGCGAAGAACCGGCG
CGACTTCAAGGAGAGGGCATGCGCGAACATTTCAACGATGGGGTCGAGTTCGCTCGCTTC
CTCGCTCATCGCTTCGTCACCGACAAGGCTCCCAACAGCGCGGCGGCGCTGACCTACACC
ACGTTGTTCGCGGTAGTGCCGATGATGACGGTGATGTTTTCCATGCTTTCGCTGATTCCG
GCATTCCATGGCATGGGCGAGTCGATCCAGACTTTCATCTTTCGCAATTTCGTGCCTTCC
GCTGGAGAAGCGGTGGAAACCTACCTGAAGAGTTTCACCACCCAGGCCCGGCACCTGACC
TGGGTCGGGGTGGTCTTTCTGGCAGTCACCGCTTTCACCATGCTGGTGACCATCGAGAAA
GCCTTCAACGAGATCTGGCGGGTTCGCCAGCCACGCCGGGGTGTAGGGCGGTTCCTCCTC
TACTGGGCGATCCTCAGCCTGGGCCCATTGTTGCTCGGGGCCGGCTTCGCCGTGACCACC
TACATCACTTCGCTGTCGCTGCTCCATGGCCCGGACGCGTTGCCGGGCGCGGAGACGCTG
CTGGGGCTGATGCCGCTGGCGTTCAGCGTGGCGGCCTTCACCCTGCTCTATTCGGCGGTC
CCGAACGCCCGGGTTCCGGTGCGCCATGCCCTGATGGGCGGCGTGTTCACCGCGGTACTG
TTCGAAGCCGCGAAAACCCTGTTCGGGCTGTACGTAAGCCTATTTCCCGGCTACCAGTTG
ATCTACGGTGCCTTCGCCACCGTGCCTATCTTCCTGTTGTGGATCTATCTTTCCTGGATG
ATCGTTCTGTTCGGCGCGGTGCTGGTCTGCAATCTCTCTTCTTCCCGTCTCTGGCGGCGG
CGCTCGCTGCCCAAGCTGATCGTCCTGCTCGGCGTTCTGAGGGTGTTCCACCAACGCCAG
CAGCTTGGACAATCGCTGCGCCTGACCCACTTGCATCGTGCGGGTTGGCTGTTGCCCGAG
GATGAGTGGGAGGAACTGCTGGACTTTCTCGAGAAGGAGCAGTTCGTCTGCCGCGCCGGC
GGAGGCGAGTGGGTGCTGTGCCGGGATCTTGGCGCCTACAGTCTGCACCGCTTGCTGAAT
CGCTGCCCCTGGCCCATGCCTAGCCGAGAGCGCATGCCTGCGAATCTGGACGAGGCGTGG
TATCCGCCGTTCCAGCAGGCCATGGAGCGCTTGCAGGTGGAGCAGGAGGCGCTGTTCGGA
GAAAGCCTGGCCCACTGGCTGGCGGACGGAACCTCGGGAGTGAAGGTGACGTAAAGTGTC
AGTTTGCGGCGAACGATGTGCGTGAGGCGCTGCATGCTGCCGGAGGAATCCCAGCAAGCG
CAGGGAAAGCGCTGTTGGCACGCTTCTGGCAAACCCTCGTGTGACAGTCGTTTCACTCCG
TAGTTCCGCCGAGGTTCCCGTTCATGCTCCCAATGTCGAACAAGGTCGTCCATTTGCATC
ACAAGGATGAGCAGGCAGCGCTTGAGCGTTTGAACCGGATTACCGGGCTGCAGTTCAGCA
GTTGGCCGGAGTCGCTGGTGCCGGCGCGCAGCGTCAGCGAACCGTCGCCTGAGAAAGCGC
GGGACGAACCCCTGCTCGATCAGGTGCGCCAGGGCTGAGCGATCCGGCTCAAGCTTCGGA
CAGCTGCTGGGTCCTGTTTTCCTGCTCCACCGCTTGTACGAAGAACTCCTCCACGACCAG
TCGGGAAAAGGCCGTCGCCGACTTCAGGCGTACCTGCATGTTCTCCACTTTCTGCCGTAC
GGGTAGACGGGCAATGCCGGAAAGCAGGATGCGTTGCTGGCGGTCGATTCGTCCGTGATC
CACCGCCACTTCGCGCTGGCGCCCGCCATCCAGATAGCTGACCACCAGTGATACCAGCAG
GTCGCAGGCATCCGGAAGATGTAGCCAGGCGGCAATGTTGTAGTCCGCGACCAGGCCCTC
GTGGGCTGTCAGGGTCGGGCGTGCGGCATCCACCAGGTGTGCGGGGACGCTTCCGATCAG
ATGGTCTTTCATAAGCAGCAGTGTGTCCGTTTAAAAGGGCTTCGGACTCGTCGCTCTCGA
CTTCTCCCCAAGTCGATCCTGCCGATGCCTGGGCATACGGCCGGTTGAGTCGTCGCGTCG
TGTGTGGCACGCGGATTATAGGGGTGGTCCTTTGCGTCAAACTGTGCGGTTCGACGGCGA
TCGTCGTGACTCTTCTCGCACTTTGTGCCTTGTAGGAAGTATCGGGGCTTCTTCTTCCCA
TATTCGTCTCCACTCGGTTTTGCAGAGGTGGATGGCTTCCAGTAAGGTCTCGCCATAGTG
CCGCGCCGGGTTGCCCTGGTCCGGCCGATGTTTTCCTGACTCGAGAGGTTCCTGACATGG
GGAGTTGGCTACGCCCGCTGGGCGCTGCTGCGGTGTTGTTTCTCGCGGGCTGTTCGGCGG
ATTACGGAGTCGACCAGGACGGGCGTCCTGTCGCTGCGGAGCAGTTGGACGGGCATTGGC
TGGTGGTCAATTACTGGGCTGACTGGTGCGCGCCCTGCCGGACCGAGATTCCGGAGATGA
ATCGCCTTGCGCAGGTGCTGGAAGGGCAGGGCGGGCGCGTCATTGGCGTGAATTTCGATG
GCCTGCGCGATGCCGAGTTGAAGAAGTCGGCCGATGGCATGGGGATTCGCTTCACCGTGC
TGGCCGATGATCCGGCGCCTCGCTTCAAGCTCCCTCGCAGCGAAGCGTTGCCTGTCACCT
ATATCGTCGATGCTCGGGGGGAAATGCGTCAGCGTCTGCTGGGCGAGCAGACGGCCGATG
GCATATTGAAACAGCTCGAGGCTTTGCGGGAGGGACGCTGATGGCGAGGATCTGCTTGCA
TGCCTATGTCGGCGGCCGGGTACAGGGCGTCGGTTTCCGCCAGGCGACCCGGGAAGAGGC
TGATCGCCTCGAACTCGACGGTTGGGTGCGAAACCTGGATGACGGGCGTGTCGAGGTCGT
CTGGGAGGGCGAGGAGGACCGGGCGAAAGCCCTGGAGCGATGGCTGGGGCGGGGCCCGCG
GCACGCGGAGGTCTCTGCGGTCGAGGTCGAGCAAATGCCGCTGCAGGGGATCGCTGGCTT
CGTCGTCCGTCGCTGACGAGGCGAGTTCGCCGTCAGGGCGTCTCGCCAGGGTCCGCGGCC
AGGCGTCCGGCATCCCGGAGCAGGGCATGCATGAACTGCTGCTGCAGTTCAGGGTCGTTG
CGCGTGAGTTCGATCAGGCTCTGTTCCAGTTCGCTGGCTTCTTCTTCCAGGCCCAGCTCC
GCGAGGCGTTTCACCCGATGGACCCAGTGGTGGACGTCATCGCCTTCCAGGTCGTCATAG
ATCAGGGCGTGAGCTTCCAGGAGCTTGCCGCGCAGGCTGCGGCTGACGCGGAGGCTGGCA
TCGGCGCGGGTACCATCCTGCGGGTCGCTCACCGAAAGGTGTATCTGCGAGATGCGGCTG
ATGTCCTGTTCGGCGAAGGGGCTGTCGAGCAGGTTGAGGCGCAGCACGCCATGACGGTCG
GTAAGCAGTTCGTTGAGTTCCTTGCCGGAACTGACCATGACCGGACGCTCCGCCCAGGGC
AGGCTGGAGTACTCCAGGCGCTTGTCGCGCTGTTTCTCGTCGATGCTCGCGAGATTCTGT
TCGGCGCGACCGTTGGATTCCACGTTCATGAACGGATTCACCCCGGCCAGCCCATAGTTG
ATCCAGCCGTGGGTGATGTTGTCCGGTACGCTGCCGAAGGTCACCACGTTGACGATGTTC
GCTCCGACGCCGGCCACCAGCGCCACCGCGCCCAACGGGATCTCGTAGATCTCCCGCCAG
GCCTGATACGGCGTATAGCGGTCGTAACGGCGCGTCACCTCGAACTCGGTGACCTCGAAG
GACTTCTGGTCGTTGATCCGGACCCGGCGCTGCGGTAGTTCGAGCACATCGGGCTGGCCG
ACATCGACTTGCAGGGTATGTTCGAGCAGCTTCCGCTCGACGCGCTCCTCATGCTCGCTA
CGCTGCGGCAACTGGTTGGCGCAGCCGCTCAGCAGAAGGCCGCCGCACAGGGCAGCGGCG
AATAGACGCAGGGGTCTTCCGGTGGGCATCGTTACGCTCAGCGGCTGAGTTTTTCGGTGA
TGAACGACATCAGTTCGCCGATCGGCAGGTTCTGCGACTCGCTGTCACGGCGGCCCTTGT
ATTCCAGGACGCCTTCGTTGAGGCCGCGGTCGCTGATCACGATGCGGTGGGGAATGCCGA
TCAGCTCCATGTCGGCGAATTTCACCCCGGGGCTGGTCTTCTTGTCGCGATCGTCCAGCA
GCACTTCGAAACCGGCTGCGGTCAGCTCGGCATAGAGCTTGTCGGTCGCCTGCTTGACGC
TCTCGGTTTCGTACTTCAGCGGTACCAGGGCGATCTGGAACGGCGCCAGTGCGCTTGGCC
AGAGAATGCCACGCTCGTCATGGTTCTGTTCGATGGCGGCGGCGACCACGCGGGATACGC
CGATGCCGTAGCAGCCCATGATCAGGTTGACCGGCTTGCCCTGTTCGCTCAGGACGTTCA
GCTTCATCGCTTCGCTGTACTTGGTGCCAAGCTGGAAGATATGACCGACCTCGATGCCGC
GCTTGATCACCAGGGTGCCCTTGCCGTCCGGGCTGGGGTCGCCTTCGACGACATTGCGCA
GGTCGGCGACCTCGGGCAGCGGCAGGTCGCGCTCCCAGTTCACGCCGAAGTAGTGCTTGT
CCTCGATGTTGGCGCCAGCGGCGAAATCGCTCATCAGGGCGACGGAGCGGTCGACGATGC
AGGCGATCGGCAGGTTGACCGGGCCCAGCGAGCCGGGGCCGGCGCCGATGGCGGCACGGA
TCTCGGCCTCCGAAGCGAATGCCAGCGGGCTGGCGACCAGCGGCTGGTTGGCGGCCTTGA
TTTCGTTGAGCTCGTGATCGCCGCGGACGATCAGGGCGACCAGGGTGCCTTCTTCGGCGC
CATGCACCACCAGGGTCTTGATGGTTTTCTCGATCGGTAGCTGGAAGCCGTCCACCAGGG
CCGTGATGGTCTTGGTGTTGGGCGTGTCGACCAGGCGCATGTCCTCGGTGGCGCTGCCGC
GGGCGCTCTCGCGCGGCACGGCTTCGGCCTTCTCGATGTTCGCGGCGTAGTCGGAGCTGT
CGCTGAAGACGATATCGTCCTCGCCGGAGTTGGCCAGCACGTGGAACTCATGGGAGCCGC
TGCCGCCGATGGAGCCGTTGTCGGCTTGCACGGGACGGAAATCCAGGCCGAGGCGGGAGA
AGATCTTGCTGTACGCCTGGTACATCCCGTCGTAGGTCTGCTGCAGCGAGTCCTGGCTCA
GGTGGAAGGAATAGGCGTCCTTCATGATGAATTCGCGTCCGCGCATCAGGCCGAAGCGCG
GGCGGATCTCATCGCGGAACTTGGTCTGGATCTGATAGAAGTTGATCGGCAGTTGCTTGT
AGCTGTTCAGCTCGTTGCGCGCGAGGTCGGTGATCACTTCTTCGTGGGTCGGGCCTACGC
AGAATTCGCGCTCGTGGCGGTCCTTCAGGCGCAGCAGCTCAGGGCCGTATTGCTCCCAGC
GCCCCGACTCCTGCCACAGCTCGGCCGGCTGCACCGCCGGCATCAGCACTTCCAGGGCGC
CGGCAGCGTTCATTTCCTCGCGGACGATGGTCTCGACCTTGCGCAGTACCCGCAGGCCCA
TTGGCAGCCAGGTGTAGAGACCCGAGGCCAGGCGACGGATCATGCCGGCGCGAAGCAGCA
GTTGATGGCTGATTACCACCGCGTCGGCGGGGGTTTCTTTGAGCGTGGAAAGCAGATACT
GACTGGTACGCATCTTTGGCCGTTATGTCGGTTGTATCGGGAGGAATGGCTGGGCATTGT
ACGGTGCCGGTCTGGCTGCGTACAGGGCGCCGGCCATCGATGATGAGGAGTCAGCAGGCA
ATGAACGCGGCGCAGGTACAGGCGTTGATCCGCATGGGGCTGCCCATGGCCGAGGACATC
GATTTTCGTGTCGAGCGTCTCGACGAACGACATGCGCTGGCGCGCATACCTTTTCACGGC
AAGCTGGTGCGTCCCGGTGGAACGCTGTCCGGCCCGACCATCATGGCGCTGGCCGACGCG
GCGATGTACGCGGTCATTCTCGGGCGTCTCGGGGCGGTCGAGATGGCCGTAACCTCGAAC
CTGAACATCAACTTCCTCAGCAAGCCCAGGCCCGAGGACCTGTTGGCCGAGGCGAGCATC
CTCAAGCTGGGGCGGCGCCAGGTCGTCTGCGAGGTCGGGGTGTTTTCGCAGAGTAATGAG
GAAGACCTGGTGGCCCATGTGACCGGTACCTACGCCCTTCCTTTATAGGCGCGTTGCCGC
CGAGAAGAAAAAACCCGGCGATGCCGGGTTTTTTCGTTGCCTGTCGGTCGATTACAGGAT
CGACAGCGGATAGTCGACGATCAGGCGGAACTCGTTCTGGTCGCCTTCACCTTCGTCGGC
ATTGGCGCGGTGCCAGGCCTGGCGGATACGGAACGACAGGTCCTTGGCCGGGCCGGCCTG
GACGACGTACTTGGCTTCCAGGTTGGTCTCGTGGTGCTTGCCGTCCTCGCCGTACAGGCC
AGCGTAGGAGGAACTGGAGTCGACCTTGGTGCCGTCGATGTCCTTACCGTTGATGTAACG
AACCATGAAGGTCAGGCCGGGAACGCCGTAGGAGGCCATGTTCAGGTCGTAGCGGGCCTG
CCAGGATTTCTCGCCGGGGCCGTTGAAGTCGGAGTACTGCACGGAGTTGGCGAGGAAAAT
CGAGTCACCGCCGCCGCCAGAACGGTTCTCGCCGAAGCCGATGTAGTCGAACGGCTCGTC
GCCATGCACCTGCTGGTAGGCCAGGGTGAAGGTGTGCGCGTCCAGGGTGTACGCGCCGGC
CAGGGACCAGGCGGTGTTGCTGATGTCGCCGGCCTTGGCTTTGCCTTCATCGGTGGTGCG
GTAGATGTTGAAGTCGAAGCCCAGCGACTGGTCGGAGGCCAGCGGGATGGTGTAGTTGGT
GTTCAGGTAATACTGGCGATAGATGTCTTTCAATTCGGCGCCATACAGGGAGGCGCTGAG
ATTGTCGGTGATCGCGTAGCGGCCGCCGGCGAAGTCCGCGCTCTTGGCGGTCTGGCCTGC
ATAGGTTGCGTAGAGTTCGCCGCGCGACTTGGTGGTGGTGCCCTGCTTGCCTTCGGTGAA
GTGGCCCGCTTCAAGATCGAGCCCTTCGAATTCACTGCTCTGCAGTTGGAAGCCGGTCGC
GGTCTGCGGGAACAGGCGGCTGCCGCCGGCGGCGAAGACCGGCGCGGTAGGTTGCATTTC
GCCCCACTTCAGCATGGTCTTGGAAATGCGCACCTTCAGGGCGCCGCCAGCGCGGCTGTA
GTCGTCGCGCGGCTTGCCGTCGTTCATCACCGGCAGGTTGCCGGTGCCGGTCTTGTCCGA
GGTGCCGTCGAGCTTCAGGCCCAGGTAGCCGAAGGCATCGACGCCGAAGCCCACGGTGCC
TTGGGTGAAGCCGGATTCATAGGTGGTGAGGAAGCCTTGGGTCCAGTCGACGCGGTCCCC
GCTGCCGCTCTTGCCGTCACGGTTGAAATAGTAGTTGCGGAGCAGCAGGTCGAGGCTGCT
GTCTTCGATGAACCCCTTCGCTTCGGCCTGATCGCTGACGAATGCGTCGGCCACGGCGAA
CTGAGTGCTACCTGCGGAAACCGCCAGTGCAATGGCGCTCCACTTCATCACTTTCATTGT
GATTGCTCCTTTGGTTTTGAAATTATCTCTGCCATCACAGTGCCGCAGTGACGGCTAGTT
CTTCTTGTCGGCGCTAACTTATAGCACGCAGTGTTTCTTGGCGATAGTTGAGGTTTCGAA
GCGACGGATTCTTTACGGTGTTGTCGCAAAATTGCATGACGTATGTCGCATCTGCGTAGG
TGAGCAGTTGAAAAAATGACGTATGTCGCGGGCTTGGTCACTCTTGTTGAGGTCGCTTCT
CAAGTCGCTTTTCCCGACTGCTGAGGTCTTGTAATAAAAATGTCATGTTCCGTGCAGCCC
CTCTTACTGTGATGAAAGAGGTATAAGCAAACTCCGTGCACAAATTGGAAAACGGCTTCG
CCTATGTATTCCAGTTGGTCTCTTCGAGAGCGAAGCTATTCTGTTTGAAAGCAAACGAAT
CATGCCTTGAAACCTGTTTGTAATCCGTCTGCTTCAAGGGTTGGTTGCCATCGAGTTGTC
TGTGGCGAATGCGTTTGTATCCACGGCATGTCTCCTGTTCGACGTCGCGCTGTATTCATT
CGACCGGCATCTTATGGGGCGTTCGGCTGGAGTGGCGCGCCAAGCTGGGGCGGGCGGATG
TGCGGGCTTGCTTTGGCCGGGCGGCGAAGTATCCTGCGCGGCAGTTATGGCGGGTCCCTT
CCCGGAAGGAGGGGCTAAGCTGTCCATGAATGACGGTCGAACAGGAGATGTCAGTATGTT
CGCTTTGGATCCCCGGCTGGAGCAGGACACCCTGTTGCTCGGCGACTTTCCCCTCAGCCG
CCTGCTGCTGATGAACGATGCCCGCTATCCGTGGTTCATCCTGGTGCCGAGGCGGGAGGA
TGTCACCGAGCTGTTCCAGCTCGATGTCGATGACCAGCAGGCGCTGTGGCGCGAGGCCAC
GCTCCTGGCAGAGGTGCTCAAGGACACCTTCCGTGCGGACAAGATGAATGTCGCTAACCT
GGGCAATGTGGTCAGTCAGCTCCACATGCACGTAATCGTCCGGCGGCGTGGCGACGACGC
CTGGCCCGGCCCTGTCTGGGGGCGCCATCCGGCTCAGCCTTATTCTTCCGAGCAGGTCGA
GGCGATCCGCGGCAAGTTGCGGATGGTGCTGACCGACGGCTTCCGTTTTGCTGGGGAGGC
CTAGATGGAGCTGGACGCGCGCATGGATGACCTGGAATGCCGCCAGGCTTTCCAGGATGA
CACTTTGCAGGCTCTCAACGATGTGGTGGTCGAGCAGCAGCGCAGCATCGAGCGACTGCA
GCTTCAGGTCGCGGCATTGATCAAGCGTCTGGAAGACGTCCAGGGGCTGGTGGGCGAGGC
GGGGGAAGACGAAGCGCCTCCTCCCCATTATTGAATGCACAAAAAACCCGCCGTTCGGCG
GGTTTTCTGTTTTTCGCGGCGGTCAGCGGCGGGAGGCGATCACGTCCTCCGCCTGCAGGC
CCTTGTCCCGTTGTACCACCGAGAACTCCACGCGCTGGCCTTCGATGAGGATGCGGTGGC
CTTCGCCGCGAATCGCTCGGAAGTGGACGAAGATGTCCTCGCCCGAATCGCGGGAAATGA
AGCCGAAACCTTTTGAGGTGTTGAACCACTTCACGGTACCGGTCTCCCGGTTGCCGCTGT
CCTGGCTGCCGCCGAGGGCCGCCGGGGCGCTGGCGCTGCGCGAGACCGGTTTGCCGGGCT
TCAGGCTGCCCGCCAGTTGCAGGGCCGTGGCCAGCACCAGGCTTAGCAGGGGCAGGACGA
TCGCCGGCTGGTCGGCGATGGTCGGCAGCGGCGCCAGCAGGATCAGTGCCTGCAGGACGA
CGCCCAGGACCAGCAGGGCGGCTGCGCCGGCCTGCAGCGGGCGGGTTGGATGTGACGATT
GCAGTACGGGAGCGAAGAGCAGGTTGATCAGGCCCAGAATGGCCAGGTAGATGGCATCGG
GATGTTGCAGGAAGGGTGTGGCTTCGGTTCTTAGGCTGGGAATGAAGGACAGCAATAGGG
CGGCGACGCCCGTGACCAGAAGGACGATTTTCAACATGTCAATGAGTTCACCTTGATGGG
GTAACGATCAAGTAGCCGGACAGCGCTTCGGTGCATGAAACGAAAGGTGCGGAAGGACGG
CCGGCCTATGCGTGTGACGCACGGCGGCTATTTAACAGGAAAGCAGGAGGCTACTCAAAT
CAAGCGGTTGGCGCCGGAGGGGAGGGCGGGGCCCTGAGGCGGGCCCCGCTTTCTATCGAG
CGATCGACGATCAGCTGGCGAGAAGGCTGCGCAACATCCAGGCGGTCTTTTCGTGCACCT
GCATGCGTTGGGTGAGCAGGTCGGCGGTGGGTTCGTCGCTGACCTTGTCCAGCAGCGGGA
AGATGCTGCGGGCGGTGCGCACCACGGCTTCCTGGCCCTGGACCAGTTGCCGGATCATCT
CCTCGGCTTCCGGCACGCCTTCCTCTTCCTTGATGGACGACAGGCGGGCGTAGGCGGCGT
AGGTGCCGGGCGCCGGGAAGCCCAGGGCCCGGATGCGCTCGGCGATGTCGTCCACGGCAA
CGGCCAGTTCGGTGTACTGGCCTTCGAACATCAGGTGCAGCGTGTTGAACATCGGGCCGG
TGACATTCCAGTGGAAGTTGTGGGTTTTCAGGTAGAGGGTGTAGGTGTCGGCCAGTAGCC
GCGACAGGCCCTCGGCAATGGCTGCGCGATCCTGTTCGCCGATTCCGATATTGATTTCCA
TGGCGTTCTCCTTTCAGTCGGCCTTGTGAATGGGGCACTCCGAAACAGTTGGAGTGAGGC
TAACACAGGGTTTTTCCCAGCGCTCTTGGTCTATGTCAAAGGCGGCGATAGGGAGAGTCT
ATTTCGACTGCCCGGCCAAGCGAATGGTTCGCAGGGAGCGGCGAAATGCTTCCGTTCAAC
GGCCTGGCTTCCCGCGTGACAGGCCGGCGGGGCTGGCTGCAAGCCATGGATTTTTCAGGC
TATAATCCCCGCCTTCAATGCGAAGTGGGCCCGGATGCGGGTGCTTCGCCGTTGCCGTTC
ACCGGGCAGCGCGGGCGATGTCCTTCCGGGGGCGTACCGATGGTTCCGGTGCTCGGTCAG
GGCCGGCGAGAGCCCGGCAATGGTCGCCAGGCAGCCGGCGGCTCCACAGAATCCAAGACT
TACGAGAAGCGAACCACACCATGATGCGCAGCCACTATTGCGGCCAACTGAACGAGAGCC
TGGACGGCCAGGAAGTCACCCTTTGCGGTTGGGTTCACCGCCGCCGCGACCATGGTGGAG
TGATCTTCCTCGATGTGCGCGATCGCGAGGGGCTGGCCCAGGTGGTGTTCGATCCGGACC
GTGCGGAAACCTTCGCCAAGGCCGATCGGGTGCGCAGCGAGTTCGTGGTGAAGATCACCG
GCAAGGTGCGCCTGCGCCCTGAAGGCGCGCGCAACCCGAACATGGCGTCTGGCTCCATCG
AGGTACTGGGCTACGAACTGGAAGTGCTGAACCAGGCCGAGACTCCGCCGTTCCCGTTGG
ATGAATATTCCGATGTGGGCGAGGAAACCCGCCTGCGCTACCGCTTCATCGACCTGCGTC
GTCCGGAGATGGCTGCCAAGCTGAAGCTGCGCGCGCGCATCACCAGCAGCATTCGCCGCT
ACCTGGACGACAACGGCTTCCTCGACGTCGAGACCCCGATCCTCGGCCGGCCGACGCCGG
AAGGCGCGCGCGACTACCTGGTGCCGAGCCGTACCTACCCGGGCCACTTCTTTGCCCTGC
CGCAGTCGCCGCAGTTGTTCAAGCAACTGTTGATGGTCGCCGGCTTCGATCGCTACTACC
AGATCGCCAAGTGCTTCCGTGACGAGGACCTGCGTGCCGACCGCCAGCCGGAATTCACCC
AGATCGACATCGAGACCAGCTTCCTCGACGAGAGCGACATCATCGGCATCACCGAGAAGA
TGGTGCGCCAGCTGTTCAAGGAAGTGCTGGATGTCGAGTTCGACGAGTTCCCGCACATGC
CGTTCGAAGAGGCCATGCGCCGCTACGGTTCGGACAAGCCCGACCTGCGCATCCCGCTGG
AGTTGGTGGACGTCGCCGACCAGTTGAAGGAAGTGGAGTTCAAGGTCTTCTCCGGTCCGG
CCAACGATCCGAAGGGGCGTGTCGCCGCCCTGCGCGTACCGGGCGCCGCCTCCATGCCGC
GCAGCCAGATCGACGACTACACCAAGTTCGTCGGCATCTATGGTGCCAAGGGCCTGGCCT
ACATCAAGGTCAACGAGCGCGCCAAGGGCGTGGAAGGTCTGCAGTCGCCGATCGTGAAGT
TCATCCCCGAGGCCAACCTGAACGTGATCCTCGATCGCGTTGGCGCGGTCGACGGCGACA
TCGTGTTCTTCGGCGCCGACAAGGCCAAGATCGTTTGCGATGCCCTGGGCGCGCTGCGTA
TCAAGGTCGGCCATGACCTCAAGCTGCTCACCCGGGAGTGGGCGCCCATGTGGGTCGTGG
ACTTCCCGATGTTCGAGGAGAACGACGACGGCTCGCTGTCCGCGCTGCACCACCCGTTCA
CCTCGCCCAAGTGCACCCCGGCCGAGCTTGAGGCGAATCCGGGCGCGGCGCTTTCCCGCG
CCTACGACATGGTGCTCAACGGCACCGAGCTGGGTGGCGGTTCCATCCGTATCCACGACA
AGTCCATGCAGCAGGCGGTGTTCCGCGTGCTGGGCATCGACGAGGCGGAACAGGAAGAGA
AATTCGGCTTCCTGCTCGACGCGCTCAAGTACGGTGCGCCGCCGCATGGCGGCCTGGCCT
TCGGCCTGGATCGCCTGGTCATGCTGATGACCGGTGCATCGTCGATCCGCGAAGTGATCG
CCTTCCCGAAGACCCAGAGCGCTGGCGACGTCATGACCCAGGCACCGGGTTCCGTGGACG
GCAAGGCCCTGCGCGAGCTGCACATTCGCCTGCGCGAGCAGCCGAAGGCCGAGTGATTCG
AATCAACCCGCGGTGGCGCCGCTTGCGGCGCCTCCTGCCGAGAGAGCAATACGGAGTGAG
TTATGGCTGGTCATTCTAAATGGGCCAACATCAAGCACCGCAAAGAGCGGCAAGATGCCA
AGAAAGGCAAGATATTCACCAAGCTGATCCGTGAGCTGACCGTCGCTGCAAGGCAGGGCG
GCGGCGTACCGGCGGACAACCCGCGTCTGCGCTTGGCCGTGGACAAGGCGCTGACCGCCA
ACATGACCCGCGATACCATCGACCGTGCCATTGCACGCGGCGTCGGCTCCAACGATGCCG
ACAACATGGTCGAGCTTTCCTATGAAGGCTATGCGCCGAGCGGCGTAGCGATCATCGTCG
AGGCGATGACCGACAACCGCAACCGTACCGCTGCCGAAGTGCGTCATGCCTTCAGCAAGT
GTGGCGGCAACCTGGGTACCGATGGTTCGGTCGCCTACATGTTCGAGCGCAAGGGACAGA
TCAGCTTCGCTCCCGGCGTGGACGAGGAAGCGCTGATGGACGCGGCTCTGGAGGCCGGCG
CCGATGACGTGGTAGTCAACGACGATGGCTCCATCGACGTGTTCACCACCTTCGCCGACT
TCATTTCGGTGAACGAGGCGCTGGCCGCCGCCGGATTCAAGGGCGACGAAGCCGAAGTCA
CCATGATCCCTTCGACCACCGCGACCCTGGACCTGGAAACCGCGCAGAAGGTGCTCAAGC
TGATCGACATGCTCGAGGACCTGGACGACGTGCAGAACGTCTATTCCAATGCCGATATCC
CGGACGACGTGATGGCGCAGCTCGGCTGAGCCGATCGGAGCGATAACGCGAAGCCGGAAG
TGGGGTACGCTTGATGCGTTCGAACCCCGCTTCCGGCTTTTAGTATCCAGCTTATGACTT
TGATTCTAGGGATTGACCCGGGCTCGCGCATCACCGGCTTCGGCGTGGTGCGGGAAACGG
CGCGCGGTTGCGAATACGTGGCGTCCGGATGCATACGGACCGGTAATGGCCCCTTGCACG
AGCGTCTGCACGTGGTGTTTCGCAGCGTCCGCGAGGTGATCCGCACCCATGGCCCGACGG
CCCTGAGCATCGAGCAGGTGTTCATGGCGCGCAACGCCGATTCGGCCCTGAAGCTGGGGC
AGGCGCGGGGGGCGGCCATCGTCGCGGCGATGGAGGAGGGGTTGAGCGTGGCGGAGTACA
CCGCCTCGCAGGTCAAGCAGGCAGTCGTGGGGACCGGCGGTGCAGACAAGCAGCAGGTGC
AGATGATGGTCATGCATCTGTTGAAGCTGACCCAGAAACCGCAGATCGATGCCTCCGACG
CCCTGGCCATCGCCCTGTGTCATGCCCATACCCAACAGAGTCTGGTCCCCCATGGCCTGG
TGGGCGCACGCCGACGTGGCGGGCGCCTACGTCTTTGAATAAGGAAAGCTCTTCGTGATC
GGACGCTTGCGTGGCACCCTGGCGGAGAAACAGCCGCCGCACCTGATCCTCGATGTGAAT
GGCGTCGGCTATGAAGTGGAAGTGCCGATGACGACCCTCTATCGGTTGCCTTCAGTAGGC
GAGCCGGTGACCTTGCATACCCATCTGGTTGTGCGTGAGGATGCGCACTTGCTCTATGGC
TTCGCCGAAAAGCGCGAGCGAGAGCTGTTCCGTGAGCTGATCCGGCTCAACGGCGTGGGT
CCGAAACTGGCCCTGGCGCTGATGTCGGGCCTGGAAGTGGACGAACTGGTGCGTTGCGTC
CAGGCACAGGACACCTCCACCCTGGTGAAGATCCCCGGTGTTGGCAAGAAGACCGCCGAG
CGCCTGCTGGTGGAGTTGAAGGACCGCTTCAAGGCTTGGGAAAACATGCCCACGATTGCA
CCGTTGGTGATGGAGCCCCGTGCCAGCGCCACAGTCTCAAGCGCCGAGGCCGATGCAGTC
AGCGCGCTGATCGCCCTCGGCTTCAAGCCACAGGAAGCCAGTCGTGCCGTCGCAGCCGTA
CCGGGAGAGGATTTGTCCAGCGAAGAAATGATCCGCCAGGCCCTGAAGGGCATGGTCTAG
GTGGCGCCCGATGATCGAGCCTGATCGCCTCATATCCGCCGTTTCCGGTCGCGAACGCGA
TGAGCAGCTGGACCGCGCCATTCGCCCGCTGAAGCTGGCCGACTACATCGGCCAGCCCAG
CGTGCGCGAGCAGATGGAGCTGTTCATCCATGCCGCGCGCGGCCGCCAGGAGGCGCTCGA
CCATACGCTGATCTTCGGTCCGCCGGGGCTGGGCAAGACGACCCTGGCGAATATCATCGC
CCAGGAAATGGGCGTTTCCATCAAGAGTACTTCCGGGCCGGTGCTCGAGCGTCCCGGCGA
TCTCGCCGCGTTGCTGACCAACCTGGAGGCCGGCGACGTCCTGTTCGTCGACGAGATCCA
CCGTCTTTCGCCCATCGTCGAAGAAGTGCTGTATCCGGCCATGGAAGATTTCCAGCTGGA
CATCATGATCGGCGAAGGGCCCGCGGCCCGCTCCATCAAGCTGGACCTGCCGCCGTTCAC
CCTGGTCGGCGCGACCACTCGTGCCGGCATGCTGACCAATCCACTGCGCGATCGCTTCGG
TATCGTCCAGCGCCTGGAGTTCTACAACGTCGAGGACCTGGCGACCATCGTCAGTCGGTC
GGCCGGCATTCTCGGCCTGGAGATCGAGCCGCAAGGCGCGGCGGAAATCGCCAAGCGCGC
CCGCGGTACGCCGCGAATCGCCAATCGCCTGCTGCGCCGGGTACGCGACTTCGCCGAGGT
CCGGGGGCAGGGCGACATTACCCGGGTGATCGCCGACAAGGCATTGAACCTGCTCGATGT
CGACGAGCGTGGCTTCGACCACCTCGACCGTCGTCTGTTGCTGACCATGATCGACAAGTT
CGATGGCGGGCCTGTAGGAATCGACAACTTGGCTGCGGCGTTGAGCGAGGAGCGGCACAC
GATCGAAGATGTACTGGAGCCCTATCTGATCCAGCAGGGCTACATCATGCGGACACCGCG
GGGACGCGTGGTAACACGCCATGCGTACCTGCACTTTGGCCTGAATATTCCGAAAAGGTT
GGGGCCGGGGGTGACGACGGATCTGTTCACGTCTGAAGATGGTAATTAATTGCATTTGTG
GGCGATTGCCGATTGGCAAAGCCGGGACTTGGTTCTAGAGTATGCGCGCGCAACACGGGG
GAAAGCCGTTCCAGCAGCGTTTCCGGGTCTATTACGAGGACACGGATGCCGGCGGCATCG
TCTATTACGTCAACTATCTCAAGTTCATGGAACGGGCTCGGACCGAGCGGCTGCGAGCTT
TGGGGTTCGCCCAATCGCAACTGGTCGGCGACAATCTGCTGTTCGTCGTGCACTCCGCCG
AGGCGCGTTACCACGCCCCGGCCAAGCTCGACGATGAACTGCTTGTCAGCGCCGAGGTCG
AGGAGTTGAACCGGGCGAGCCTGAAGTTTCGTCAACAGGTTCGTCGAGCGTCGGACTCCG
TCCTGCTCTGCGAGGGGCGGTTCCTGGTGGCGTGCGTGCGAGCGGACACCCTGAAGCCAC
GTGCTATCCCCGAAACGTTGCGTGCGGCTTTTGCCGGAAGCCCGGATTCTTTTTCAGCAG
GAGATTAAAGTGGAACCGAACGTCGTCGACCATACCTCCATGTGGAGCCTGATCAGCAAC
GCCAGTATCGTGGTGCAGCTGGTCATGCTGACCCTCGTGGCCGCCTCGGTCACATCCTGG
ATCATGATTTTCCAGCGCGGTAACGCCATGCGCGCCGCCAAGAAGGCACTGGATGCCTTC
GAAGAACGCTTCTGGTCGGGCATCGACCTGTCCAAGCTGTACCGCCAGGCCGGTAGCAAT
CCGGACCCGGACTCCGGCGTCGAGCAGATCTTCCGTGCCGGCTTCAAGGAGTTTTCCCGT
CTGCGCCAGCAGCCCGGCGTCGATCCCGATGCGGTGATGGAGGGCGTGGCGCGCGCCATG
CGTGTGGCCATCTCCCGTGAGGAGGAGAAACTCGAGGCCAGCCTGCCGTTCCTGGCAACC
GTCGGCTCCACCAGCCCGTACGTCGGCCTGTTCGGTACCGTCTGGGGTATCATGAATTCC
TTCCGTGGCCTGGCCACCGTGCAGCAGGCTACCCTGGCCACCGTCGCCCCGGGTATCGCC
GAAGCGCTGATCGCCACCGCCATCGGCCTGTTCGCCGCGATCCCCGCGGTCATCGCCTAC
AACCGCTTCTCCGCACGTTCTGAGATGCTGATCGGTCGTTACTACACCTTCGCCGACGAG
TTCCAGGCCATCCTGCACCGCAAGGTGCACACCAGCGACGACTAAGACGACTGAGAGGTA
AGCCGATATGGCAAGGGTTCGTCACAAGCGCAAGCCGGTCGCGGAAATGAACGTGGTGCC
TTACATCGACGTGATGCTGGTACTGCTGGTGATTTTCATGGTGACCGCACCGATGCTCAA
CCAGGGGGTCAAGGTCGACCTGCCGAAGGTGTCCAGCGAGGCGTTGCCTCAGGACAACAA
CAAGCAGGTCCTGACCCTTTCGGTGAAGGCCGACGGTTCCTATTACTGGAACGTCGGCAG
CGAAGTGGATACTGAAAAACAGACCGATAGTGCCGTGTCGTTGGAACAGATGACCGATGC
AGTCACCAAGATCATGAGTGCCCGTCCGGACACCCAGGTATTCATCCGCGGCGACAAGGC
GGTGAACTATGGTGCGGTGGTTGGCGCCATGGGTGCCTTGCAGCAGGCCGGTGTGCCCAA
CGTCGGGTTGATTACCGAGGCCCCCTGATCTTGAAGCAACAGTTCGAGCGCTCGCCTTCC
GAGAGTTATTTCTGGCCCGTCGTCCTGGCGGTGGTCCTGCACGTTCTGATCTTCGCCATG
CTGTTCGTCAGCTGGGCGTTTGCTCCGGAGCTTCCTCCCTCCAAGCCGATCGTGCAGGCC
ACGCTCTACCAGCTCAAGTCGAAGAGCCAGGCGACGACCCAGACCAACCAGAAGATCGCT
GGCGAGGCGAAGAAGACCGCCTCCAAGCAATACGAAGTCGAGCAGCTCGAACAGAAGAAG
CTCGAGCAGCAGAAACTCGAGCAACAAAAGCTGGAACAGCAGCAGGTCGCTGCTGCGAAA
GCGGCGGAACAAAAGAAGGCTGACGAGGCTCGAAAGGCCGAGGCCCAGAAAGCCGCTGAG
GCGAAGAAGGCCGATGAAGCCAAGAAAGCTGCCGAGGCCAAGGCCGCCGAACAGAAGAAG
CAGGCTGACATAGCCAAGAAGCGCGCCGAGGACGAGGCCAAGAAAAAGGCCGCTGACGAC
GCCAAGAAAAAGGCAGCCGAGGACGCGAAGAAGAAAGCGGCCGAGGAGGCCAAGAAGAAG
GCTGCTGCGGAAGCGGCGAAGAAGAAAGCCGCCGTCGAGGCCGCCAAGAAAAAGGCCGCC
GCCGCTGCCGCGGCAGCTCGCAAGGCTGCCGAGGACAAGAAGGCGCAGGCGTTGGCCGAG
TTGCTTTCGGATACGACCGAGCGCCAGCAGGCCTTGGCCGACGAGGTGGGCAGCGAGGTC
ACCGGCAGTCTCGACGACCTGATCGTCAACCTGGTGAGCCAGCAGTGGCGGCGTCCTCCA
TCGGCGCGTAATGGAATGAGCGTAGAAGTACTGATCGAAATGCTGCCGGACGGTACCATC
ACCAATGCCAGCGTCAGCCGTTCGAGTGGCGACAAGCCTTTCGACAGTTCGGCGGTGGCG
GCGGTGCGCAACGTCGGCCGTATTCCCGAGATGCAGCAATTGCCGCGGGCTACCTTCGAC
AGCCTGTATCGTCAGCGCCGCATCATCTTTAAACCGGAGGATTTGAGTCTGTGAGTACCC
TGATTCGCATTGCGCTGTTCGCCCTGGCCCTGGTGGCAGGTGCTGCGCAGGCTGCCGACC
CGCTGGTGATCTCCAGCGGTAACGACCGTGCCATTCCCATCGCCGTGGTGCCGTTCGGCT
TCCAGGGGGGCAACGTGTTGCCGGAAGACATGTCCAATATCATCGGCAACGACCTGCGCA
ACTCCGGCTACTTCGAGCCGCTGCCCCGGCAGAACATGATCAGCCAGCCGGCGCAGGCCA
GCGAAGTGATCTTCCGTGACTGGAAGGCAGTTGGCGTCAACTACGTGATGGTCGGCAACA
TCGTACCTGCCGGCGGACGCCTGCAGGTGCAGTACGCATTGTTCGATGTCGGCACCGAGC
AGCAGGTCCTGACCGGCAGCGTGACCGGCAGCACCGATCAGCTCCGCGACATGTCGCACT
ACATCGCCGACCAGTCGTTCGAGAAGCTCACCGGTATCAAGGGCGCGTTCTCCACCAAGA
TGCTCTATGTCACCGCCGAGCGTTTCTCGGTCGACAACACCCGCTACACCTTGCAGCGCT
CCGACTACGACGGCGCCCGCCCGGTGACCCTGCTGCAGTCGCGCGAGCCCATCGTGTCGC
CGCGCTTCTCGCCCGATGGCCGCCGTATCGCCTATGTCTCCTTCGAACAGAAGCGCCCGC
GTATCTTCATCCAGTACGTCGATACTGGCCGTCGTGAGCAGATCACCAATTTCGAGGGCC
TGAATGGCGCTCCGGCATTCTCCCCTGACGGCAACCGCCTGGCCTTCGTCCTGTCGCGCG
ACGGCAACCCGGAAATCTACGTCATGGACCTTGGCAGCCGCGCCCTGCGCCGCCTGACCA
ACAACCTGGCGATCGATACCGAACCTTTCTGGGGCAAGGACGGCTCTACCCTGTACTTCA
CCTCGGACCGTGGCGGCAAGCCGCAGATCTACAAGATGAACGTGAACAGCGGTGCCGTGG
ACCGGGTAACCTTCATCGGCAACTACAACGCCAACCCGAAACTCTCGGCCGACGAGAAGA
CCCTGGTAATGGTTCACCGCCAGCAGGGCTACACCAACTTCCAGATCGCCGCCCAGGACC
TCCAGCGCGGCAATCTGCGGGTGCTGTCGAACACCACTCTGGACGATTCGCCCACTGTTG
CGCCCAATGGCACCATGCTAATCTACGCCACCCGCCAGCAGGACCGGGGCGTGCTGATGC
TCGTATCCATCAACGGACGCGTACGGATACCTCTCCCTACCGCTCAGGGCGATGTGCGCG
AGCCTTCCTGGTCCCCTTACCTGAACTGACGGTCGCCAACGGTTACAAACTTATACACTG
GGGTTCATTAGGAGTTACATGATGGAAATGCTGAAATTCGGCAAATTTGCTGCGCTGGCT
CTGGCCATGGCTGTGGCTGTGGGTTGCTCCTCCAAGGGCGGCGATGCTTCCGGTGAAGGT
GCCAATGGCGGCGTCGACCCGAACGCAGGCTATGGCGCCAACAGCGGTGCCGTTGACGGC
AGCCTGAGCGACGAAGCCGCTCTGCGTGCGATCACCACCTTCTACTTCGAGTACGACAGC
TCCGACCTGAAGCCGGAAGCCATGCGCGCTCTGGACGTACACGCGAAAGACCTGAAAGGC
AGCGGTCAGCGCGTAGTGCTGGAAGGCCACACCGACGAACGTGGCACCCGCGAGTACAAC
ATGGCTCTGGGCGAGCGTCGTGCCAAGGCCGTTCAGCGCTACCTGGTGCTGCAGGGCGTT
TCGCCGGCCCAGCTGGAACTGGTTTCCTACGGTAAAGAGCGTCCGGTCGCCACCGGCCAC
GACGAGCAGTCCTGGGCTCAGAACCGTCGCGTCGAGCTGAAGAAGTAAGAAGTCGTTATG
CCCAAGCACCTGCGTGTCCTGACGTTCCTCGCGCTCAGCCTGCCATTCGCGGCCTGGGCG
GAAGTTCCTGTGTATGACGGCGTTGCCGCCAACAATGGCGGCAACGTTCCTCCTTCCGGG
TATGGCACGGCAGGTGCCGGCGGCGCCTTTGCCGGAGGTGGGGTGACAACCCCCACCTCT
GTGCAGGGCGAACTGTTCATGCAGCTCCAGCAGATGCAGGACGAGTTGGCTCGCCTGCGT
GGCACGCTCGAGGAACAGCAGAACCAGATCCAGCAGCTCAAGCAGGAAAGCCTGGAACGC
TACCAGGACCTCGACCGTCGGATTTCCGGTGGTGGCGCTCCCGCTGCACAGAATTCCGCA
CCCGCTGGCGCCATCAACGCCAATGGGGCGCCTGCGGCTCCCGCAGGCAACAACGCACCG
GCGCCGAGTAGCGAGCCGGGCGACCCGGCGAAGGAGAAGCTCTACTACGACGCGGCCTTC
GACCTGATAAAGAGCAAGGATTTCGACAAGGCGAGCCAGGCGTTCAATGCCTTCTTGCGC
AAGTACCCGAACAGCCAGTACTCCGGCAACGCCCAGTACTGGCTCGGCGAGGTGAACCTG
GCCAAGGGCGACCTGCAAGGTGCCGGCCAGGCTTTCGCGCGGGTCAGCCAGAGCTACCCC
AGCAGCCAGAAGGTGCCCGACTCGCTGTACAAGCTGGCGGACGTCGAGCGTCGCCTGGGT
AACAACGACAAGGCCAAGGGCATCCTCCAGCAGGTCATTTCCCAGTACCCGGGCACTTCG
GCCGCCCAACTGGCGCAGCGCGACCTGAAGAACCTTCGCTGATCCCGTTCCCGATGAACA
AACCCGCGCCTGTCGCGGGTTTTTTCGTTAGAATCGGCGCCCCCGTGAAGCTGCATGGTT
TCAGCTCGGCTGATCTTCGTGCCTCTCCTCGCGAGACCTTCCGGGATTTCGAGTGCCACG
ACAGGATACGTTCCGTGGCGCCCCTTCATTTACCGCAACGGAGGCGGACGACCTGTTCAG
TCGTCACGCCCGTGGCTGAATATGCAACAGACCCTGCGCATCACCGAGATTTTCTACTCG
TTGCAGGGGGAAACACGTACCGCCGGCTTGCCGACGGTCTTCGTGCGCCTGACCGGCTGC
CCCCTGCGCTGTCACTATTGCGATACCGCCTATGCCTTCAGCGGCGGCGACGTCGTTAGC
CTGGACGCTATTCTCGAGCGGGTTGCCGCCTACAAGCCCCGCTACATCTGTGTGACCGGC
GGGGAGCCGCTGGCCCAGCCGAATTGCATCTCTCTGCTGGAACGGCTCTGCGACGCCGGC
TACGAGGTTTCCCTGGAAACCAGCGGGGCCCTCGATGTGTCACGGGTCGACCCGCGCGTA
AGCAAGGTTCTCGACCTCAAGACGCCGGGATCTGGCGAGGTCGGACGCAACCGATACGAA
AATATCCCGTTGCTGACCGACAACGATCAGGTGAAGTTCGTCGTCTGTTCGCGAGAGGAC
TACGACTGGGCGGTATCCAAGCTGATCGAGTACCGCCTCGACCAGCGTGCCGGTGAAGTC
CTGTTCTCGCCGAGCCACCATCAGGTCAGCGCGCGCGAACTCGCCGATTGGATCGTGGCC
GACAACCTGCCGGTCCGCCTGCAATTGCAACTGCACAAGATTCTCTGGAACGACGAACCG
GGCCATTGAGACGAGGAATCCATCATGAACCAGAAGAAAGCGGTCATCCTGCTCTCCGGC
GGCCTCGACTCCGCCACCGTTGTCGCCATGGCCAAGGCCGACGGCTACGCCTGCTACACC
ATGAGTTTCGACTACGGCCAGCGCCATCGTGCCGAGCTGCAGGCCGCCGAGCGCGTGGCC
CGGCAGTTGGGCGTGATCGAGCACAAGGTGATAGGGCTCGACCTCAATGGCATGGGCGGC
TCGGCATTGACCGACGAGAGCATCGCGGTGCCCGAGTCGCCTAGCGAAGGTATACCGGTG
ACTTACGTGCCCGCGCGCAATACGGTGTTTCTCTCGCTCGCCCTGGGCTGGGCCGAGGTC
CTGGATGCCCGTGACATCTTCATCGGTGTGAATGCGGTGGATTACTCTGGTTATCCGGAT
TGTCGCCCTGAGTTCGTCGAGGCTTTCGAGCGCATGGCGAACCTGGCAACCAAGGCGGGC
GTGGAAGGCAATGGCTTCCGCATCCAGGCGCCGCTGCAGTATCTGTCCAAGGCGCAGATC
ATCCAGGCGGGCGTGGTGCGTGGGGTGGATTACGGCCTGACGGTGTCCTGTTATCAAGCC
GATGAGCAGGGGCGTGCGTGCGGCAAATGCGATAGCTGCCGGCTGCGTGCGGATGGCTTC
GCGGCGGCTGGTATTTCCGACCCGACGCCATATTTCTGAAAAAAATTCGCGAGAGGTGTT
GTTTTTACGTTAGAAATCAGTATTATACGCCTCGCGTTGGGTCGTTAGCTCAGTCGGTAG
AGCAGTTGGCTTTTAACCAATTGGTCGTAGGTTCGAATCCTACACGACCCACCATTTTCA
GAGGGGCGAGTTGCACAGGCCTAGGAAGGGGTGTTGCACCTTTTACTTGTCCAGCAGCCG
TCTGGGCCGAACATTAGGCCCGCATTGACGTGATGTCAATATGGAATAGCCCGCCTATCA
AGGTGGGCTTTTCTGTTTCTAAGGTCCTGAATCCATTCTGCAGGCGTAGCAATGCGCCCC
CGACGTAATCAGCGATTACAGAGGGTACTGCGGTTTCGGCCTTGAAATTCCGCGGCTCTG
CCAACATGCAGGCGCTGGAATCCGGGCGCTCTCGGTAATTCCAGATTTTTCCTACAGGCC
TAGCGATCTGCTGGGAGGCGCGGCTACCTTTCGTCCGGTAGCCGGCCCCTCAGTACCGGT
ATCGCTAGGCGAGACTGCTTCGGGCGGCAGATCCCCATCCACCCGATCCGCTTGTTGCAG
CGGGAGCCGCGGATGCCGAGGCGGCACGGTTCGATAAGTGTTGAGCCATCAGAGTGAACA
GCACGCTTTGCTCGAAGGTGTCAGGTGGCAGTGGTAGCGCTTCTGCTTCCCACGCGGTTG
GGCCTCCCTGAATGCCTGTCCCTGACGTGTGCTCCCTTGGTTCTGCAGGCTCTGTCCTGA
CCTCCGGTGGCGGCGCTTCACTCACTCGAGCGAGAGGTTGCCCGCATGGCTTCGGTTTGG
CAGAGGCTTGCGGGGAGCCGCTGAAATCCACCTTCCTGACATTCTCCAGCGCGCCTTGGG
CCAGGCTTCTAGCATGCAGCACGGCACGCATGTGATCGTAGTCGGCCTCGATGTAGCTCA
TCGTGGTCTGGATGTTCGAGTGGTTGAGCAGGCACTTCGTGAGGTGGATGTTCCGCTCGG
GTGCCTTCATCAAGTCGGTGGCCAGGGTGTGCCGGAAACGGTGCGGGGTCATCCGCACCC
CAACCTTCTCGGTCAACTTCCGGTACATGGCTTCGACCTGGTCGGAGTTCATCACCTTGC
TCTTGTAGTGCGGTGAGAACCGGTTGACGTTGAGCAACTGGTCGTCATCGGCGAATCCGG
CTCTATCGGCCTCTTGCAGGAGCCTCGATAGGTGAGGCACAAGCCCCTCCGTTATTGGCA
CTACGAACTCTTTATGAGTTTTCTCTGTCTCGCCGCGGATGAGGATCAGTTGATTATCCC
AGTCGATGTCGCGCTTGCGGATGCACAGTAGCGCGTTCAACCGGATGCCGGTGTAGTAGA
AGACCTCAAACGTGCAAAGCCAGAACCAGGCGGGAGTGATGCGTGCGCGATCGCCGGTGC
AGCGCTCGGCGCCGACCTGCATGTTGAGCCAATTGCGGGCGCGCAGGATGGCTTCGGCTG
CGACGGTTTTGCTTGCTCGCCTGGGGGGGATGACGGTGGTCTTTCTGAACGGGTTGACTT
GGGAGTGCGTCACCAGCTCGTGCTCGATGGCATACCCCCAGATAGTTCGCAGATGATTCG
AATACGTGTTCCAGCTCCGCTTCGACAGGCCTTGTTCCAGGACCTTGCGCCGCCATCCCA
GCACAGACCTGTGGTCCACCTCCTGTACGGTTGCCGTAGGGCCGAAGTGCTTGAGCAGCG
CCTTGGTCGCGGCGCGGTAGATCTTCGCGCTGGCTTCTCGGAGATCGTGCGCGAAGATGT
ACTCCTCGGTGAGCTGCTGCGGCGTCATTCCACACCTCCTTCGGCATCGGTGATGACCGT
GAGGCTTGGGTTGTCCAGAGGCTGCACAGGGAACAGCAGTTTGGGATCCTGGAGCAGGTA
AGCCTTGAGCTCCTTCGTCTTGCGAGGACCAGAAACCTTGATGGTCCAGATGTTCAGGTT
TTTACTGGTCTTCCGGTGAAGCCCTTGTTTCTCGAACGCGCGCTGCACCAGCTTCCAGCC
GGTCGTATCCTTGGCCTGGGCCAGCTTTTCGAGCTCTGGATGCTCTTGGACATAACGCTT
GAAGATTCCTGGCGTGACCAGCATGGCGGTCCCGTCGACGGTATGCACCAAAGCCTTGGT
GTCGTTGATGAACAGGCGACGGGCCGTGATGCCAGATTTCATCCAGCCAACGAATCTCTG
TCCCAGATCAGTGCTTCTGCTAGGCATAAATACGTCTTTAACTGTTTCGGGAGCGCAATC
TGCTGGCTCCGCGGTTCCTAATGGCTGCTGTAGGTTCTCCTCCCCGCGAGTGTTCGTAGG
AGTAGCAGCCGGTGAGTCGCGGCTAGTGACTAGCTCTTCTGATGGCGAATTGATACTACC
AAGAAGCGCGTACAAATCGTCTGTTTCTTCCTGAACATCAGTTGTGGGCTTCGCAATCGC
CCGCATCTCGTTTGACGGTTTCGCAACGCTCGGCGCAGGTTGGCGGAGCGTCATCTTGGC
TTCTAGTACCTGTGGCTGTTCAACTGGTTCGATGGGGATTTCGCAGGTCGATTCCGACTT
TTCCGTGGAGGTACTTCTATCTTCAACGACGAGTGATCCGCCGTAGGGCGCGGGACGCTC
GGCAGGGTCTGTCCAAATCAAGGCTGGAGCGATCTTGAGCAGCGTGAGCTTGTTTTTCCA
CCCGGCGCCATTGTCTATCGTGGCCGTCCAAATGGCTTTGTCCGCGGCGTTGGTCTGAAT
GATGGCTTGGTCCTGAAGCATGTTGAAGAGCGTGCTGTTGGAGGAGGGGACCCCTTCGAT
TCCCTGAGCCAGTAGGTAGGCCCTCAACTGATCGGCCGCAGGCTTGCTTACCAGCCAGAG
TGCGTCCTGAGTCAGCCACCCGTCGGACGGGCCGCCCGGCTGATTCAGCTTGAACTTGTC
CTTCACCAGGAAGCGCAGGCCGTCTGCCAACTGCCGTTGCAGCGACTGCTGCGGTGCAGC
CAGCGCTCGATCCGGATTACCTCCCAACTCCTGCGCGACTGAGGCCTGGTCTGCCTTCAC
GATGATCTCGCCGAGGATCCCGGCGTGCTCGTACTGCCCTGCGAACAGATAGATCAATTG
AGCCCACAGCTCTGGAAAGCGACTGAGCCAGTCGAGTGCAGTGCGCGGTAGCAGTTGGTG
GATGAGGAGTGCTGAGGCAGCGCCGTGAAGCTGGTATTCGCGGGACTTCACGTACTTGAA
GCGGTAAGGCTGGTTGATCGGTCCGTTCCAAGGGTGCCATGTGCTGCCGTCCTGCAGCTC
AACCTGCAGGTCTACGACGATCTTGCCTATGTCGTGAGCCAGGGCGCCATACGCCGCGGC
GGCCGACCAGGCTTCAGCCTGAGCTGACTGTGACTCCGGCGCTGCGCCGATCGGGAGCAA
ATAGGTCTGCCGTACCTTCAGTGCGTAGGCCACGATCTCCAAGCCGTGATCGATCATCCC
GCCTGGATGGGCATGGTGATGGTTTTCCGAAGCTGGGAGCTGTTGGACCAGCTCGGCATA
GTTGGCCAGTGGCCGCCGGTAGATCTCCTCGAATTGCTGCTTGGATAGCGAGGCGCGCTG
CCAGATGTTCTCCAGTAGCTGCCGGCGGCGAGGCGTGCCGAGCAGCTCCATACTGCTCAG
AGGAGGGAGGAATCCCCCTGAGGCAGCTTTGGTTGGTGGGGTGGGGGAAGGCTTCCTGGA
TATCCAGGAAAGGAGTTGAAACATGGGAGGCTCCATGACGATTCATGGAGCGGGCTTTTC
CGCCAGATCGGGGGCTGACAACAACGATAAAACAACGGTAGCGGGGAAGGGTATTTTGTT
GGCAATGTGCCATCTTTCACCATTGAGCTGCATGGCGATTTCGAGTGCTTGGGGTTCCCG
AAGATCCAGTGAAGACTGGCAGCAATCGGCCAATAGCGGACGATTTGCTGAAAATTCATG
TACGGTGGATGAAAGTTGATCAAAAGGATGGCCGCTCGCGTTCAAGCTGCCCGCCCTCAT
GAGATGAGGAGGGCTAGTAGGCTGCTTGTCGGCCAAGGCATTTGCGCTCTTGGCTGCAGT
GATCAGTATGGTACTGTTCGGCGCATTCCGAACGTAGCCTTCTGCGGACTGCATCCTACA
TGAACGAAAAACCAGTAAGCTCAAGCATTTGGTCAGAGTTTCGTCGTCCTCGCCAATACT
CTACACCGGTTGAGGAGGTGCCTAAGAGCACTGATGCGCTAGAGCTTGTGGCCGACTCCT
CTAGCCCTAGCACGGACACACATCGTTCGGTATTTCAGCAAGACTATGATCGTTTGCTGT
TCTCCACTCCGGTTCGTCGCCTGGCTGATAAAACTCAGGTCTGGCCCATGGAGGAGAATG
ATGGTGTGCGTACTCGCTTAACGCATTCCCATGAGGTTGCCAACCTAGCACGCTCAATTG
GCGCGCGTGCTTTCAAGGGAGCTCGTGAGGCTTTCAGGCAGCATGGCTGTGATGAAGATA
GTCTCACCGAGATTATTAACCCTCTGTTGCTGTCAATAGGTCTTGGGCATGACTTAGGGA
ACCCTCCGTTTGGGCACCAAGGTGAGGTGGCTATTGGTCGCTGGTTTGAGCGGCGTAAAA
GCTGGATTTTTACCCACACCAAGGAAAATGGGGACCTCTTGGCGGCTCCAGTTCCTGAGA
ACTACTGGCCTGAGTTTGTCGAATTTGATGGCAATCCACAGAGCCTTCGTCTCTTGACTA
GGCTGCAGACTCATATCGACGGGCTTGGGCTTGACTTGTCTGCTGCCACATTAGCTGCGG
GGTTGAAATACCCCGTGAGTTACTTAAATAGGGATAAAAAAGATCCAGTTAGAAAAAAAG
GGGGCTACTTTGAGTCTGAAAAAGATTTGGTTGACTGGATTAGAAAGCATACCGGACTGG
AGGAGGGACAGCGTCACCCTTTGACTTGGATTATGGAGGCGTGTGACGATATCGCCTACT
CCGTTCTGGACGTTGATGACGTGCTCAAAAAGGGGATTATGTCTCCAGATGATGTACTTG
TAATACTGCGTCAGAAATTCAGCGCTGACGGTGTGGTTGGTAAAATTCAAGAAAAATTTA
GAGAGGTTGAGTCTCGTCTATTTTCTCCGGAAATACAGCGCGACATTAAAATTGAATATT
TGCGTGCGTACCTTATCGAAAGCTTGATTGAGCACGCAAGCAAAACATTTATAGAGAATG
CTCCTGCCATCTTTGACTTTAAACCAATCAAGCCTTTAATGGATGATAGTCGGCTGTGCG
AGAGGTTGAAGGCTGTCGCGCAGCAGAATGCCTTTAATCATTCATCTGTACTGCGCACGG
AGGCATTGGGTTCGGCAGCCATCGATGACTTGATGACGGTCCTGTGGGATGCTATCTCTA
ACCGTAAGGAATTTGACAGCCTTCGATCAAAGCGACTGGACGCTCGTGCTAAGTATGTAT
TCTCATTGATTAGCCCGAACTATATCGAGCAGGCCGACCAACCTAAGAGCCCATCTGAGG
TGGCGTCGGGGCTGCGCTATCGTGAGCTTCGCCTGCTTACGGATATGGTATCTGGAATGA
CTGATACTTTTGCTATGCGCCTTTGGAAAGATATTAAAGTGATGCCTGATGCCAATTGCG
CCTAATCAATTTGCTTTAAAGCGCCGGCTGGATCGTTATCTCTGGGCTAATAGGTCTGGA
GAGATGGAGGTCTTGCAGGCTGCTTTGGATTCAAACTTTCGCACCTTTGATCGGGTCGCG
GTGATAGGTGGCCTTGTTCGTGATTTTGCTCGCGAAGGCCGAGCCGGCTTTAGATCTGAT
GTGGACCTTGTAATTGACGACTCTAGAGAAAAAGTTGCCTTACTGGCCGAAAAGCTTGGT
GCGACGCCTAATCGTTTTGGAGGCTACGGCTATAAGAGTGGACCTTGGAAAATTGACTTT
TGGGCTCTAGAGACCACGTGGGCACGTAAACATGTCCCGATGCGAAAGTTAGAGGATGTT
TTGCTTGGTACATTCTTTGATTGGGATGCGATTGCATATGATTTGTGGGAGCGAAAGCTA
ATATGTTCGGATGACTATCTCGAACGCATAAGAGCGAAGCGGCTGGATATTAACTTGCAA
CCTAATCCTTCCCCTATGGGGAATTTGGTTCGAGCCATTCGAAGGTTAGTGTTGTGGCAG
GCTTCCCCAGGTGAAAGGTTAAGGTGCTTTATTGACGAGCACCTAGACGAAAGCACACTT
CGCCATGTGCAGGAAAAGGAAATGGAGCTATTTCCGTATTGGGTTTCAACTCGCTGGAAG
ACTGTTGAGGAGGCTAAGTGCTGTCTATTTCAACAGAGAAAGCTTGAGATTCTTCAGTTT
GAGCTGTTCAATATAAAGCGCCGGGGCACATAATTAGGATAGCTATTTTTCTGCTGAATC
CAACTACCCGATGATACCGCCCTATCGATTTAAGAGAAGGTGGCCAGAAAAATGGGCATA
TTTAATTTTCATCTCGAGTGGCTGCTTTTGGCCAGTAGCTGCCTGCCGGCGCCGGCTGCT
AGCGGCCAAGAGCAGTCAGTCACTCTCGGCCACTCCAAATATCGATTTTCGGAACCTAGC
GATTATCCGTGAGCCAATAGGACTTGCAGCATCTAAACGAATCTGGCCGCCCCGTTGCCC
CTATATGCAAGGTGTGGCTAAAGCCATGACTTGACTTGTGCTGTACGGAGCGAGGGGGCA
CAAGTGTTGCGGATGTCATAGGGTTAGCCACCAGTCGTGAGTAACCATCGCCAGATAGCG
CACTGGCGCCATGACTTTCGCTATGAGCCGCTACTTCAAGTGTATCTAGACCGCGAGGGG
CAATTGCACCTGAGTCGGAGCTGTGGCCCGACGCCAGAGCCAGGCGTCGAACTCTCGGCG
TGGGAGTGAGAGAAGATCAGCCGCACAGCAAAACGATTTGCGCAGAAAGTGGTAGTCGTC
ATTTTCGACACCAGCCGCTTTCGCGAACGTGCGAACATGGCGGTCAACCGCGATGGAGTC
AATGCCGACAAGACAGGCCATATAGTCGACGGTCTTCGGCCCAATACCGTTGACGGCTTG
AATTGCATTGCAAAATTCGTCGGATGCTAGACTCGCGCGCAAATCCCGTACGTCTTCGAT
CCCCCACCTCTGCAGAAAAACCACCAGTGCTTCGAAACGGCGTACCTTCTCATGGTGGCG
CCAGTTCAAGAATGCACCCGTATCGCCGTCCTGAATCAGTGAGACCAGTGAGGAAATCGT
ATGTCGATTCGGATGTGTCCGAAGGATGGAAAGCACCCGCGGACGCACAACAGTGGTGTA
ATTGAGCCCTGCTTGGAGTACCGAATCAGCGAGAACGGCACCCAAGTGCCCGCAGGTAGC
ACGCAGGGGCCTTTTATCAATTAGCGCACCTTCATCCTTTGCATAATTGGCGATGCGACG
CGCTACGATCAACACCTCGATGGGGGAGCTGCTCATACCAACTTCGCCTCTTTCAAGGCG
TTCAGGCGCTCGACGCAGTTCGGACAAGCACCGCACGGAAACTGTGCGGACGCCTGGCAC
GAATAGGTTCGTCCGATAGGCACACCAAGCTCAGCAGCTGTCCTGGCAACATCAGCCTTG
GACGAATAGCGGAACGGCGAGTGAAAGCGAACCGGGCCAATGCTCGATGTGAGTCCGTCA
AGGCTATTCATAAACGCGGCAGTACAGTCAATTTCTTTGGCGTGGTTACTGTTGATGAAG
CCGGTATACACATCCAGGATACCAATAGTCTGCGCGCGCGCCGCAGCGGCGGCGAAGAAC
AGCATTGTCCGGTAAGGGATGTATAGATCGTCGTCCTTGACCTCTTCAGTCCAGAGGTCG
GCTTCGCAAATCAGCCGCGACTGCGAGCCTCGGAAGATGTCCGATATGTCGAAGCGCTGA
GGTCGCTGCATATCGGAAGGCAGGACTTCATTTACACGACTCCACTCCAGGTCTACACAA
TGCTGTCCGTAGTCAAAAAAAATTGGCACGACCTCCAGACCCGCTGCTGCGAGCTGATAT
CCCACAGTCGTTGAGTCCAGGCCGCCAGAGGCCAGAAGGAGCGCTTTACTCACCGTGATT
CGGCCCTCAGTTCAGCAATTGCGTTGAAGGTGCCATTGAGGCACGCATCAAGGGCCGCGG
AGTATACCGAACTTCCGACGACCACCATCGTGTTCTCATTTTCACGCCGAGGATCGTAAG
TGATGACCGGCTTGCCCATCTCGATTGCCATGCCGATTTCGACAAGCGTGCCAGGGTCAC
GGCCGAGAGGAATCGCGAAGACTGCATCGCATTCCTTTAGCAGTTGATAATCCATGTGGT
ACGTGCGGCGCAGGTCTTCTTCACTCGCGGGGGACGTCAGCTCTCCATTCTCCAAGATGG
GGCGCCGCACCCTGAAGTTGTGATACGTGAGGCTATCCACTGCACGGTCGAGCTCCTGCT
TTTCGATGTACGTGAAATCCGGGCCAGCGAGGTAGATCGAGTAGCTTTGCCGGTCGTGCC
ATGGGAGAGCCGTCCCGCCAAGCGCTTCCAGCACCGTTAGCGAGAGTCGGAACCCGCGTC
GCACATCGCGCTTGATGTCGTCGGGAAATGTTGACTGCGAATAAACCGTGGCGGCCTGGC
ATCCGCGCCACGCTGCTTCGGTCCATCCCTTGTGAGAGAGACCCACCATGACACTGGAAT
AAACATCCCCAACGCCGACCGAGTTGGCAGTGCGGCCCAGCGTCGCTGGTATTTCTATGA
CGCTGCCATCACGCAAGTTAAAGAGGCGGCTCCCGCCACGATTCTCTTTGAGCAGGAAAA
CCTCTGGCAGAAGTGTTTTCACCGAATCTAGCAGACCATCGATGTCATCCTTTCCAAGCT
TCATGAACAGCGAGGACGATGTTGAGATGATGAGGGCCTGCACACGACCTTTGAATGCAT
CGAGCGACGATAGGTCCTCAAGGTCGTATGCGATGTCGAACGAGAGTCGTGCATCCGCAG
CGAATGCGCTAGTGAGTGCGTTGATATCGAACCTACCGGGGAAAATCACAACCTTCTGGT
AAGCATCAAGGCGCGGTAACGGATCGTGGAACTTCACTACCTTGGTATTACGCATCAAGT
CTTCGTAGCCTTGCTGCGAAACCTCTGTGACGTCACCAATAAGGATAACGTTCGGTGCGC
CGACTACGTCACCAAGCCAGATGAAATCTTTGCACCCGAACTCTGAGAGATAGCTCTTTG
CTTCGTCAACGAGGTATTGCGGGCAGAAAGCTGCTACTGAGTATTCCAGCTCTGCAGCCC
ATAACCCTCTCGCGGCGTGCGCGACGCCACCTAAGCGGAGTTTGCACATTGCATCATGCT
GGGCAAGCGTGTAGTCGACAACAAGCTCCCCAACAACTAGGACAGCATCTGTATGGGGCA
TGATTATTGCGGCACGAAGTCAGCAGCTACGGTGGGGACGGGTGTTACTGCGGAGGAGCT
CACCAATCCGACATAAGTGACGCCATCTTCCAGACATGCCACGAGATAATTAAATGATGT
GGGAAGCGCTCCAACCTTTAAACCATTTATATCGACTGCGAAGACACGCTTTTTGTCAAA
GAGAATGCCGAGTTGGTCGCCGACAACCGGGACCCTCTTGAGCTGCGAATAGAAGTCGCT
GTTTCCAACATCATCGAGCAGTACGTGAAATGCTTGCTTGCATTTGTCGACGCCGCTAGT
GCCACCTGTCACGCCTGTTCCATTTCCAGCGATTTCCTTGGCCTTTGTACCTGGATAGTC
CGAAAAATTACCCGAACCTGAGCTGCCCATAGCACTCTCCTTGTGTGGTTGATAGAACCT
TCTTGTAGTGCATGTGTTTTTATCCTCTTTAGAAGGGTAAATCAATCCGACCTTTCTACC
GCACTGCGTGCTGGCGAACGTCACCTTGTGGCCGAGCGCGGCCCTTGGCTGCGACCAGCT
TCTGATCCAAAACCGCCGAGACCACGGGTGGTAATCACAAAGCTCTCACAGCCTGGAGGA
CTGAGTACAGCAGTGAAACGATGGAGCCTTGGCTCAACGCTTGAAGCGCGGATGCTTGAT
GACCGGCATTGCATCGCGACGCTAGTTTGTTAAATGGCGCTGAGCAGAGTAGTAGTACGC
CAGTACGCTACCGATCAAGGGGCCGGCGAATGCTAGTACTTCGCTAAAGTAGCGGCTCTG
TAGAACCCCGCAAATCAGTACGCCGCCAAGCAGCATAAAAACGACTATGAATCCGACGAG
TGCTGGAATGCGCTTATTGATGCGTTCGGTCTTCGGTTCAGCCTGGCCGATCCCACCGCA
CACCATGCAGGGCAATCCTGCAAAGCTTTTTCCCTTCAGCTCGCTCTCCTTGATGCATAC
CGCGCAGGACAGCTGCTGCTCTCCGTTGCGGCAGGTTCCGCTGCCTTCGCAATGGGCGCA
GGGATAAAGATTGGACTTGATGTCATGCATTGTCATGTTCTGGTCGTCTCGCCTCTGGTC
AAGGAATACGGATGCCCAGCGCATTCAGCGTCGCTGTATCCATCCGGCCGTTGATGTCCA
GACCACTGTCCATCTGAAAGGACATCAGCGCGCCGCGAGTTGTCTTGCCCAAGATTCCGT
CGATCGCACCTTCGTAGTATTTGCGCACCATCAGCGCGGTCTGCACACGCATCACCAGGT
TGGACAGCTCGCCCGCCGCGGGACGCGCGGGTACGGTCTTGGTCGTCGTATCCACGGAGG
GCGATGCGGGGCTGTTGAAGTTGGTACTTGATCGGCTGCTGCTGCTCGAAGTACTGGGCG
TGCTGTAGTAGCTGTTCGGGGTGTAACTCGGCGTGGGAGCGGCCGGTGGGCTGTAGTAGC
GAGGGGCGCTGTACCCACCCGATCCGCTGTAATGCGAGCTGTGTGAGCTATGCGACCGGT
GGGAACTGTGCGAGCGGTGCGCGGCATAGATGTTTACGGCATCGGGGGCGTTCAGAGTGT
TCATGAATACGGGCGGTTGCGCGTCGCTGCGTGGCTCCCAGGTTGTGTCGGCGAGAGGCA
GCTGGTTGGCTTGAGCAAAAGCAGTGCCGGCGACCGGCAGGAGGGTGATGTGGCCGATCA
GAATCTTCCAACGATCAAGCAAACTCATGAAGCACTCCTTGCATAAGTGGCGAACTCTTC
CGTGGAAAACGGACGAATACCGCGGCTTTGCCAGCGGTCGGTGTGGGATTTGAAGAAGCC
TGCACAGTGACTTGCTGCAGCGCAGCTTTGGCAGGCGTCGATGAACAGGTTCTTCCAGTC
GGAAATGCTTTGCCGAGCAAAGTGCGACAACTGCGCAGGCAATACGCACAAGGGCAGGTT
GTAAATAGAAACCGGGATGCCACGGTTGTGCAGGAAAAAGGCGGACTGGCTGAGCTGCTC
TTGATAATCCAATGGGTCTATCCAGAGCTCCTCATAATGCTTCTTCGCCAGGCCGGTACT
TTCGATACCCATCAGAGCCACGTGGCGAACGAAAGGAAGGTTGCGAAATATGAAATGGGC
CAGCTCAGGTAACCTGGGTGTGGTCAGACGACTGAGTACCACGCGGATTTCTACGACTTG
GTTGGCTCGGGTGAGGTTGTATAGGCCCTGCATGGTTTCGCTGAAGGCTCCAGGCGCCTG
GACGACGTGATCGTGGTCGTCGGCATTATCGCCATAGAGTGGGACTCCCCAGCTCAGGCT
TGGGTGCTCCAACTGTTTCAATTCGGGTATCCAGCTGGAGTCCTTTAGCAGCCGGCCATT
ACTGAGCAAGTGGATCGATTTCTCCGGCAGCACGGCCCTGCACCTGGCGAGAATCTCCAA
CAACCCTTCGCGATACAGTGTCGGTTCGCCGCCGCTGATGCCGAAGTGCTCCTCACCTGC
GTCCATCAGGTCGATCAAGCGAAGGTTTTCCTTGATGTGCCAGCGGTCATCGATGTCCTT
CGGTGGCTGTGAGCACATCAGGCACAAGCTGTTGCAGCGATCGGTGATGAACAGCAGGTT
GGAGTTGGCCCCACGCCGATACAGCACGCGCACAAGGTTGCTGGCCGGCGAGAGCGCAAT
GACGTCCCCGGGGCGCACGACATGTGGATCTTTCGGCGCCCGAAGCTGCAATACCGCATT
GGGCAAATCCGGCGCGTCCTGGTCCGGGCACAGGAAGGCGCCTACCGGTAGCGCTCGTAG
ACCAGGGTGTTCGCGTAGCTCATGTGCCTCGACCCAGAGTGCCAGGTCGTTGAACGTTGC
ATGACCGGCACAGACGGCTGTGCCTTTCTCGATGAGTTCGCTGGCAGTGATGACTTTCAG
CAGGCGCGGGCCGGACAGGTTCTGGATGTCGAATTGAGTTTCTCTGCGCAGCATGAGCTA
CCCCCTGTAGCCGACGTGAGGGATATCAGCGAAGGAACGGCGAGTCAGCCAGGACAGCAG
GACACGCTGGGTACTCTCGTCTCCATTCCGCAGCAGACCAAACAGGTGTTGAAGCAGCCC
CATGTTCTTTTCACAGAAACTACTGAAGGCGCGATGCCCAATCGGGTCACCCTGGCGGGC
AAAGTGTTCAACGGGGTCGGCGCCGCAATATGGGACCAACGCGCAATCGCTGCAGCCAGG
CAAGGCTTCCGCGATGCCTGCCTCGAGCAGCAGACTCATCACGGGCGCGTTCAGCAACTC
GCGCAGCGGTTGTCGAACAGTGCCCAGTCGCAATCCATCTTCGCCCATCTCCAGGAGCAT
CCGGGCTTCATCGGATGGATAGACATAGCCGTCGTAGTTATAAACGAGAGCGCCAATTCC
AGCGCCCATGGGGGAACGTAAGTCGACGTAGCCGGATGAGAAGGGCGTCAAGACGTTGTT
CAGCAGTAGTGCGGTATAGCCCTCGGAGAGGTAGATGCCTTGCTGGTTCAACTCCAGCAG
ATAGGCAAGTGCTTCCTTGTAGAAACGAACGTACCGCTCCATCGGGTAATCGAGACGCTG
AGCACTTTTGGAGGCGAAACCATAGGGGCTGAGCGGGCGGAGAGAGATGCTGGAGAAGCC
CTCCTTTACGTACTCGTCGATGATCGCTCGCGGCTGTTCCAGGCTTTTGGCGGTTAGTGT
CGTGAGTGCAGATACTGCATCGTGACCTAGACGCTCGCGAACGCGATGAATGCCTTCAAG
GGTTCGTGCGTAAGAGTCGCGCGTCGGGGTGGGCCGGTTGGCATTGTGAAGCGCGGCTGG
CCCATCCAGTGACGTCGAAAACTGGATGCGATGCTCCTGGGCAAAATCCAGGATCTCATC
AGTCAGGTGATGCAATGTGCTGGTGATGACGAACTGGATATCGCGCTGTTCGGTCTCGTT
TTGCTCGACCACACGCTCGATGATCTGACGTATGCGCTCGAAGGCTAGCAAAGGTTCACC
ACCCTGAAACTCAACAGTGAGAGTGGGGGACGCGGATTCGAACAAGCGTTCCACTGCGGC
CATAGCGTCTTGTTCGGACAGGTCGTGACCGCCACCGGCAAGCGGTGCTCGCGAGACCTG
GCAGTACTGGCAGGTATGGTTGCAGCGCAAGGTGACGACGAAGAGGTGCAGAGCGGGACC
CTGTAGAAGAAAGTCCTTGCGACTGCGGTATTGTGCGGCCATCTCCGGCAGCGGGTCATG
CCTGCCGGGCTCATAGATGAAATGCCTGGCTAGTAGGTCTTTGTACAGCGAAGTTCCTGG
ACGCAGGCGCTTGCTCAGCAGTTCACGCAATTGCGGGTCCGAGATGAACAGGTGTTCGCC
GGTATCCCCGGTGATCAGCACATTCTTTGTGCTATCGCCGTTCAAGCGCATGAAGCGGAA
GGGCAGTAGTCGGTAGCTACCGTCCGTGGCGATGACGCTCCCCATTCAATAGCTACAGCC
GACCAGTGCCGTGCGGATCAGAGCCTCTCTGATGCCGGCGGTTTCCTGCTGGATTCGTTC
GCGCAGGACGAAATCATTCAGCTGCTGGAGCAGCAGGGATTTGACCTGCTCGGGGCAGAA
CGTGGCTGCGTTGGCTGAGGTCGGATTGGGGGTGACCAGAAGGGTGGTTCGCTGGCCCTG
CATCCGGACTTCTGTGACAAAGTCCCTGGCGATGCTGTAGGCCGCTCGTTGTACGACGCC
GGGCGAGTAGGCTTGCTCGTCGAGTTGGAGTATGACTTGCCATGCCATCGTATTCTTCCC
TGAAGTCCCGATCTATTGCGGGGATTTTGCACTGTTCCAGGGCAAATGGCCACTATCCGA
TCTTGTAGTGGTCAACCCATCCCGGACAGTGGGTTGAGTTTTTCTTCGGCCACCGCAGGC
GGTAGCCCGTCGTTGAATTGATGCGGCCTGATCCAGTTGTAGCGGTGCATCAGGTAATGA
CTGATGTCCCGTTGGGCCTCCTGCGCCGTCAGGTAACCCGTTGACGGGACCCACTCCGAC
TTCAGACTGCGGAACAGACGCTCCATCGGCGAGTTATCCCAGCAATTCCCCCGACGGCTC
ATGCTCTGCTGCATCCGATAGCGCCAGAGCCGTTGCCGAAACAGGCGGCTGGCGTACTGG
CTGCCCTGGTCTGAATGGAACAGCACCTGCTGTGGCCTGCCGCGCTGTTCGTAGGCCATG
TCCAGGGCCTTGATCACCAGTTCGGCATCCGGCTTGGCCGAGAACGCCCAGCCGATCACC
CGCCGGGTATGCAGATCCAGCACCGCGGCCAGGTAGTGCCAACGGCCTTGCGCCCAGACG
TAGGTGATGTCGCCATACCACACCTGACTGGGATGCTCGGTCGCGAATTCGCGGTTCAGC
CGATTCGGGATATCCGGCCGCTCAACCGTGGCCTGTTTGTAGGCGTGCGAGCCCGGTTGC
TTGCTGACCAGGCCCAGCTCACGCATCAACCTACGCACTCGGAAACGGCCGATGGTCACG
CCCTCTTCGCGCAGCATGCCCAGGATGCTGTGGCTGCCGGCCGAGCCCCGACTCTGGCTG
AACAACTGGTTGACCTGGCTACGCAGCGCCACGCGGCGAGCATCGACACGCCGCCGTCGA
AGACGGTGGACGTAGTAGCAAGACCGCGCCACATCGAAAGCTGAACAGACCACTTCCACC
GACTCCTGCTCACTCAACTGGTCTATCAGCGCGTACGATCGAGTTCGTCCGACATCAAGA
GAGCGGTAGCCTTTTTTAATATCGCTTTCTCCCGCTCCAGCCGGTTGATCCGGGCTTCCA
GCTCCTGGATCTTTTGCTGCTCAGGCGTCAACGCCTTGCTCTTCGGGGTCACACCCTGGC
GCTCCGCCTCGAGCTGCTTCACCCAACGGCGCAAGGCCGAATCCACCACCCCCAGCGAAC
GGCAGGCGTCGATATGGCTGTAGCCTTGGTCCAACACTAGGGCCGCGGCCTCTCGTTTGA
ACTCGGCGGAAAACGTACGTCGTTGCTTGCTCATCAGACACCTCTCTCACGGCGAGGATT
TTCGCCTAAATCGGTGTCCGGGATCAGTAGACCACTACAGTTGAAGGCTATATCAGCGTG
CTCGATCTAAGCCATTTCTGCCTTCCGGCAGGCCCTTTCGGGTAGGGCTTTTACCCTTGT
GAACCATTCCCTTCACCTTTCAAGCCCATTTCCCCTTTGGGCCATTTGCTCCTGCTGCGG
TCGCTCATCGTTGGGGCAGGTGTTGATCCAGATCCATGGAGTCGTGAAGCACGCGAACCA
CCTCGAGCACTTGGTCAGTCGCAACCCGGTAGAAGACGAAGTGCCTGGGCCGAACAACCT
TACCGACGTTGGGCATCGAGCGGCAGTAAACGAGGTGGATACTGCGCAGCCCAGCTCCCA
GTTCTTCACGGCTGATGCTGCCTATCTGTTGTGGGTCTGTCGCAACTGCTTCCAGAGCTG
CGCCAATGAGTGCCTGGTAACGTCGGCGCGCGGCATCGCCGAAGCGGTTGTGGGTGAAGC
GCAGGATATCGACGATGTCCGCTTGAGCATCATGGGAGATGCGGTACTTGGCCATGCTTC
ATTGGCTCGCCTGGTTGCTGAGCTCGTCGAGGTATTGGGCCAGGTCGTCGCTGGTGATCT
CGTCGTACTCGCCGCGCTCTAGTTGCATCAACCCACTGGATGTTGCGTTGCGGAGGGCTT
CGAGCTTGGCGCTGTTCTGGGCTTCCTGCTGCAGCAACAGGCGTAGGCCTGCCCGGATGA
CCTCGCTGCGGTTTTGATAGCGGCCGGTCTCCACCAGTTCGTTGATGTCCTGCTCCATCG
GATCAGGAAGGACGACGTTTCGAGTTGCCATGGGGTGCTCCAGTCCACAGATAGCTAGTG
GCATAATATGCCACAGGGCTTGCCAATTCACTCATTTCGTCGTATAGGTGATAGCAGGAT
GCCTTCCTTTTGGATCCAGGAGATTGATCATGAACGCACACGCCAACAAAGGTTTTGCCG
CCCGGGTCGGTCATGCTCTGGGCTCGCTTGTGCGCTTCTGCCTGCATGATCGTCGGCCTG
TCGTGCGCTGGGTCAAACGAGTTAGTCTCTTGGTGGTGCTTTTCGTTGTCTTTGCTCAGA
ACTTTACCTGGCTGGCCAGCGCCTTCATGTCGTTGCTGTGTATGGGGCTGGTCGGGTGGG
CTTTAGTGAAGGGCGATTTCTCAATTGTTGCTGAGTCGGCTGAGGAATCTGAAGCACGTG
AGGCTCCATATGGACGTGATGTCTTTGGGTGCCCACTAGATGCTTGGGGAAACAGAGTAG
ATGGTCTTGATAGATAGTTGCCCTAAGCAGGAGTTTCAGCATCGGGCAACTACTGGGAAT
ATCACCTAACTATTGAGTGATTTGACACTTTGCTCCGCTATTTGCCCACCCCTACTACCC
GCCTTCTGAACACCATCAGTTCCCTTCGTGAGACCGTCTACGATACCGCTAGCATGAACC
CCTGCCCATCCGATGGCGGTGATCCAGAGCGCAGGTAGTATCAAGAACATCGCCCCCATC
ACGAAGTTCAATATTGCATCTTGAGTCGCCGTATTGAGCCCCATGACTGGGTCGAACGAA
AGATGCGGTGACCCCGAACCATAGAAGGCATCAAGGATCGTGCTGTCGATGTATCTGGCT
AACTGCAACCAGAAGTCGACGAACATCATCGCAAAGAAGACGACCGTCATCGTCATGGCA
ACCTTCAGTTGATAGGTGCCGATGACCAGGACCATCGGAATGCAGATGACCATGGCCATC
TTGAGGAACGACATCACCATCGGCAGCGCCTGGCGGACCATATCCATCGCCGGGAAGTAA
GCCAGGCTACCCATTGCCACTCCGAGGGTGCCTCCGGCACGAGCCAGTCCATTCCAGACG
GTTCCGCCCACCTGCCCGCCGTAATCGGTGTAGACGTTGCCTTTGACCTGGCTGGACGGT
GAAATCACCTGGCGGATGACTGCCTCGGTCACCTCGTCCTGGTCCAGCCATTTCGCCCAC
TTAAGGAAGCTGGTCATCAGGTCCGGATCCACCTGGCCCTTGATCCGATCACGCAAGCCG
ATCCCTGAGTCAGCCCACCACTGCTTGCAGGTTGGGTAGCCACCACCACCGCCCACCTGG
GGCAGCCCGGCGTCGCGGGTGGCGTTGTAGGGCCACGACTGACGGGGACTCTTCGAGTAG
TCGGTGTCGTAGTACCCCGGGGTGTTCAACAGGAATCGGGAGCCGATCCAGTTCAGGTCC
TGCAGCGCCTTGTTGTCCTCGCCGACGGAGCCCAGATCGGGTTGCCGCATGAACAGCCGC
GCACGGGAAGGTCCGTAGCAGTCCCTGGAAAAGTCAGCGATTTCTTGTGCCAGCAGCGGG
TTGTTCACGCGCGTATTGTCCACTTCCATTCGCATCTGCCGCAGATCCGTGCCGCACGGA
ATGGCAGCGACCGCGCCGGCGGTGAAGCCCTTGGACAGGGCGTGCATCATCGCCCACCAG
AGCGGCATCTGCGCGCTCTTGCCGGCCAGGCTGCTGAAGGAGGTCGACCAGCCGGTGTCT
GCCGGCGCTGGCAGGTTGTACTGGCACTGCTGGGCGCGGGCCTGGTCGAACTCGATGGTG
TCGAAGCTCACGTTGACGACCGGGATTCCCGCCAGGGCGACCACGATGTAGCCGACGTAG
ATATGCGTCTCGATGCGGGCCAGAGACAGCACGCCTTTGTTGCCCTCGTCGGCGCCTTCC
CCGCGAACTTTCAGCCACTCACGCATCACAATGGCCACGAAGGGCACCGCGAACAGCCCT
GTATCCGAGATCATGTTCCAGATCCCGTTGTTGATGATCCAACCGAGGAGGGTGAGGTAA
TACTCCAGGTAGTCATTGGTCATGAAGGTCATGCTGCGCCTCCCGTGCGGAAGTAGGCTT
TGCTGAATTCGATGAGCAGGATCAGCAACAGCACCAGGATCTCGATCCGCCGAATGCGCT
GCCGCTCATGCGCGCTCAGCTCCTTGCGCTGCTTGAGCCGGAACCAGGCGATGGCCAGGG
CGCAGTACAGCAGCGCCCGCCAGGCGAACAAACTCCAGTAGTTGCTTTGCCGCCAGGCCT
CCAGGCCCTGGATGCCGCCGAAGTGGTTCAGGGCGAAGAGGCTGAGCAGCGTACCGACCA
CTGCCAGACCGACGACGATCATCACTCCGACCAGTAGCTGGCCGAGGAGCTTTCGGCTGG
TGAGCGTATCTGCCATCACGGTCTCCCTCCCGACCCCGACTTGCCGCCGGCGGCAGAGGG
GGCCTGCAGGCGATCAAGGCGATCAGCATCGGGCGCCGACTCGAACACGCCGCTGGACCC
TGAGGCGCGCTGTTGCCCGCGCTCGATGACCCGCATGGGCGAATTGCTGGCCAACTCGCG
ACGGAGTTCCAGTTCGGTCTTGAGGTTCGAGATCTCCTGCTGCAGGAGGCTGGTCTGCTG
ATCGACGGCTTGGGTGGCCAGGCCGTTGGCGGCGACGTTGGGCTCCTTGGCGCCGGCGAA
CATCAGGCGCTGCAACAACAGGGCCTTGCTGAGCACGTCCATCAGGGAGACATCAGACGC
CAGGCGGCGCGCCAGGACGTCCTGGTCACGCTCGTCGCGCAGCGCCTCGATGACGCCGCG
GGTGATCGGCAAGGCATCGGTGCCGGCCGCAGCCAGGTTCTCGGCGGTCAGTGGCTTACT
TTTCGACAGCAGCTCCTGCAGCGACTGGAGCTTCTTGTCGTAGGTCTCTTGGATCAGCGG
GGTCAGGCCGACGCCTGCAGCCGTCACCGTCTTCTGGCAGCCTTCACAGGTCTGTTGCTG
TTGTTCGCCCAGAACCCGGGTGGCGAACGCGGCGGCTTCCTGGGGGGAGGACCAGGTGTT
GCAGACCAGGCCGTTGTTGCATGTGGCGGAAGGCACGCTCGACGAGTCATTCACTGAGCG
GCTGGTCAACAGGTTGTAGCCCGCCCGGGTCACGTCGTTGACGATGCGAATGGGCTTCTG
GCCGGAGCCGCCGGCCTTGTCTCCACCGACCCAGGTTACGCCATCGTTGCCGCCCTTCTT
CTCCACCGCTTCGAGGGCAGATACGGCGTCTTTCCCGCCAGAGGCCAGCGTGGCGCCCAG
GGCCTGGCCTTCGGCGATTTTCCCCCAGCCGGTCTGCTCGCCAGCGATGTCGGCCATCTT
CTCGGCGATCGCTCTGCAAGTCCCTTTCGAGCGGTCGTAGTCGATCCGCGCCTGCAGGAT
GCCATTGGTGATCAGGTTGTAGAGCTGAGGGTTCGCGCGCTGGATGATCAACGCCGGCAG
CGACATGACCGCGCCGGTCGCGTTCTGGATGACTGAGCCCATGATGTTCTGGAAACCCTG
TGTGGCACCGTTGAGCTGGTTCTCCAGAGTGGTGCTCAGGTTCATGTTTCCGCACATCAG
GTCGTTGTTCCAGCCGAAGCCGACGCCGATCGAGTCCATCTGGCCGGCGCTGCCCATGCT
CACCGCACTGCCGCCGCCAATGCTGTAGAGGACCTCGTCGCTGAGCACCGTGCCGGTCTT
GGACACGTTGATCGGGTCGTCGGCCTGGGCAAGTTGCGCTGCGAGCAGCCACATCAGCGC
GACCGAGGTGATGTTCATTCGCATGATTCGTCTCCGTGTCCTTATTGGAAGTCGGTACTG
CCGAGGAAGATCTGCCCCTTGCGCTGGCAGCAGGAGTAGGGACGCCAGAGCGCCCAGGCG
TAATCGCCGTCGACGGCTTGCGTCTTCGGCCCTGAGTTGGGAAACACCGCGCAGTTGAGG
CTCAGGGACGGGGTCAGCTCCTGCCATTTACCGGTCGAGGCATCGCCCTCTCTCAACTCG
CCCGCCGGCCAGTAGCCGTCCTTCGGGGCTGCGCGCATGGGGAGGTAGACGTGGAGCTGG
CCGATTCGCGTGGTGATGTCGCCGGCGCGCTGGGCGATGACGGCCGCCGTCTTGTAGTCG
TCGGTCTGGTGCAGGAATCCGCTGCGCGGATAGAGGTTCCCCCACATGTCTCCGGAGAAG
ATTCCACCCACCTCGCGCAGCCCTGGAACCAACGCTTCGGGGTACACCTGCTCGGGAATT
CCATGCCGCCAGCCAATGGCGTCCAGTGTGCTGAGGAAATAGGGCACCAGCGGGAAGGTG
GCACCAGGGCAAACGTACCCAGAGGCGCTAGCGAACCGGCTGAACGTGGCCCCGCCAGGA
TGGCCGATCACATCCGCTTCCTTGAAGCGGCCGATGCTGTTCTCGGCCTTGTAGTTGGTG
GTCGCGTCATTGCCGGCCTGGGCGAGTGGATTCGGTGCGCCCAACGCCGACACCTCGGTC
CAGGGGTTGCTCCCGGTATTCGCATAGCTGGAGACGACTGCGTCAGGCACGTAGTGGCGG
ACCTTGACCGACGTCTTCACCTTGCAGCCATGCGGGCCGCAGAGAAGCCAGTAGCAGATC
CCGACGACCTTGTATTCGAGGCACTGAGGGGAAAGGGTGGAGGAGACGATGGCGGCGTTG
TTGATCGCGGCCGAGGCCGTGAACGAGAGGCTGAAGGTGGCGGTCGCCGCTGCCAGGCGG
CGGAGGTTGTGGCTGGTCATCAGCGCGACCTCCTGGCCTTGGCGATCAGCTCAAGCGCGC
GCGGTACATCCGGCTCGCCGTAGACCACGTACTGCCTGTCGACTACTACGGCAGGGATCT
TCTCGACACCGAGACTCCACGCATCGGCGACGTCTTGTTGTGCCTTGAGCAGCTCTGCCT
GCAGGCGGCGCCCATCGGTGCTTTGTAGCAACTGCTGAAATGCTGCCTGAGCTTGTTGAG
GATCCTTGGGCAGAGCGTCAGTCAGCTGCTCCTCAAGGTGTTGCTGGGCATCCAGGAGCA
GGACTCGCGATGATCCGGTGGCCGTGACCGGATGAGCCTTGTCGGTGATGACCCAGGTTT
CGGCCTGGCTCGCGCCGCTCAGCAGTACCAGTAGTAAGCCAACGACCATCGTTTGTGGCC
GCCAGCCAGGGGGAGAGTGATGAAGAGGCATGGGTCTGTACCGGTTCGAGGAAGGTACAG
ACAGGAGACAGAATCGCTTGCGATGAAGCAGCAAGAAATCATCACCTCGTAGGCAGTGTA
TTTTCCCGAGCCGCAAACAGAGGAATGGCAGACCAATTATTGCTTACGATTTTTTGAGTT
TAAAATTTAAATAGGTTTCGATGCCATGCCGTGATGACTGCCGAGAGAAACTTTCAGATT
TTGACTATTTGCGTTTTTCTTGTGCAGATGGCCCCGGTCTTCTTGAATGTATTGTGACTA
GGTTGCTTGATAGGATGTTTTCTTAACTTTTTGCGTTTTTATTTTGGTGTTTTTGGAATT
TAGATTACCATTTTTAGTGTTAATCTGCTGGTACCTACTCAGCTATAGTTTCAGTTGTAA
CGTCCAATCTTAAATAGGTGATAAAGATGTCAACAGGAGTACGTTTGACTACTGCTGCTG
GAATTCCCGTGGCCGATAACCAGAACGTGCAGACCGCCGGTCCGCGTGGCCCGATGTTGC
TGCAGGACGTGTGGTTCCTCGAGAAGCTCGCCCACTTCGATCGCGAAGTGATCCCCGAGC
GACGCATGCATGCGAAAGGCTCCGCGGCCTACGGCACCTTCACCGTCACCCACGACATCA
CCCCTTACACCCGGGCGAAGATCTTCTCCCAGGTCGGCAAGAAGACCGATATGTTCCTGC
GCTTCTCCACCGTCGCCGGTGAGCGCGGCGCGGCGGATGCCGAGCGTGACATCCGCGGCT
TCTCCATGCGTTTCTACACCGAGCAGGGCAATTGGGACCTGGTCGGCAACAACACCCCGG
TGTTCTACCTGCGCGACCCGCTCAAGTTCCCCGATCTCAACCACGTGGTAAAGCGTGACC
CGCGCACCAACCTGCGCAATGCGACCTTCAAGTGGGACTTTTTCTCTCACCTCCCCGAGT
CGCTGCATCAGTTGACCATCGACTTCAGCGACCGCGGTCTGCCGAAGAGCTATCGGCACA
TCCATGGTTTCGGCAGCCATACCTTCAGCTTCATCAATGCGAACAACGAGCGCTTCTGGG
TCAAGTTCCACTTCAAGACCCAACAGGGCATCGAGAACCTGACCAACGCCGAGGCCGCCG
AAGTGATCGCCCAGGACCGCGAGAGTTCGCAGCGCGACTTGTACGAGAGCATCGAGAAAG
GCGACTTCCCGCGCTGGAAGATGTACGTGCAGATCATGCCCGAGAAGGAAGCGGCCACCT
ATCGCTACAACCCGTTCGACCTGACCAAGGTCTGGCCCCACGGCGACTACCCGTTGATCG
AAGTGGGCTTCTTCGAGCTGAACCGCAACCCGGACAACTACTTCGCCGAGGTCGAGCAGG
CTGCCTTCAGCCCGGCCAACGTAGTGCCTGGTATCGGTTTCTCTCCGGACAAGATGCTCC
AGGGGCGCCTGTTCTCCTACGGCGATGCCCATCGCTATCGTCTGGGCGTCAACCACCACC
AGATCCCGGTGAATGCGGCACGTTGCCCGCACCAGGTCTATCACCGCGATGGAGGTATGC
GAGTGGATGGTAATAACGCTCTATTACGTGTCACCTACGAGCCGAACAGCTTCAACCAGT
GGCAGGAGCAACCTGACTTCTCCGAGCCGCCGCTGAGCTTGGAGGGCGCGGCGGACCACT
GGAACCATCGAGTGGACGACGACTACTACAGCCAGCCGGCGGCACTGTTCCGTCTGTTCA
CCGACGAACAGAAGCTGCGCTTGTTCAACAACATTGCCGAAGACATCCGTAACGTACCAG
AACAGATTAAGCTCCGACAATTATCTCTATTTTCTAAGGTTGACTTGGAGTATGGGATGG
GTGTTGCTGATGCACTTAATGTCAAAGTTAGATAGTGGTTTGCCCGGATGGCTTCTGCGA
GAAGGCTAAATGTTAGAGGTGAGTTATATGAAAGTTTTCGTAAGGCAGCACGACCAAGAA
AGAATGAGTCGGGAGTTCAAAGGTGTGGGTGCTGATCTTTGGGAGGTGTATCAGGGAGAT
GTACTTGTTGGAGTCTACCAGAGTGAGAGCGAAGCTATAAAATATAAGGAGTGTTTGGAA
AAGCAATCGGAAGAAAGTCAGGGAAACAACTGTATATAGCATAACTAGAATTGGGTTTGC
AAGCTGTCTTGCACCGTTGCTGCCGCACGCCCCCGCTCGCAGCAACGGCTTTTAAAGAGT
GGCGCTCTTGCTTGATCTATAAAAAATAGAATTAATTACTATTTAGGAAGTTTAAAAGTA
AGCTTGCTAGTTGTTCTGGTTGCTCTTCTGGAATCCAGTGTCCACTACGTTCAATAACGG
CGGTTTGCACGTTTTTAGCTAAAGGTTTCATGAGTTCCCCCACATGACTACCCATTCCGT
GTGAGCCTCCAATGCCTAGCACCGGCATTTGCAGTTTTGTTAATGAGTTTTTCTTGTTGT
TGATTGCATCGACATTGAATGCGCGATAGTGCTCAAACCCTCCTCTTAATCCACCAGGTG
ACTTCATGTTATTGGAGTAGTGTTTTATATCCTCGTCTGTAACCGCTGAGGCATCATAAG
CAAGATGTTGGATGAAATATCTTAAGAACATCTCTTCATTTCCTGTAACGAGCGACTCTG
CGACTCCTGGTGCGATGAAAAATCCAAAGTGCCAAAGATGTGGGAAGCGAGCAGTGTCTT
GCAAAGCTTCCAGTCCTAGACCTGGTATCGCTGCCTCCATAACTACTAGTTTCTTTACCT
CGTCTGGGTGCGAGACGGCATATTCGTATGCAACCATTAGGCCGATATCGTGCCCGACGA
GATGAATTTTCTTAAAGCCCAGTTGATGTACTAGCTCGTAAATGTCTTGGGCAACCGTTC
TCTTATCATATCCAGTGCTCGGCTTATCTGATTCACCAAATCCTCGCATGTCAGGAGCAA
TGACTGTAAACCGAGACGCAAGCGAGGGAGTTATATGGCGCCACTCTCTCATGCTTTGTG
GCCAGCCGTGGAGTAGTACTAATGGCTCTCCGGAGCCAGAAATGGTATAACGCAGACGTA
CCCCGTTAACTGTGGCACTGTGTTGAATAGACTTGGTGTCATTTTTCATATGCTAGCCCT
AAAGTCGAGTAGAGAAGAGAGGTCTAAATGAAGCTGTTCTATGCGCCTGGAACCTGCGCG
GTTGCGTGCTGGATTGCACTGGAATGGGCCGGTGACGAATATAGCGTGATAAATGTTGAT
TACACCTCCAGAGAGTTTCAGCAGATAAATCCCCTTATGTTGGTTCCTGCGTTGGATACT
GGAGAGGGTCATGTCCTGACGCAGGCAAGTGCTATATTGAATTTTATATCTGAGCGATAC
CCTTCAGCTTCAATTGGTCCCGGTGACACAATAGAATATCGCTCAAGGTTCAATGAGTTA
ATGTCTTTCTTGTCTAGTGATTTTCATCCATCTTTCTGGCCTTTCTTCACACCTCAGCGA
TTTACGGATGGTAAGTCTCCTGAAGCCCTTGAGGATGTCGTACATGCGGCATATTTAAGA
ATAGATCGGGTACTGGCTTATCTCGACCAGCTTGTCGGTAAAGAAGGGCATCTTTACCTA
GGGCGAAGATCTGTAATTGATGCATATGCGTATGTCATGACTCGATGGACTGAGCGGCTG
CCAAAAACATGGCGAGAGTATCCTAATGTGGCCCGGTTCTATTCCAAGATGGAGAGTGAT
GCAGTTATAAGAAAGGTTATTCAAGCCTCTATTGCATAGAGCGTGACTACTTTCTGCACG
TCTCCGCCGGGGAAGTCAATAGTCGTGATGCCTTTGGCTGATGTGTGGTGGCCTGGTTGA
AGCAAAACGCTCCTGCTGGATAAGCAGCAGGAGGCGTGCTGGCGGACGGTCGGAACCCAG
TAAACTACGGTTTTCTATCTGCCCGACGAAATCCTGAGACTATGCAGCTTATCTTGATTG
GTCCAAAAATGGAAAACTGTAACTCATAATCGCATCTTTATCTCTGTATTAAAAATGGTT
AATGATTTAGCCAGTGCTATTTATGAGCGCTTCAAGTTGGCGGGACTATTGTCTAACATA
GATAGGGTGCGCAGATACGTTCATAATCCATCTGTAATCAGCTTTCTTGGTGAGGTTTAC
TATAATGGTCGCACCTATTGCACTTTCTGTTCGGCGTATAGAGCATGGTGATGGCTTTCA
TGCTTATATGTTGCGTAGTTCACAAGGCTTGCTGGATCCCTTTCTTGGGGTAGACCATGC
TTGGATGAGTGCCCCTACTTTTGCACCTCACACTCATGCTGGCTTTTCTGCTGTATCATA
TCTCTTTCTTGACTCCGAGACAGGGGTCCATAATAGAGACTCTATCGGAACAGACAATAT
AATTAGACCGGGTGGGGTACATTGGACTACTGCTGGTAAAGGGATAGTTCATGAGGAGAT
TCCTTCTGAGTCGAATAAAACAGTACATTCCTTACAGATTTTTGTTGACTTAGATGCTCG
TCAGAAAGATGTCGAGCCTTATCCGTTGACTCTTGAACCTGAAAAGGTTCCTGTAATTCG
ACTTCCGGGATCTGAAGTGCGAATACCTATAGGTAGTTTTCACGGTGTTAAGTCTCCTCT
AGATCCACCTACCGATGTAACGTTGCTTGACATAACTTTGGGTGAAAATAGCTATCTTGC
CATCCCAGTTGAAGCAGGAAAAATAGCGTTTGTTATTCCGGTCTTTGGTGAGGTTGAAAT
TGGTGGTGAGTTATATGGTGGTTGTGACGTTAAAGTTGCTTTCTTGTCGAGGAGTATGGA
GTCGTATACTGTAGAGTTGAAGTCGAATAATGGGCGTGCGGGGGTTGTAGTATTTGTTGG
TGAACCGATTCATGCTAAGTAAGAAGTGGTTTTCAAAGGATTTGTTGTTGAAGGTGAGTG
GTATCTGAAACGTTGTAGTATGCCTTCTAACTTGCGCGAGGAGAAATGTGATGTCTTTTA
AAAGATTTACTGCAGAAAACTCTGTCATGCTTTTGATTGACCACCAGATTGGTACTATGG
GGTGGGCAAAGTCTCTACCGTTTGAAGAGCTCAAACGTAATGCATTAATGCTGGCTAAGG
CAGCGGCTATCCTCAGAATGCCTACTGTTCTGACCTCTAGTATGGAGGAGCATGCTCAGG
GGCCGCTTCTTCCAGAGTTACAGGAAATATTGCCAAAAGAGTTTGCCGCTCGTGTAAAGC
GTCTGGGTATAGTTAACTCCATGGATGACGAGAACTTTGCCTCGGCGGTACGGAGTTTTG
GCCGTAAGAATATAATTATTGCTGGTGTTACCAATGATGTCTGCACGGTTTACCCAGCAC
TCAGCCTTGTACTTGAGGGGTATTCAGTACAAGTTGTTGCTGATGCTGGCGCATCTCCAA
CTAAGTTTGCTGATGATATGGCTCTACGTCGAATGGAGAAAAATGGAGTAACTCTTACTG
GAACTAATCAGCTTATTGCAGAGCTTGCAGGAAGCTGGGCTACCCCAGAGGGAGGGCAGC
TTGCGCAGATTCTTCAGAATGCCTTAATGGCCTCTTAACTATATGCAAAGGCCCAGTAAC
CAATATTGCTGGGCTTTGCTTCATACTCCTTAATTTAAAAATAGTAACTATATAAAATAG
GTTCTAGCTGATAAGTTTGCTAATTTGATACGGTTGAAAGTCGTTATATATGAAAAGATT
CTCAAATGGCGGTTTTGTATTTTTTTCTTTATAGCAATCTGGTCTTTTGTTAGGTTGATC
TGTATTTTCTCCAGTCTCTTAGAGCAGAGTAATGGACAATAAAAATTCTACCAGCTCTAT
TTCCTCGCAATTGGAAAGTGGTGTATCTCCTGTCCAGGATGGCGGCAAAGGTATTTGGTT
GTTTTCAATAACTGTAGTTGCTGTTTTGGTTGCGTTAGCTGTATTTTGGTATTATTACGA
GTTAAATGTGGAAAGGACTGAAGATGCACAGGTGAATGGAAATGTTGTACAGGTGACGGC
GCAAATTGACGGAACGGTAGTTGCAATACATGCTGATGACACTGATTATGTTAAGGCAGG
TTCATCACTTGTAGTATTAAATCCTGTTGATCAGGAAATTATTTATGAAAAGGCTCGTGC
AGCTCTTGCGAAAGCTGCAAGATCTGTACGTTCACAATACTTGCAAGTTTCTGAAGCTAA
GGCGAATCTTGCACGAGTACGAACTGATGTCTTAAAGGCTAAAGCTGACTTAGCTAGGCG
CATGAAAATCGCATCGATTGGTGCTTTCTCTCGTGAGGAAATCAGCCATGCTGAGAATGC
ACTTAAGAATGCTCTTGCTGCTCAGGACTCAACTAAACAACTTCTTTCTCAGCGTTTGGC
TCAGGTAGATAATACAGTGATACGTTCACACCCTGATGTAGTCGCTGCTGCAGCCAGCTT
GCGAGAGGCTTACATCTCGAAGAAACGAACTATTATTCTCGCGCCTGTTGATGGGACAGT
AACTAAACGTAGTGTTCAGGTCGGGCAACATATTGGAGCCGGGGTTGCACTAATGTCAGT
TGTTCCACTAAATGACTTGTGGGTGACAGCCAACTTTAAAGAGTCTCAACTAAAAGATAT
TCGAATTGGACAACCGGTTAAACTAACCGCCGATATATATGGGGATGATGTTGTGTATCA
CGGAGAGATTGTTGGGCTTGATGCCGGTACTGGTAGTGCGTTCTCTCTATTCCCTGCACA
GAATGCAACGGGAAACTGGATTAAGGTTACACAGCGGGTTCCGGTCAAAGTATCTTTAGA
CCCAAGTGAAGTAGCAAGAAGTCCTTTGCGTGTGGGATTATCCATGCATGTGGTCGTAGA
CACTAGCAATGCTAGTGGGAAGGTTATTAGAACGGATGTTGCTTTGGAGTCTTCCTACCA
TACGCAAGTGTTTGATAATGAGTTAAATGATGCTAATGAGGAGGTGGAAGAGATAATTCG
CGCCAATGAAGGGAGTGTGATATCTGCGTCTAAGTTTTGACCTGAGAGGCTTGAATTGGC
TACTAGTTATGCTTCTTTATATGTTGCTGTATTGCTGCTGGCAACAATACAGTTTTTAGA
ATCTAGTATGCTGGGTTTTGCCTCGACTCCTATTCGTGGAGAGATTCAGGCAAGTCCGGA
AGAATATAGCTTTATTGCTGTTTTATATGCTTGCTTCGCAGTTATTTCTATTTCAAAAGT
TAGGTGGTTTATTGAGCGTATTGGGTGGAGGAACTATGTGCTTTCTTCAATTGCTTTGTA
TCTACTTGGTGCGTTGATTTGTAGCTTCAGTGATGGGAAAGTGAGCTTTTCAATTGGACG
TATTATTATGGCCTTGGGAGGGGGGGCATTTATGACTATCGGGCGCCTCCTTGCAAATAC
ACTACCTAGCCAATTGCGTTTTAATGGGATTTGCTTCTTTGCGACGGGTGTTCTGCTTGG
CACCATGGGAGGGGGCTGGGTGGCTGCACTGACAGTCAGTGCAGGGCACTGGCAAGCTAT
GTTCTGGGTTTTACTCTTTTTGGCAAGTGCGGTAGCTTTGTTGACTATCATCTATGCACC
GAAAGTGTCTATTCCTAGAGATAGCTGGACTAGTAGTAGTCTTTCATTCGTTTTTCTTTT
GGGTTTGTTTTCGTTTTTTACCCTCTATCTTCTACAGCGCTCTTACTATGAGTTCTATAG
TGATAGAGCTATATTAATATTTTTTGCTGTCCTGGCGATGGGAGGGGGAGGGGCGATATT
CTATGTTGAACGTCAACGTACGAGGCCGTTACTCCGCTTAAAGGATTTTACTACTAAACG
ATATCTGGCTGGAGTTGGGCTGTTCTGTGTATGTTATCTATTGATTGGTATGAATAACTA
TGTGCAGCCTCAGTACTTGGCTGAGGGGTTGGGGTATTATTGGGAGTCTATAGGTGAGTT
TCAAGCTTTAGCTTTTCTATGTACGCTGATAGTTTGGATGCCTGTCATGCGTTTATTCTT
GCCGAAATATCCTTCGCCTATAAAATATTGGGTATTTTCTTTCGGCTCTCTTGCAATATA
TGCATGGCTCTTTTGCTCTTTTTCGCCAGTAGTTGATGTGTGGACTCATATCGTGCCAGC
GTTAGTGTTGAGTGGTTTTTTTATTAGTGCTGGGATGGGAACTACGGCGATGCAAACTTT
TAGGGAGTTCGGGGGGGATGAACAACTATTTGCACATGCCTATCAGCTGAAAAATATGTT
GGGGCAGATTGTGCAAGCGGTAGGGACTGCGGGGGCAACTATATTCATGCAGTGGCGACA
GACGGTTCAGTATGGGAACTTGAATATTAATATGATTGCCAGTGATCCTGCATATAGTAG
AGGTATAGATGAGTTGTCAAAATATATTTCTCTTACGCATGGTAGTAAACAGGCTGTTAC
CATGGCGATGCTGCAACAGAGTCAAGAGTTAAGTCGACAAGCTATTCTACTGGCGGGGAT
TGAATACTACTGGTTGGTTTTCTGGGTCTCCTTAGCTGTTATGCTGATTTCAGTGCTTCA
GCGGACTTTTAAATAGAGAGATACTGTTTTTATATGGAGGGCTTGCCTTTCTAGAGGGGG
ATGTTGTTCATAGAGCTTTGATCTATAGTGTTCAGTAAAAGCTTTGCTAATGCCCTTGCT
TGTAAGCTGGTAAGTTGTAGATTGGCTACAGTTATACGCTGATTTGTACCGGGCACCATG
GCGTATAGTGCGAGGTTCAATACATTATCTTCGATTCGGGTTAAAGCCCAGCCTGTTAGC
GTCTTCCGATGTAATTGGTCCATGGTTTTTCTCTTATAGGGGCGTGGTTTTTATATGTAT
AATACATTTTTTGGAAAAATTCTATACTTTTATGCTTGAACTACAACAAAAAACTGGGTG
GCTAGCATGTTGAGGCTTGATGATATGGAGCTTTTCGTGGAGGTCGTTCGGCAGAATAGC
CTTCGAAAAGCGGCTGAAAAACTAAAGATACCTGTTTCTACATTGTCGAGAAGATTGTCT
GTTCTAGAGAAAGAGATAGGAGTCAGGCTAGTTAGGAGAACCACTAGGAGCTTGGAGGTT
ACGGAGCTTGGTAATATTTACTATCAACGATGTAAGCCTATAATAGATGAGGCTCGTATT
GCAAACCAAAGTTTAAGTGATATGGTGTCTATACCTTCTGGCTTGCTTAGAGTTTCAATG
CCTGTAGATTTCTCAATGGCGTATATAATTCCACTGATTATTAAGTATTCAGAAGCGTAT
CCAGATATTTTTTTTGAATTTGATCTTACCCCCCGTCAGGTTGATCTGGCAAGAGAGCCT
CTGGATGTAGCGATAAGGCTTGGTGAGCAACAGAACTCCAGCTTGATAGCTAGACATCTG
ATTGATATTCCTCGTTACTTATATGCCTCTCCTGAATATCTGAGGGTTCATGGATATCCT
AGGTTTCCTAGTGATCTTTGCTCTCATAAGTGCTTGATAATGAATACGCCACAGGAAAGA
AAGTATTGGGCTTTGTTGAGCGAAAATGAAGAGGTGGAAGTTGAGCTGAAGGGGCGCTTT
CTTATGAATAGCATAGGAATGCTAAAAACTTTAGCTCTTATGGGGGAGGGGGTTGCGATG
ATATCGCCCGGAGTGGTCAGGAGAGAAGTCTCTGATGGTGCGCTGGTGAGGGTTTTGCCC
GAGTGGAGAGGTAAGTCACTATCTGTATATGCATTAACCGAAAACAGATTGAGTCCAATT
AAGATATCAAGCTTTATAGATTTTTTGTGTGATGGGCTTAGATCAGGGCTAAGTTAGTTT
TTAGTGGATATCTGAAAGGTCTTCCCGAATCTAGGTTCTGTACGAAAAGCCGACGGGTAG
AATCGCCGCCATGATTGGCTGGAGACCTGTATGGCAAGGCGTTACTGTAGTGGTCAACCC
ATCCCGCACAGTGGGTTGAGTTTTTCTTCGTCCACCGCAGGTGCCGGCGTTGAATTGATG
TGGCCTGATCCAGTTGTAGCGATATATCAAGTAATGACTAATGTCCCGCTGGGCCTCCTG
CGCCGTCAGGTAGCCGGTCGCCGGAATCCATTCCGACTTCAGACTGCGGAACAGGCGCTC
CATCGGCGAATTGTCTCGGCAGTTCCCTCAGCGGCTCATGCTCTGCTGCATCCGGTAGCG
CCAGAGTTGTTGCCGAAACAGGCGGCTGGCGTACTGGGTGGATTGAACGAGCCCCTTGAA
ACACAGGACACCATTTCCCCCTTACCATAAGGGATAGGCAAACGACTGTGTTTATGAAAA
GACAAAAGCATCGAAGTGCTCGGCCAGGAGCGGCGTCGCCGCTGGAGCGTCGAGGAGAAA
CTGGCCATGGTGCGCGAGAGCCTGGAGCCCGGGCAAAGCGTCTAGGTGGTGGCCCGGTGC
AACGACATCAATCCCAACCAATTGTTCTACTGGCGCAAACTCTACCAGGACGGCAGCCTC
TCGGCAGTCAGTGCCGGTGAAGCGGTGGTGTCCGCTTCCGAGTTGGCCGATGCCCTCAAG
CAGATCCGCGAACTGCAACGGATGCTGGGCAAGAAAACCATGGAGGCCGAGATCCTCAAG
GAAGCGGTGGAGATCGCCCGCTCGCGAAAATGGATTGCGCACTCCCCCTTGTTGCTGGGG
GACGACCAGTGATAGTGGTCAGTGAGAGTCTCGGTGTGGCGCGCTCGCAATTGACGGCTC
GACTCAAACAACCCGCTCCAGGGCTGCGGCCGCGTCGCCGCCGGGTGCTCAACGATGTCG
CCCTGGTCGAGCAGATCAAGCAGGCCGTCGGCGCGTTGCCCAGCTATGGCTACCGGCGGG
TCTGGGGCCTGTTGCGTCGGCAGCATGAGCAGCAGGCCCAGCCACCGGTCAACGTGAAGC
GGGTGTATCGCGTCATGCGAGGCCATGATCTGTTGCTGGAACGCTGGCGCAAACAGCCAG
GTGTGGCGCGGCGTCACGAAGGTCGTGTCGCGGTGGACACGAGTAACACCCGCAGGTGTT
CGGATGGCTTCGAGTTCCGCTGCGAGGACGGTGAAAAACTGCGCATGACCTTCGCCCTGG
ACTGCTGCGACCGCGAGGCCATCAGTTGGGTGGCCAGCCCAAACGGCTACTGTGGCGACG
ACGTCCGCGATGTGATGTTGGAAGCCGTCGAGCAACGCTTCGGTAGCGAACTGCCTGCGT
CGCCGGTGCAATGGCTGAGCGATAACGGCTCGGCCTATACCGCCGAGCAGACCCGAGCCT
TTGCCCGACAGATCGACCTGCTGCCCCTGGCAACACCAGTATGCAGCCCGCAGAGGGGAT
GGCGGAGAGCTTCGTGAAGACCACGAAGCGCGACTACATCCGCCACATGCCCAAGCCTGA
TCGGGCGACGGCCCTGCGCAACCTGGCCACCGCCTTCGAGCATTACAACGAGGAACATCC
GCACAGCGCACTGAAATACCGCTCGCCTCGGGAATTCAGGCGTTTGGCGTAGGCATCAAC
TTAACGGGGTGTTGGTGTCCGGTTTGATAGGAGCAAGTCCAGTTGACCACTACAGGGTGA
TTCACATCTATTTTGTAATCTACCATAGATAGTACCTCCTGCTCGCAATTATCAGCTCTT
TGACTTGAGTTCCTCTAGGTACGGATAGTCGATGTAACCTCGCCCTTCGCCCTGGTAGAA
GGTTGCTTTATCTGCCTCGTTCAACCGTGCGCCATGTTTGAATCGTTTAACTAGGTCGGG
GTTGGCGAGGAACGCCGTGCCGAACGATACTAGATCGGCATTACCTGATCTAATTGCCTG
TGCTGCGCGCTCGGCACTGTAACCCCCATTGGCGATGTAGGTTCCTCCAAAGCGTTGTTT
GAGCTCAACGAAGTCAAACTCGCCCGCGCCGTACTGCAAAACATGCAGGTAGGCTAGTCC
ATATCTCGAGAGCAAGTCTGCGACATAACCAAATGTCCCTCTAGGGTCGCTATCCCTCAT
AGAAAAACCGTCGAATATTGGTGAGAGTCGGACGCCGGTACGGTCGGCGCCGAAGATGGG
GATTACCGCCTCGACTACTTCCTTGAGAAGACGAGCACGATTTTCTAGCGAGCCACCATA
GGAGTCCGTACGAATATTAGTGCCATCACGCAGAAACTGATCAATAAGGTATCCATTGGC
CGCGTGGATTTCTACTCCATCGAATCCAGCCAGTTTGGCATTTGCGGCGGCCCTGCGGAA
GTCTTCGACGATGCCTGGGATTTCCAGAATGTCTAGCGCTCGCGGAGTTTCCAACGCTTT
GAGGCCTTCAGGTGTGAAGATGTCCCCTTCGGCTTTAATCGCTGACGGAGCTACCGGTAA
GGCGCCACTAGGTTGCACGGTTCGATGTGACAGACGACCAGTATGCCAGATTTGTAGGAA
TATCTGGCCACCTTCAGCATGGACGGCGTCGGTGACCAGCTTCCAGCCTTCGACTTGATC
ATTGTTGAATATTCCCGGCGTGCGTGGATAGCCTTTGGCTTGGGCTGAGATTTGCGAAGA
TTCGGTGATAATAAGGCCGGCTGTGGCACGCTGCCGATAGTACTCGGCGATCAACGCAGT
CGCTGTGTCTCCCTTGCCAGCGCGGCTGCGTGTCAGTGGTGACATTACCATGTGGTTCCT
TAGCGTGAGTGCGCCTACCTTAGCAGGAGAAAACAATGGCTCGAGAGAGTTTTTCATAAC
AATTTGGCTTCCTTTACAAAAGAGCCTTTATGGCTCAAGGCTTGGTGGCGCAGGTATAGC
TAGTTTTGTGCTTCTTAGACTAATTGAGTAAGGGACTTTGGGCTGTGAATGAGTAACATT
TGCCTGGGTTTCTGGTTTTTGACTTTTATTGTCGGGTAAGTATTTTACTCGATTAATAAT
ATGTTCTTATTTTTTTAAAATAAAGATGGTTTTTTGCATAAGAGTAACTCATAAATGGTA
CAGAGGGGCTAAGCCTTCCCCTTCGTGCTAACGCCAAGGCTGGCACTTCATTCAGGCCGG
CCAGACCTGCAAGGAATTGTTCCTGATCGAGATAGGTCAGATGGTGCCGTGACAGGGATT
GACCGCTCTAATCGAACCGTATAATCCGAAGGGTGAATGTGGCCGTCCGGCCTATCCGTG
CGTGCACCTGTTACAAAACTCGTTCGGCTACAGCGATTCGGCAATGGAGGAAGCACTCTA
TGAGACGGCCATCCTGCGGTAGTTCGCCGGGCTGAGTCTGGAACACCTCCCCGACGAAAC
CATCATCTTCAACTTCCGGCACTTGCTGGAGAAACATGAGTTGACGGCAGGGGTTCTGGC
GGTGATCAATGGCTATCTGGGCGACTGGGGCCTGTCGCTACGGCAAGGTACTTTCGTTGA
TCGCGACGTTGAATCATGCCCCCGGTCGACCAAGAACAAAGACGGCAAGCGTGACCCGGA
AATACACCAGACCAAGAAAGGCAACCAGTACTACTTTGGAGCGAAAGCGCACATTGGCGT
CGATTAGGGTTCCGGCTTGGTACACAGTTTGGTGGTCACGGCGGCGAGTGTCTGGAATGT
CACCCAGGTCGACAAGTTGTTACATGGCGTGGAGGGGGGAGGTGCGCTGATACGGTTTAT
ACCGGGGGCGAGAAGCGTGAAGAACAGCCAGATGAGCTGGTCGCGGCCCGCTGCAGCACT
TACCAGAAATACGGCAAGCGCATTACCTTGTACAAGGCGATCCGCAGGATCGAGAAAGCT
AAGGCCCGTGTGCGGGCAGAGGTCGAGCGTCCATCCCTGGCAAACATCGATGCAGTAGGA
AACACTCGGCGGGAGGGAGGATAGTTTATTCGGGAGGGATTCTTGCTGATCGTCCGGCTT
AATGCCATATGCCAAAATAGTGCGATGTTAGGACCCAGTCATACTCGACTTGACCAATCA
TAGGCGTTTGATCTCACACGTCGTTTGCAAACTATAGGGATACGATGGCTCTGCCTCCAC
TTTACAGCATCAAAGTTTTCGAGTCTGTCGCCCGCTTGGGCAATATGTCTGCCGCAGCGG
TTGAACTGCATGTCACCATTGGAGCCGTGAGCCAGCAAGTCAAGGCGCTGCAGGACGGCT
TGGGCGTGGCGCTTTTTGAGAAACGTGGTCGGCAACTGGTACTCACCGACATCGGGCACA
CATTGCGGCAGCGAGTATCCGGGGCGCTTGACGAGATCAACGAAGCTGTGCAGGTAGTGC
AAAACAGCGCGAAGCAGGCGTCTGAGCAAATCGAGCTGACGCTCTCCATCCCGCCTATTG
AAGGAGTAGCTTGGCTTGCCAGGCCGCTGTTCAGCTTCATGGAGGAGAGCCGCTCAATCA
AACTGAATGTAATCAAGGCCACCAAGTTCAGCCAGGTGGATTGGCGTAAGGCTGATGTGG
CGGTGGTCTACGGTACGCCACCCTGGCCGGGTTTCTGGTGGAGGCTGTTGCACGGTATCC
ACATGACCCCCGTCTGCAGCCCGCAGTTCCTTCGTGGCCATCAGGCCATTCGCGGTGTCG
AGCACCTCTCACGGCATCGACTGCTGCATGAGGACAATGGCGCCCAGTGGCAGCATTGGC
TCGCCGAGGCGGGTTACTCCGGAGCAGGAACTTCGGACGTCTACTTTGAAGACTTCGGTA
TGGTGCTGCAGGCTGCAAGAGATGGTTTCGGTGTTGCGCTCAGTGACGGGCTGGTATCGG
CCCGTGACCTCGATGAGGGGCGACTGGTGCAGCCCCTGTCATTCTCAGTTCCGGCTGTGC
ATAACTACTACTGTGTATGCAGCGAGGACAAACGAAAAAGTCCCGAGGCCCTAGCCTTTA
TCGACTGGTTGATGTCGACAACCAACTGGTAATGATGTGGCCGGAGCCTGGGGCCTACCG
GCCGTCGTCAGACGGGCTCAATAGCCGTAGCGGCGCCCATCGGTGAATTGGATATTTGTG
AGGATGCTGATGTCCTTTACGACCTTGTAGAGCTTCGAGCCCTTGATCAGGGCGGTGGTT
GTGAATGCTTCCCCCTGGACCCTGTTGGCTTGGATTTGCATCATCTTATTGCGGATCTCT
AGTACATCTTCGTAGGTCATGATCGGTATCCCGTCGGAGGCCTCGTCCGCGTGGGCGCCA
TAGATGCGAGTGTCTTTGTTGATCAGTTTCAGGGTTGAGGAGAGGGAGTCAATGTAGTCG
CTCAAATTTCCGACCAGTAGCCAGGATGGGTAGAGATGATCGCCGGACAGCAGGATGTTG
TTGGTCTCGTCATACAGCGCCACTTCATCCTGTGTATGCCCCGGAGTACTCAAAAGCTTC
ACCTTGTAGTCGCCTAGGTCGATTTTCTCACCTAGCTTGACCAAGCGGGAAACCTTAAAG
GGCGGCAGGGTAAATTGATCAATGTTACCGAGATGGACAGGCTCCGGCACGTGGTACAGC
CCGTCTTTCTGTTGGAATTTGCGAACGAAGGGTAGATCCGGCAGGTAAATGCTGTCGAAG
TTGTGCAAGCCGCCTAGGTGATCGAAGTGCAAGTGTGAGGGTAGAACCGATAACGGTTGG
TTCGTCACCGTCCGCACCAGTTTAGTGATGTCGTCCTTTTGGTTGGCGCCGGCATCAAAC
ATCAGAGCTCTGTCAGAGCCCACTAGCAGGTAGGAATAGTTTTTCTGATAGTAGTTCGGC
TCCCCAATGGCGTAAATATGCTCGGAAATCTTGTGTAGCACGAAGCTGGTCTTGTCTTGG
GTTATCTCCTCGGCGGCGCCGGCTGTGGATACGAGCCCTATTAGGGGGAAGGTCAAAGCC
AGGGCATGGGCAAATTTTCCCATAAATAAAGACCTCTTTTTGTTGTAGGCGCGTTGTGAA
ATTGCTTAGTGTTAAATTTCCCATGTATCTGAGCAGGCGGTAGCTTGTCGTTCAATGGAT
TTAATCTGCAGTCTGACAGTTTAGGAGGCTTAAAGTGTGGGATGCTTGCTGGAAGTAGTG
GTGATTCTTAGTCAGCCCGAATGATTCATCGGGTCGTTTCCAGCCTGTTGCTGATACCAG
AGTCTGGACCATTTCTACCAATCATAATGAACAGAAATTGGCTGATTCTGTTGAAAAAGT
AGCTGCCTCCCCGAGAAGTCGGCAGAATTGCTCTGTCAGCGAGCGTGAGGGCGAATAGCA
TGATGGGGCAGGTCATTGGCACAGCAGAACCACCAGCACTTGCTTAGCTTAATTGGGTAT
GTCCCGCCTGCTGAGGCTGAGACAAACTTCCACCAGTAACAAACAGGCCGGGCTATGGCT
GCCTAGTAGGCTCTCCCCCTACGGCGGAGACAGCCAGCAAGACCAGCAGCAGCCCCGCCC
AGGGCAGGGTGGGACCTTGAAATCGTTTTGCTGCCCAGCCGCCCTTCAACAGTCTCACGC
TTGCCTCCGCTGTAGGATTTCCGCACGGTCCACGGCCTCGATGAGCGCCTGTTGGGCCGT
ATCAGGCTGTGGATGCTGTTGCAGCCATTCATCCAGGAGCTGCTTTATCTGCGGGACTAT
GTCCCGGCGATCGACCGCCCTCAGTTGAATCTGCTGCAGCTCCTCGATCAGTACAGGAGC
GCATATCCTGAGCGTCTGCAGGGCATCTTCTTCGGGGTTCTGCAGGATCTGGGTCAGGTT
ATCGATCAGGTTCTGGGTCAGCGAATTCAGAGCTCTCATTCGTCCTGGCACTCCACTGCC
GGTTGGTCTGGGAAAATAATGGGGAAGGGTGGCAGGCCGCGCGCCTGGTCGAGATCCGCT
GCGACCTGCAAGGCCGCCTCGAGCTCGTCGCAGCCGGTGGCTTGCATGATGCTGTAGCGC
TGGTTCTTTTCTTCGTTTTCGGTCATGGCCAGGGCCAGGTAGAGACTCGGGGGAACCACA
CGAAAGAGGTACTCCTTGCCCTTGGCCAGGAGCACGCCCTCGGTGAACTTGCCGCTTTCC
TTGCGGGCCGAGAGCATCATCGACTTCTGCGCCGGCGACAGCTCGCGGAACCTGGAGATC
TTCTCTACCTCGTCGGGGGGCATGTTCAGGCATAACCACCACTCGATCATGTTCAGCATC
GGTGCCCCGGAGGCTGGGATGTCGTCGATGTTCTGGGTGGCGAGCCAGAACCAGGCGCCC
AGTTTCCGCCACATCTTGGTGATCTTCATGGCGTAGGGCAGCAGCAGCGGGTGCTTGGTG
ATGATGTGCCCCTCATCGGTGATCTTGACGATGGGCCGGCCCTTGAACTGGTCGCGTTCG
GCGATGTTGTTCACGGTGTTCAGCAGCGAGATGTAGGCGATCCCGAGCTGGGCGGCGTAG
CCTTCGCGCGCGTAAGTCGCGAAATCCACCACGGTGAGGTCGGCTTCAGGCCAGGGCGTT
CCTTCGCGATTGAACATCTCGCCGTCGGCGCCCATGCAGAACATCTGCATGGCTTCCGCC
ATTTCGGCCAGCCGCGCGCGCCGTTCTGGCGCGGAGCCATCGCTCCTGGAGGCCTCGTAG
AGCGCATCGCGCACGTCCTGGGTGAGCACCGTGCGGTTCGCGGCGGCGCAGGTCCTGGCC
GCCGCCAGAATCGCCTGGCGGATGGCGCTGCGATCGGCACGGGTCAGGCGCGCGTCTTCC
TTTTCCTCGCCGCCGGTGATCATCAGGCGGGCGACGATCTCCATCTCGCCCAGGATGTCT
CGCTGGTCGTCCTCGAGGTCGGCCTTGCTGCCCTGGACCGAGTCCGAGGCCTCGATGTCT
TCGGCATCCAGGACCTTCACCTGGTCGGGACTCTCGACCAGCTTGATGGCGTCCGCGAAC
GGCGCCAGGCTGACGCCGGAGCCCGGGGCGAGGCGGACACGGTGGACCGAGAGGCCAAAC
CGCTTGGCGAAGTCGGCCAGCAGGCCGAAGCTGTTGCCCGCTTCCGCGACGAACATCCGC
GGCAGGTACATGGCGAGCATCTGGCAGATGAGGTTGGTCAGGGACGCCGACTTGCCGGAC
CCGGTTGGGCCGAAGATGAAGCCGTGGGCATTCATCTGCCGGTCCAGCTTGTTGAACGGG
TCGAAGGTCAACGGCGCGCCGCCACGGTTGAACAGCGTGAAGCCGGGGTGTCCGGTACCG
GTGGTGCGCCCCCAGATGGGCGACAGGTTGGCGATGTGCTGCGCGAACATCATCTGGGTG
TACCACTCCAGGGCTCGCTTTTCGTTCGGATCGAAATTGCAGGGCAGCCAGCGCAGGTAG
CTGTTCAGCGGTCCCACTTCGTTCTGCGGTTCGACCGGCACCAGGCCGGCGCCGAGCAGC
ACGTTGCTCAGGGTGATGCAGCGCTCCTCCAACTGGGTATGGTCGCGGCCGCGCACGAAC
AGAGCGATCGAACCGCGATAGAGCTTGTGCTCCCGGCCGATCAGGCGGCGAACGGTGGCC
ACGTCCTCGCGGGTGTGGATCGAGGCCTGGGTGTCACCAACGGCCTTTTTCGAGAGCTGC
TGCAGATGCCCTTCCAGCATGTCCTGCGGCGTCACCACCATGGTGATACACAGCAGCGTG
TCCTCGGGCATGCGATCGAACAGGGCGTTGAGGCCATCGCCTTTGAGCGTCTCGCCGGTG
AAGTGGCCTGTCAGCGGCGCTTTGTTCAACTGGTCGACCACGATCACACGGTGCGGCATA
GCATCGAAGAGCCATACGCCGTGGGTGGCATCGGAAACAGGCTGCCGATAGAACAGGTTC
TGGGAGAAGTCAGTGCCGTCGGCCAGTGGCAATTCATCCTGCAGGATCGGTTCGTCCGGA
CGGCATACCAGTTCGTAGAAGCGACGTAGGTCCGCCTCGGCCTGGCCGAGGTGATCCGGG
TGCGGGTTGAACCAGCGGATCAACCAGTTCCTGATCTCCTGTCCGCCCATGCGCGAAGCG
ACGATGCCGGCGTTCGCCAGGCCGCCTTGGATACGCTCGCAGATGGATTTCAGGTACGCC
GCCGGGTCCTGTCCGCGAATCTGCGCATCCGCATTGCGGATCCGGCGGTACACGACCATC
CGCACGCGCCGCTGTTGTCCTCGCCAGGGCAGCTTGCTGACGGCGGTGTCGACGAACAGT
CCGCCCGGCTTCGAAATACCCTCCAGGTGATGCTTCATGAGCGCCAGGTACATCTCGCTG
AAGGCCGATCCTCGCGCTCGAGGATGGACGTACTGCCTCAACTGCTCCTGGAAAGTGTCC
CAGCTGATCTCGTCCTGGGCGTAGAACTGGACAATCCAGGGCGAAGTTTCGTGCTCGTCG
AAGGAGTTCTGCAGGGCTTCTTTCAATGCGTCCCGGGCGTTCTGCATCCAATTGGGATCG
CGGCCCTCGGTGCCCAAGGGCACCAGTTCGAAGAATGCGGCGCGCGAACGCCCATCCTCC
AGGAGCATCCCCTGTTCGTCGGGCAGGTACTCGGCCCAGGGCAGCAGATCGACGAACGAT
GGGTCGTGATCGTAGAGGCGTGACGCTTCAGCCTGCGTGGCGCCATTCTTGCTCCCGGTG
TTGGGCAGAGGAATACCCATGGCGGCCAGTCGCGCCAGATATCGCTCAGTCGCTTCTTCC
GCGGCCGCTACGTCCAGCGCTCCTGAGTCTTCGGGAGCGTCTGCCGGTACCGACTGAGGC
TGTGTGCGACCGCGCAGAAGGGTTTGAAAAAAGCCCATCAATAGTCCTCCGTGCGTTCGC
CCGGCATGGCGTACTGGACTCGCTGGTAGAAGGGGAACACGGTGGTGTAGCCCGGGACCG
GGGCGGGATCGCTGCCGGCCAGGTGCGGGAACACATACATGACCAGGTCGGGATTGGGCA
GTCGTTTGAACTGGCTGTGGATCTCGTTGCTAGCCGTGCGGGTGTAGTCGGCCTGGTCAT
TCGCGGAGGCAGCCTGCTGCGGATCGATTGGGCGCCGCAGCGTTTGCCTGGCATCGAGGA
GCAGCCGGCCACGGCTGTTGCCTATCGAGCTGGTCGCACCTCGCTCCCAGACGTCGAGCA
TGTTGGCCTCGCCGTGGGGCAGCATCTCCTCCTTGCTGGTGGAGCACGCTGCCAGAGCCA
GCGCGCAGGCCAGGCTGGTGCAGAGGCGGAGGAGGGGGTTAGTCCAAGTCTGCTGTTGCA
TGAGCGGCTCCAGAGCTGTAATCGACCTTGCGGCCCTTGAGTTCGTAGTCGATCGCCAGT
TGCTGATCGAGATGCACGGCGACCCGCGCACCTGGCTGCACGTAGACGGCGGCGAAGGCC
TCCCCGTACAACTTGTTCATCCACTGCCGGATGTCGCTGACGCCGCCGGAGAGGATGCTA
TTGAGGGCCGAGTTGCTGTTGGTTCCGGTCGTCCCGAAGCTGGTGCCGTTGCCGCTGAAG
ACGGTACTGGTGTTGTTCTCGTCGGCATCCAGGAGCTTGGCGATGCCGGCCCCGGCAGCC
GTGAGTAGGCTCTGATTGCCCAGGTACTCCTTGGCATTGGATCGGCGATCACCGGCGATG
CATGGGATGCCGTAGGGGTCGCTGATCCAGCCGAGACCGCCCTGGATGGTTTTCTGGTCG
GCGCTGGCGGTCTGGTTGTTGTTGCTCTGGTTGTCATTCACCTCCTCGGCCGGCGCCGGG
AAGGTGCGCACGGTCCCGTCGTTGAACACGAACGTGAGGCTGCGGATCTGCCCACGCACA
CAGGAGAGTGTCCAGTCGCCCGAGGCGGTCCCGCTGGCTATCGCGCCGGCCACGTCCGGC
AGCTCGATGCCGTTGGCGGTGAGGTTGTCCGGGCCGATGAGGATTTTGAACGGGTAAGGA
TCATTGACCGTCCCGTCGACCGGCACACGACCGATCAGCGCGGACATGGCCACCGAGCCC
ATGAGCGTCGAGTTCTGCGGCAGCGTGTAGGTCTTGCGGACGAGCTTGCGGTTTTCCAGG
TCGGATCGCTGTTGGCCGACGGGGTGCAGCCCGTCATCGATCCGCTCCAGCGCGTTCTGT
CCGCGATCGACCGCATTGCCGAAGGAGGTCGGGAAGCTGAATCCGCTCGGTTGGGTGGTG
GAGCCGGCGGCCAGCGGCTGGCCATTGGCATCGACCGCGCGGGCGTCCTGGGGCTCGATC
CAGACGATATCCGATGACGACGAGCCCGCTCCCTGAAAGTGCTGGCCATCCTCTGGTCGC
ACGCCGAATCCTACGGGCAGGTCGGTGTCGCCGGCCTCGGGAATGTGGGTTAAGTTCTCG
AGCCGTTTCTGTACCTGGTCCAGGATCGTCTGGCTACGGTTCTCCTGCTGTTGCTGCAGC
TCCTGGGCGGTGTTGTTGAGCTTCTGCTCTATGTTCTGATCGATGTTGCGCAGGCGGCCC
TGCAGGTTCTCATTGGCGGCTTTGAGCGAGTCATTCTCCTGGATCACCTTGCTGATCTGG
TCCTTCAGCTGCCGGCTTTCTGCCACGATGGTGCGTAGTGTGTCGGCAGGCGTGTCGCCG
TCGATGCCCAGGGTTGCCGCTTCTTCCGACGTTACCGTCGGGGTTGCGGCGCCTTGTGAC
TGCGCGCTTTCCTTCTTGCCCATCATGCTCACGCCGATCAGGATGGCGCCGATCACGACG
GGGATGACCAGCAATTTCAGGAGGGGATTACCGGTCAGCGCCACGACGGCCTCCTTTGGG
ATCGATCTGGCTGATGGAGGAGGGCAGGAGCGCGTCGGCAAGGCCGCGGCCGCGCGTCAC
CAGATACACGGTAGTGGTGTCGGAAGCGTCGCCCCGGGCCCCCAAGTACGGGTGCTGGAA
GGTCGCGGCGACGAAATTGCCCATCAGGTCCCTGGGATCCAGGGCCAGGTGCTGGGCGCT
GGCGTTCTGCAGCTTCACCGCCGTGACGTAGTAGTCGTCCAGCCGCCAGGCGCCCAAGGC
GGTAGCCGTGATTGGTAGGCTGGGGAGCAGGGTGGTCAGGTCGAGCTGTCGCTTGACGCG
CACCTGACCGACGCCATCCACCGGTTCCACCGTGCGAAGCGGGGCATAGAGCATCTGCGC
CGCATAGCGCGTCAGAACCACGGGGACGGGCGTTTCGCGCGGCACGGCCTTCGGTGCTTC
TGCCTGCTCGGTCTGTTTCGCTGCTGCCGATGGCTGGGCTTCCCGGGGCTGGCCATAGTG
CGGAGCCACGGGCTCGCCGGCGACGATCCTGACCGGCTCGCGCGGCTGTTGGTCGGCCGC
TGCCTCGGTGGCGGCGATATCGATGAGCATCTGCTCGCCATTGGTCGCGTCCTGCAGGCG
CAGGCGCGCTGGAGGAATCGGCTCGTTGGCAAGCAGGTAGAGTGCACCGCCGGTACTCTG
GACGCGCAACTTGCCCTGCAGGTCCCGAGGAACCCCAACTCGCACGTTCTTGTCGACAAA
GACAATACGTTCTTGGCCGACCGTCAACGGAATGGCCAGCGGAATGCGCTCCCAGCGCAG
AATCTCCACCGCGTGGGCCAGTGCGGGTAGGGCAAGCATTAGCAAGAGCGTGGCTGTCGA
CTTCCGGATCATAGACCTCCCTCCCGCTTGGTGGGGGCGGCCGGCTCCTCAAGCTCGATA
CGTTGAGGCGTGTCGGAGTAGCAGTCCCACTGCAGGCCGAAGGGATTGGTCTCCGGGTCG
ACGTCGGCGCGGATGACGTGCAACGGGTAGCGGGCCAGCGCCCGCTTGATCTTCTCGCCG
GCGTAATACTCCGTGCTGTCCATGTCCAGGTTGACGGTCCAGTCATTGATCGAGTGCTGG
ATCACGCGGCCATTGCTCTCGCCAATGCCTCGACCGGGGATTTCCGAGGTGGTGCGCTCG
CGTCCCCTGAGCTCGCCGGCGTTACGACGAAACTCGAAGTCTTTCTCCAGGAAGACTTTG
CAGGAGGGAGTGAGGTAGGCGGCGTAGCGGAACAGGTTTCCCTTGTAGTCCACCTCGCCG
TCCTTGGGCCAACGTTGCACCTGCTGGAAGATGTAGAGACCGAACGCATAGACGCTCTCT
GGCGGAATGTCCCACCACAACCGGGTGCTTCCTGAGCGCAAGTCGGGCGGAATGTGGATC
CAGAGGTCCTTGCGGGCTTCCCAGACGCAGTAGGCCAGCACAACGATGACCATGCACAGG
AAGCCGGTGATGAACCGGAAGGTGTTGATGTGTGCCTGCTGTTGCGCAGTGTGTTTTCTG
AAACTCATGGGGACTCCGTGCGTCGACTGGTCCAGGCGCCGGAGCGCGTCACCAGGTGAC
GATTGCCGAAGACGGGAAAGCGCAGCGAGAGGGCCAGCTCCACCTGGCGGTAGAACCAGG
TATCGGGCCGCCCCCGCTTCATCCGCCGCAGGACGCGGCTGCCGATACCCAGGCCAAGGG
CGCCGACCAGCAACGCGCCCAGTGGAATGCAGGCGGCGTTACCTGCGACAAAGGCTGCCG
GGATGCCAAGAACGAACCCGGCTGCTCCGCTGGTGAAGACCGTGATCCACATTTCGTCTG
CGGTCAGGCCACCGATGACCACCGGTTGCCGGTTCAACCGGGTCGGCAGGAAGCTGAGGG
TCCCATCCTGAAACAGATGTTCTTCGGGCATGGGAAGGCCCTTACATGATGGCGGTGGCT
TTGGTGACGAGATAAATGATCAAGATCAGCAGGCCGACACCTACGGCTACGCCCGCGCCG
AGATCCGACCACTTCTTCTTCCCGTCATGGATGGCGTGATAGGTGCCGTAGGTATGCCAA
GCGACCCCCAGAAAGACAGCCGCGCAGATGAGCAGTGCGAGGAGCATCGCTCCGTCATAG
CCGAAGTTCTGGATGGTTTGCATGATCCCCGATCCCTCCCCACGGCTAGGTGCCTCGGGT
TTGGGGAGTGCAGCCAAGGCGATACCGGGGAGCGCCAAAGTGATGGCAGCCAGGCTCCGG
TAGAGGGCAGACAGTTTCTGGATGGTGAATTTCAGCATGAGTGTCTCCGTATAGGTCAGC
TGAGGAGGAAGAAAGAGGTGATGCCGAGGAGGACCAAGATCCGGATCGCGGAAGCGCCGG
CGGTGGCGCTGTCGAGGTTGTTGGTGGCCCAGCCGCGCCAGGTGCTGTACATCGCCCAAG
CGGACCACAGCATTAGGAAGGTCATCGCTGCTCCAATGAACAGCCCCTCGCCGGCCGATG
GGGGAAAGCCAGCGGCGGCCTGGAACGCTGATGTCTGGGCTCCGCTCATGCTCACGGCAT
CGGCCCTCCGCGCAGGGTGTAATTCCCGGATAAGTCGGAAGGGTCACGCGGTTGGGCGCG
GCTGGGCGTCATGTAGTCCTGCAGGCCTTGGCGGATGCGCTGCAGGTCAGCGGCCAGGCG
CGAGTAGTCGAAGTAGAAGCGCTGTCCGGGCTCATCGGCGCCCAGGGCACTGCGGCGGGC
GGTGTCCTCGAGGGCGTTGAGCTGCCGGATCATCACCTCCAGGTTCGCCTGCTCGGAGGC
GCTCGCTGCGAAGGCTCCCTGTGCGACCAGCGCACCGCAGGCCAAGACGGCCAGGCAGCT
TCGGCGAAGGGATGGATGTGGAGTGTTCACGGCGAATCTCTTGCAGATCAGGGTGCGATC
AGCTTGCCGATCGCCCTGATTCCATTCCGCAAGAAATACTCGGCGCGGGTCCGGGGTATT
TTTTTATGAGGTTGCGCGCTTGAAAAACAGCAGGTAGCTGACGGGCAGAGCGACGCCCCA
GGCCCAGCCTTGGGTGTTCTGATTGCCGATCTCGGTTACGCCCCGCATGAGTGGCTGAAC
GCTTACCAGCTCCCAACCTTCCTGGCCGAGGCGCTGCACTTGCTCCCAGCGAAGAGGATC
GCCCAGCGCATTGGCGTCCGGTTCCAGGGCTTTATCTGTGCGCCGTTGGCGTCCCAGCAG
TCTCACGGATTGGGGGAGATCCTGGTAGGGGATGTCGATATTCTCAATGTGGTATTCGAA
GGTCTGCTTCATGACGTGCTCCTGGAGCGGTTCGAGTAGATCTGCACGGTTTCAGGAGCG
GGGCTTCAACCGAAAATACTCGGGCTGGGCGCTGTTGATTTCTTGGTGTTGGTATCGGTT
GTATCAATAACGCTGTTTGGTGTGGTTCGGAAGAAAATTATAGTTAAATAATGTAAAAAT
TATTATGCACGTAAGTTGGTCGGGCTTGAACGTTTAGAAAGGATTGAGGAAATTTGGCGC
TGGACTGTGAAGTATGGGCCGGTTTTCGTTGTTGCTGATTTGGGTAGAGGGAACCTACAT
CAAGGCGAAAAAGCCACTGAAAAAATTTGAGCTAAGGAGATGTGCAGTTTCAGAAGGTTC
AAAGATACTGAATATAGTAGAAAAGCACAGTGTCTTAGCTTGGTAGCTTCTCCTAAAGAT
TATGGCTAATAATGGTATTGTTTGCCGAGTGGCAAGGATTTGGCTGATGTTTAGAAAGCA
GCTTCGCGTAGTTGGTTTCCTAAAGGAGGTTAGTTTGGGGAGAGCCATCTATTACGGAAA
GCTGACTCTGAACACAGATCTTTAGAAAGCATATCGTTATCGCGACAGGCAACCCGGATG
GCTTCGTAGGGCGATGGAGAACGGGTCGGGATCCAATAGTTATCGATAACTAAATATCGG
ATGGTTTCACTCTCATTTCGTAGCCCTATGAGTTTGAGAGTCTTGTCTATGAAGCTAAGT
GTTTTGCTTTTTGGTGTTATTTTATAGTCAATCTCAAAAATAGCGGCCTCCAGTCGGAGA
TAGTCCCGACTGTTTAGTGGGGGGAGTCTAAATTTATGGATGTCATGAGAGGGTATGGTC
TCTCCATCCAATTCATGGAACTCCGTGATAGGTACCGTGCTGACGTTTCCACCTGGCATA
ACTAGGCTCCCGTCACGTGACTCTGCATAAATATCTCGGGTGGTTTTCGCGATCACAGGC
TGGTTAGGAGAGGTAACTCTGAATTGCTCCACTCGTATATCAGCGGGGGTATCATTGCTA
AACGAAAAAATATATGACCTGCCATATGGTCTTTCGAAAGTAAGCCGAATATCATTCATA
AAAAAGCTATAGGAGGTCGCAATCAAGAAGCTGAATGCGCCGAGGCTGGATAGGATTTGA
ATAATTCGAGTTAAAATAATTTTATGCTTATTGCGATGTTTTTGCTTAAATTTTTTATCG
TATTTCATTTCTTTTCAAGTATTAGTTTTATGTCAAGTATGCATCTATGTGAGAATCTAA
TGCATTTTAACCACGTCATCAAGAGTCTGCTTCAATTGGGCTTCTGCCTAGCTAGCGCTA
TACACGCGCATCACACCTGAATCGACTCTGGTTTCATAGGCGTTTCTAAGCCATCGGGAA
GCTTGGAGGCTAGAGAACGAGAGGTGGTTCAGAGAGTTGATTCAGAGCTGCTTTCTATTT
AGTGCAAGCAAGAGTCCGTCCGCTCGACGGCCTTAGTGATGTTTTGGCTGGTAGCGGATG
CTCGTAACAGAGGCAGTCTTGTTGGCTGGCATGGCTGGTGACGCCGCGGTTTCGCTTCAT
CTTCCAATTCATCGTCATCTTGTGGGTGTACTGAGTGCTGTATATCGCATGAGGCAGACT
ATGGGCGGTCTTGCACATTACGTTGCGGGGAAACTTGCCCTTCGCTGCTTTCTCCACCGA
GCTGTTGTAAGGATTCTAAGGGTAGGGTTCGACCTGGCAAAGCCCACCAGGGTGGTGGTC
TTGCCAGTGCCGGCGAAGGCTCGCACCAGGATCTTCGATGCCTTCGACTGGATAATCGGT
GACTGTTCGTGAGTCCACTGCACGGCGGGTCTCCTACAGGTACTTTTTGAAGGTGGATGC
TGTGATGCATACCGCTACGCCGAGCAGCGCGGCGCAGGGCAACAGGATGAGCAGGGGATT
GATGCTGATGGGGATTGCCAGGTAAAGCGTCCAAGGGACGACCGCTAGCGGAATGATGCT
GCCGCGCGCCTTGTGGTAGAGGTAGCTGGACTCCCGGCCGGCGCCGAACTTGCGCAGGTC
CCGGCGCACCAGGCCGTCCACCAGGCCGGTGAACGCGGCCATCAGGAACAACGGGATCGT
CATGACCAGGATCACCAGGCGCACGACGAATGTCAGCACCGTGTACAGCGCGGCCAGGCC
GTAGTTCTGCAGCGTGGAGACACCCTGGGCGGTGAGATAGCGAACGTCCAGCGGGCTCCG
TGGCCCGGCCTGCGCGATGATAGTCATGTTGGTCATCCAGTCGACCATCCCGGTCTTCAC
GAACAACCAGTCATAGGCCAACTGGGCCAGCCAGGTGGCGGTTCGACCTGGCTCCTGCAC
GACGACGCTGTGTAGCAGCCCCTGCGACAGCCAACTGAGTTCGTACTCAAACATGGCCTG
GGCATGCTTCCAGCCCGCGTCAGGCCAGAAGAAATACAGGCATACCCACTCCACGATGAT
TGCGCCGATCAGCGACCCGAACATCATGCCGAGAAATTGGAAGGGCGTACTGATGATGGT
GCCGAGAAGGGTCTTCTGGCTCTCTTGTTGCTGCTCTGCACGTTGAGTGACTTCAGCCAT
CAGGCGGCATCCTCACTGGCGCCGAGGTGACGGAAATCGTCGACCAGGTCCTGGGGCAGA
CCATCCTGCAGGGCGGAGTATCCCGGCGCCTCCCACCACTCGCTGTTGGCGGCCTGGCCC
TTGCGCATACCGGCAGCCAGCTCCTGCAGGCTTTTCGGCATCACCTCGTCGGGATCGACC
GCCGGCAGCGGCATTCGGATCTTCCAGAGATTGCCGCCCTCGAGTAGCGCGAACGCCTGT
CCCTTGGGCAGACCAACGATGTGGGCCGGCTCGAGCATCGGCACGCTGGTCATCTGCACC
TGGTCGTGCGAGCTGGAGGTGAAGGCTGCCTTCTTGTTGTTGATCGCGTCATTGGCGCCG
CTCGCCGGCGTGCTGGTGTAGATCTGGACCTTGGGGAGCTGGTTGGTCAGGAGTTCGGCC
GTGGCGGTCTCGCGCACCCGCAGCATGAACAGGTTGTTGAAGTTGCCGATGATCTGACCG
GCCTTCGCGCGGGAGCCGATCTTGGCCTCTATGTCGCTCATGGTCTGGGTGTAGGCCGTC
ACCTGCACGCCGGCGCCGCCCGCTTTGTTGACCATGGGGATGAACTCGTCGCCAATCAGC
TCGTTGAACTCGTCGGCATGCAGGTTGATGCGAACCTTGCCGCCAGCGAGCGAGCCGGGC
AGGCCGTCATCGACACCATGCTTGTAGATGTGTCCCGCCACCGAGACCAGGTCGCTGAAC
ATCGAGTTGCCCACCGCGGCGGCGACCTCGGTATCTGATAGTGCGTCGAGGCCGACGTAG
ACCACGGCGCGCTTGCGGATAACCTGCATCCAGTCGAAGATCGGTCGCGGATCGTTGAGG
TCCGCGTAGTTGGGCGAAAGCAGCTCCGAGATCCGCCCAGTGGTGAGTTTCTCCAGCAGC
GGCAGCAGCGAGGCCACGATCTTGTCGAAGTAGGTCTTGTCGTAGCGCACGGCGCTCTTC
AGGCCTTCCATGACCGGGTCGGCGATGCGTTTCTGTGTCAGGTACTGGTCGATGGCTACG
ACCCGCAGGGGCCGTCCTTTCATGTTGAACGGGATGTTCTTGTCGTTGAGCTTGCCCTCG
ATCTGGATGATGGTGCCCCAGGCCCTGGGATCGTGCTCGCTGATGTATTTCTGCGCATAT
TCGACGAACAACGCATCGATGTTCACGACGTGCCGGAGGATCTGCTGGTAGTCAGGCCGG
ATACCCAGCGCGTGCAGCGCGCGGGCGATGATGTTGACGAACCGCCAGGCGAACTCGCGG
AACGCCGCGCTGTTGCCCTCGCCGGAGAGCTGGCCGGCGACGCGTGTGGCGACCTCGGAG
ATCCGACCGAACCGGCCGACGGCGTTGTAGCGTGCCGACAGGTCAGGATGACCGAGGTGG
AACACGTAGAACTCGTCCAGGCGGCCGGCACGTTCGCATTCCACGTACATACGCTTCAGC
AAGTCAGCGTCGCCTTTCGGGTCGAAGACGATCACCACCTCGTAGTCCGGCTGCTCCTCT
GCGCGCCGGCGCCGATAGCCGTGGTGAACCGTCTGGGTCCGCCGGCCCATCTTCACTCGC
TGGCGTCGGCCTCGGCAGTGGGTGCGGCGAATATCCTGGGTGATGAACAGCTCCGCGAGT
CGCGTCTTACCCACCCGCGTGGTGCCGAGTACCAGTGTGTGGCCGACGCGCTCGCCCAGT
TGCAGGCCTACGTCCTGTTCGAGCGGCTCGATGCCATGGAGCCGAGGCAAACCGCCCACG
GGCGGCAGCGGCCGTGCGGGGTTCCAGGCCACGTCCCAGGCAGTGGCTTTGGCGACCAGC
TTCAGGGGGAAGGGGGCGAACTCGAGCTGCTTCTCCAACCGGCGCGCGCGCTCGTAGAGC
GGCGAGGGCTCGACGTAGGAGGCGAACTGGGGCAGGTAGGTATCTGCCAGGCGCTGCGTA
TGCTTCTGCGTCCAGCGAAATCCTTTACCGATGAACAGGTGTTCGTTGCTGACCGGCATC
TCGGCGCTGGTCATCGTGTACTTCGGCAGTCGGCGAATGTTCCGCCGGTAGCGGAGCACC
ACGCCGGCCTGCTTCAGCCGTACGATACCCAGCCAGGCGAAGCACAGCGCGGCCACGATG
CCGAACAGCGGAGTGAGGGCGAACGTCCACGGCGCGACGATGCAGAGCGCGGCTGCGGTG
[truncated: 6,122,859 more chars]
