# Supplementary material for: Genomic and Phenotypic Insights into Carbapenem-Resistant Pseudomonas aeruginosa in the Aquatic Environments of the Tibetan Plateau
Source: Microorganisms. 2026 May 12;14(5):1094. doi: 10.3390/microorganisms14051094 (PMC13210301; doi:10.3390/microorganisms14051094)
Supplement: Supplementary file 1 [file microorganisms-14-01094-s001.zip › Tables.xlsx]

## Sheet: Table S1
Table S1. MLST profiles and isolation sources of Pseudomonas aeruginosa isolates.
Strain ID	ST	Allelic profile							Isolation source
		acsA	aroE	guaA	mutL	nuoD	ppsA	trpE
PA1	3229	11	4	11	5	4	4	113	glacial meltwater
PA2	549	7	5	12	3	4	1	7	groundwater
PA3	1420	5	163	25	5	1	20	125	groundwater
PA4	1420	5	163	25	5	1	20	125	glacial meltwater
PA5	1420	5	163	25	5	1	20	125	glacial meltwater
PA6	3229	11	4	11	5	4	4	113	surface water
PA7	1420	5	163	25	5	1	20	125	glacial meltwater
PA8	1420	5	163	25	5	1	20	125	glacial meltwater

## Sheet: Table S2
Table S2. Resistance gene profiles of the 10 carbapenem-resistant Pseudomonas aeruginosa isolates
Strain	ARG	Type	Subtype	HMM.category	Mechanism.group
PA1	AAG07763	multidrug	multidrug__mexW	mexW	Efflux pump
PA1	CAW29737	multidrug	multidrug__MexD	MexD	Efflux pump
PA1	gb|AAG04518.1|ARO:3000149|fosA	fosfomycin	fosfomycin__FosA	FosA family	Enzymatic inactivation
PA1	gb|AAG04750.1|ARO:3004077|PmpM	multidrug	multidrug__PmpM	PmpM	Efflux pump
PA1	gb|AAG05187.1|ARO:3005067|ParS	multidrug	multidrug__ParS
PA1	gb|AAG05913.1|ARO:3004072|OpmB	multidrug	multidrug__OpmB	OpmB	Efflux pump
PA1	gb|AAG05914|ARO:3004075|MuxC	multidrug	multidrug__MuxC	MuxC	Efflux pump
PA1	gb|AAG05915.1|ARO:3004074|MuxB	multidrug	multidrug__MuxB	MuxB	Efflux pump
PA1	gb|AAG05916.1|ARO:3004073|MuxA	multidrug	multidrug__MuxA	MuxA	Efflux pump
PA1	gb|AAG06942.1|ARO:3002985|arnA	polymyxin	polymyxin__arnA	arnA	Antibiotic target alteration
PA1	gb|AAG07064.1|ARO:3003693|mexK	multidrug	multidrug__mexK	mexK	Efflux pump
PA1	gb|AAG07065.1|ARO:3003692|mexJ	multidrug	multidrug__mexJ	mexJ	Efflux pump
PA1	gb|AAG07592.1|ARO:3000806|mexG	multidrug	multidrug__mexG	mexG	Efflux pump
PA1	gb|AAG07595.1|ARO:3000809|opmD	multidrug	multidrug__opmD	opmD	Efflux pump
PA1	gb|AAG07762.1|ARO:3003030|mexV	multidrug	multidrug__mexV	mexV	Efflux pump
PA1	gb|AAG08359.1|ARO:3003682|OpmH	multidrug	multidrug__OpmH	OpmH	Efflux pump
PA1	gb|AAG08375.1|ARO:3004038|Pseudomonas	multidrug	multidrug__Pseudomonas aeruginosa emrE	Pseudomonas aeruginosa emrE	Efflux pump
PA1	gb|ALV80601.1|ARO:3003801|bcr-1	bicyclomycin	bicyclomycin__bcr-1	bcr-1	Efflux pump
PA1	gb|BAE06005.1|ARO:3003704|mexM	multidrug	multidrug__mexM	mexM	Efflux pump
PA1	gb|BAE06006.1|ARO:3003705|mexN	multidrug	multidrug__mexN	mexN	Efflux pump
PA1	gb|BAE06007.1|ARO:3003698|mexP	multidrug	multidrug__mexP	mexP	Efflux pump
PA1	gb|BAE06008.1|ARO:3003699|mexQ	multidrug	multidrug__mexQ	mexQ	Efflux pump
PA1	gb|BAE06009.1|ARO:3003700|opmE	multidrug	multidrug__opmE	opmE	Efflux pump
PA1	gb|WP_003118452.1|ARO:3005727|OXA-494	beta_lactam	beta_lactam__OXA-50	OXA	Enzymatic inactivation
PA1	gb|WP_109791194.1|ARO:3006637|PDC-260	beta_lactam	beta_lactam__PDC-5	PDC	Enzymatic inactivation
PA1	gi|489203925|ref|WP_003113011.1|	aminoglycoside	aminoglycoside__APH(3')-IIb	APH(3')-IIb	Enzymatic inactivation
PA1	gi|730539214|ref|WP_034040500.1|	multidrug	multidrug__MexC	MexC	Efflux pump
PA1	NC_002516.2.877851.p01	multidrug	multidrug__OprM	OprM	Efflux pump
PA1	NC_002516.2.877852.p01	multidrug	multidrug__MexB	MexB	Efflux pump
PA1	NC_002516.2.877855.p01	multidrug	multidrug__MexA	MexA	Efflux pump
PA1	NC_002516.2.880212.p01	multidrug	multidrug__MexE	MexE	Efflux pump
PA1	NC_002516.2.880450.p01	multidrug	multidrug__mexH	mexH	Efflux pump
PA1	NC_002516.2.882884.p01	multidrug	multidrug__MexF	MexF	Efflux pump
PA1	NC_002516.2.882885.p01	multidrug	multidrug__OprN	OprN	Efflux pump
PA1	Q9I2E5	bacitracin	bacitracin__bacA	bacA	Antibiotic target alteration
PA1	YP_002085096	chloramphenicol	chloramphenicol__Pseudomonas aeruginos catB7	Pseudomonas aeruginos catB7	Enzymatic inactivation
PA1	YP_793056	multidrug	multidrug__OprJ	OprJ	Efflux pump
PA2	AAG07763	multidrug	multidrug__mexW	mexW	Efflux pump
PA2	AF036933.1.gene1.p01	chloramphenicol	chloramphenicol__Pseudomonas aeruginos catB7	Pseudomonas aeruginos catB7	Enzymatic inactivation
PA2	AY306130.1.gene1.p01	beta_lactam	beta_lactam__OXA-50	OXA	Enzymatic inactivation
PA2	FJ666065.1.gene1.p1	beta_lactam	beta_lactam__PDC-1	PDC	Enzymatic inactivation
PA2	gb|AAB39956.1|ARO:3000979|TEM-116	beta_lactam	beta_lactam__TEM-116	TEM	Enzymatic inactivation
PA2	gb|AAG04518.1|ARO:3000149|fosA	fosfomycin	fosfomycin__FosA	FosA family	Enzymatic inactivation
PA2	gb|AAG04750.1|ARO:3004077|PmpM	multidrug	multidrug__PmpM	PmpM	Efflux pump
PA2	gb|AAG05187.1|ARO:3005067|ParS	multidrug	multidrug__ParS
PA2	gb|AAG05913.1|ARO:3004072|OpmB	multidrug	multidrug__OpmB	OpmB	Efflux pump
PA2	gb|AAG05914|ARO:3004075|MuxC	multidrug	multidrug__MuxC	MuxC	Efflux pump
PA2	gb|AAG05915.1|ARO:3004074|MuxB	multidrug	multidrug__MuxB	MuxB	Efflux pump
PA2	gb|AAG05916.1|ARO:3004073|MuxA	multidrug	multidrug__MuxA	MuxA	Efflux pump
PA2	gb|AAG06942.1|ARO:3002985|arnA	polymyxin	polymyxin__arnA	arnA	Antibiotic target alteration
PA2	gb|AAG07064.1|ARO:3003693|mexK	multidrug	multidrug__mexK	mexK	Efflux pump
PA2	gb|AAG07065.1|ARO:3003692|mexJ	multidrug	multidrug__mexJ	mexJ	Efflux pump
PA2	gb|AAG07592.1|ARO:3000806|mexG	multidrug	multidrug__mexG	mexG	Efflux pump
PA2	gb|AAG07595.1|ARO:3000809|opmD	multidrug	multidrug__opmD	opmD	Efflux pump
PA2	gb|AAG07762.1|ARO:3003030|mexV	multidrug	multidrug__mexV	mexV	Efflux pump
PA2	gb|AAG08359.1|ARO:3003682|OpmH	multidrug	multidrug__OpmH	OpmH	Efflux pump
PA2	gb|AAG08375.1|ARO:3004038|Pseudomonas	multidrug	multidrug__Pseudomonas aeruginosa emrE	Pseudomonas aeruginosa emrE	Efflux pump
PA2	gb|ALV80601.1|ARO:3003801|bcr-1	bicyclomycin	bicyclomycin__bcr-1	bcr-1	Efflux pump
PA2	gb|BAE06005.1|ARO:3003704|mexM	multidrug	multidrug__mexM	mexM	Efflux pump
PA2	gb|BAE06006.1|ARO:3003705|mexN	multidrug	multidrug__mexN	mexN	Efflux pump
PA2	gb|BAE06007.1|ARO:3003698|mexP	multidrug	multidrug__mexP	mexP	Efflux pump
PA2	gb|BAE06008.1|ARO:3003699|mexQ	multidrug	multidrug__mexQ	mexQ	Efflux pump
PA2	gb|BAE06009.1|ARO:3003700|opmE	multidrug	multidrug__opmE	opmE	Efflux pump
PA2	gi|489203925|ref|WP_003113011.1|	aminoglycoside	aminoglycoside__APH(3')-IIb	APH(3')-IIb	Enzymatic inactivation
PA2	gi|730539214|ref|WP_034040500.1|	multidrug	multidrug__MexC	MexC	Efflux pump
PA2	NC_002516.2.877851.p01	multidrug	multidrug__OprM	OprM	Efflux pump
PA2	NC_002516.2.877852.p01	multidrug	multidrug__MexB	MexB	Efflux pump
PA2	NC_002516.2.877855.p01	multidrug	multidrug__MexA	MexA	Efflux pump
PA2	NC_002516.2.880212.p01	multidrug	multidrug__MexE	MexE	Efflux pump
PA2	NC_002516.2.880450.p01	multidrug	multidrug__mexH	mexH	Efflux pump
PA2	NC_002516.2.881070.p01	multidrug	multidrug__OprJ	OprJ	Efflux pump
PA2	NC_002516.2.881071.p01	multidrug	multidrug__MexD	MexD	Efflux pump
PA2	NC_002516.2.882884.p01	multidrug	multidrug__MexF	MexF	Efflux pump
PA2	NC_002516.2.882885.p01	multidrug	multidrug__OprN	OprN	Efflux pump
PA2	Q9I2E5	bacitracin	bacitracin__bacA	bacA	Antibiotic target alteration
PA3	AAG07763	multidrug	multidrug__mexW	mexW	Efflux pump
PA3	CAW29737	multidrug	multidrug__MexD	MexD	Efflux pump
PA3	gb|AAG04518.1|ARO:3000149|fosA	fosfomycin	fosfomycin__FosA	FosA family	Enzymatic inactivation
PA3	gb|AAG04750.1|ARO:3004077|PmpM	multidrug	multidrug__PmpM	PmpM	Efflux pump
PA3	gb|AAG05187.1|ARO:3005067|ParS	multidrug	multidrug__ParS
PA3	gb|AAG05913.1|ARO:3004072|OpmB	multidrug	multidrug__OpmB	OpmB	Efflux pump
PA3	gb|AAG05914|ARO:3004075|MuxC	multidrug	multidrug__MuxC	MuxC	Efflux pump
PA3	gb|AAG05915.1|ARO:3004074|MuxB	multidrug	multidrug__MuxB	MuxB	Efflux pump
PA3	gb|AAG05916.1|ARO:3004073|MuxA	multidrug	multidrug__MuxA	MuxA	Efflux pump
PA3	gb|AAG06942.1|ARO:3002985|arnA	polymyxin	polymyxin__arnA	arnA	Antibiotic target alteration
PA3	gb|AAG07064.1|ARO:3003693|mexK	multidrug	multidrug__mexK	mexK	Efflux pump
PA3	gb|AAG07065.1|ARO:3003692|mexJ	multidrug	multidrug__mexJ	mexJ	Efflux pump
PA3	gb|AAG07592.1|ARO:3000806|mexG	multidrug	multidrug__mexG	mexG	Efflux pump
PA3	gb|AAG07595.1|ARO:3000809|opmD	multidrug	multidrug__opmD	opmD	Efflux pump
PA3	gb|AAG07762.1|ARO:3003030|mexV	multidrug	multidrug__mexV	mexV	Efflux pump
PA3	gb|AAG08359.1|ARO:3003682|OpmH	multidrug	multidrug__OpmH	OpmH	Efflux pump
PA3	gb|AAG08375.1|ARO:3004038|Pseudomonas	multidrug	multidrug__Pseudomonas aeruginosa emrE	Pseudomonas aeruginosa emrE	Efflux pump
PA3	gb|ALV80601.1|ARO:3003801|bcr-1	bicyclomycin	bicyclomycin__bcr-1	bcr-1	Efflux pump
PA3	gb|BAE06005.1|ARO:3003704|mexM	multidrug	multidrug__mexM	mexM	Efflux pump
PA3	gb|BAE06006.1|ARO:3003705|mexN	multidrug	multidrug__mexN	mexN	Efflux pump
PA3	gb|BAE06007.1|ARO:3003698|mexP	multidrug	multidrug__mexP	mexP	Efflux pump
PA3	gb|BAE06008.1|ARO:3003699|mexQ	multidrug	multidrug__mexQ	mexQ	Efflux pump
PA3	gb|BAE06009.1|ARO:3003700|opmE	multidrug	multidrug__opmE	opmE	Efflux pump
PA3	gb|WP_003118452.1|ARO:3005727|OXA-494	beta_lactam	beta_lactam__OXA-50	OXA	Enzymatic inactivation
PA3	gb|WP_109791194.1|ARO:3006637|PDC-260	beta_lactam	beta_lactam__PDC-5	PDC	Enzymatic inactivation
PA3	gi|489203925|ref|WP_003113011.1|	aminoglycoside	aminoglycoside__APH(3')-IIb	APH(3')-IIb	Enzymatic inactivation
PA3	gi|730539214|ref|WP_034040500.1|	multidrug	multidrug__MexC	MexC	Efflux pump
PA3	NC_002516.2.877851.p01	multidrug	multidrug__OprM	OprM	Efflux pump
PA3	NC_002516.2.877852.p01	multidrug	multidrug__MexB	MexB	Efflux pump
PA3	NC_002516.2.877855.p01	multidrug	multidrug__MexA	MexA	Efflux pump
PA3	NC_002516.2.880212.p01	multidrug	multidrug__MexE	MexE	Efflux pump
PA3	NC_002516.2.880450.p01	multidrug	multidrug__mexH	mexH	Efflux pump
PA3	NC_002516.2.882884.p01	multidrug	multidrug__MexF	MexF	Efflux pump
PA3	NC_002516.2.882885.p01	multidrug	multidrug__OprN	OprN	Efflux pump
PA3	Q9I2E5	bacitracin	bacitracin__bacA	bacA	Antibiotic target alteration
PA3	YP_002085096	chloramphenicol	chloramphenicol__Pseudomonas aeruginos catB7	Pseudomonas aeruginos catB7	Enzymatic inactivation
PA3	YP_793056	multidrug	multidrug__OprJ	OprJ	Efflux pump
PA4	AF036933.1.gene1.p01	chloramphenicol	chloramphenicol__Pseudomonas aeruginos catB7	Pseudomonas aeruginos catB7	Enzymatic inactivation
PA4	gb|AAG04518.1|ARO:3000149|fosA	fosfomycin	fosfomycin__FosA	FosA family	Enzymatic inactivation
PA4	gb|AAG04750.1|ARO:3004077|PmpM	multidrug	multidrug__PmpM	PmpM	Efflux pump
PA4	gb|AAG05187.1|ARO:3005067|ParS	multidrug	multidrug__ParS
PA4	gb|AAG05913.1|ARO:3004072|OpmB	multidrug	multidrug__OpmB	OpmB	Efflux pump
PA4	gb|AAG05914|ARO:3004075|MuxC	multidrug	multidrug__MuxC	MuxC	Efflux pump
PA4	gb|AAG05915.1|ARO:3004074|MuxB	multidrug	multidrug__MuxB	MuxB	Efflux pump
PA4	gb|AAG05916.1|ARO:3004073|MuxA	multidrug	multidrug__MuxA	MuxA	Efflux pump
PA4	gb|AAG06942.1|ARO:3002985|arnA	polymyxin	polymyxin__arnA	arnA	Antibiotic target alteration
PA4	gb|AAG07064.1|ARO:3003693|mexK	multidrug	multidrug__mexK	mexK	Efflux pump
PA4	gb|AAG07065.1|ARO:3003692|mexJ	multidrug	multidrug__mexJ	mexJ	Efflux pump
PA4	gb|AAG07592.1|ARO:3000806|mexG	multidrug	multidrug__mexG	mexG	Efflux pump
PA4	gb|AAG07595.1|ARO:3000809|opmD	multidrug	multidrug__opmD	opmD	Efflux pump
PA4	gb|AAG07762.1|ARO:3003030|mexV	multidrug	multidrug__mexV	mexV	Efflux pump
PA4	gb|AAG08359.1|ARO:3003682|OpmH	multidrug	multidrug__OpmH	OpmH	Efflux pump
PA4	gb|AAG08375.1|ARO:3004038|Pseudomonas	multidrug	multidrug__Pseudomonas aeruginosa emrE	Pseudomonas aeruginosa emrE	Efflux pump
PA4	gb|ALV80601.1|ARO:3003801|bcr-1	bicyclomycin	bicyclomycin__bcr-1	bcr-1	Efflux pump
PA4	gb|BAE06005.1|ARO:3003704|mexM	multidrug	multidrug__mexM	mexM	Efflux pump
PA4	gb|BAE06006.1|ARO:3003705|mexN	multidrug	multidrug__mexN	mexN	Efflux pump
PA4	gb|BAE06007.1|ARO:3003698|mexP	multidrug	multidrug__mexP	mexP	Efflux pump
PA4	gb|BAE06008.1|ARO:3003699|mexQ	multidrug	multidrug__mexQ	mexQ	Efflux pump
PA4	gb|BAE06009.1|ARO:3003700|opmE	multidrug	multidrug__opmE	opmE	Efflux pump
PA4	gb|WP_003132320.1|ARO:3005295|PDC-19a	beta_lactam	beta_lactam__PDC-7	PDC	Enzymatic inactivation
PA4	gb|WP_015649877.1|ARO:3001581|OXA-395	beta_lactam	beta_lactam__OXA-50	OXA	Enzymatic inactivation
PA4	gi|496670785|ref|WP_009313275.1|	multidrug	multidrug__mexH	mexH	Efflux pump
PA4	gi|550043906|ref|WP_022580472.1|	multidrug	multidrug__MexF	MexF	Efflux pump
PA4	gi|550043910|ref|WP_022580473.1|	multidrug	multidrug__MexE	MexE	Efflux pump
PA4	gi|553776040|ref|WP_023107863.1|	multidrug	multidrug__MexD	MexD	Efflux pump
PA4	gi|730361989|ref|WP_033999032.1|	multidrug	multidrug__MexA	MexA	Efflux pump
PA4	gi|730552397|ref|WP_034045676.1|	multidrug	multidrug__MexC	MexC	Efflux pump
PA4	NC_002516.2.877851.p01	multidrug	multidrug__OprM	OprM	Efflux pump
PA4	NC_002516.2.877852.p01	multidrug	multidrug__MexB	MexB	Efflux pump
PA4	NC_002516.2.881070.p01	multidrug	multidrug__OprJ	OprJ	Efflux pump
PA4	Q9I2E5	bacitracin	bacitracin__bacA	bacA	Antibiotic target alteration
PA4	X90856.1.gene1.p01	aminoglycoside	aminoglycoside__APH(3')-IIb	APH(3')-IIb	Enzymatic inactivation
PA4	YP_790742	multidrug	multidrug__OprN	OprN	Efflux pump
PA4	YP_792720	multidrug	multidrug__mexW	mexW	Efflux pump
PA5	AF036933.1.gene1.p01	chloramphenicol	chloramphenicol__Pseudomonas aeruginos catB7	Pseudomonas aeruginos catB7	Enzymatic inactivation
PA5	gb|AAG04518.1|ARO:3000149|fosA	fosfomycin	fosfomycin__FosA	FosA family	Enzymatic inactivation
PA5	gb|AAG04750.1|ARO:3004077|PmpM	multidrug	multidrug__PmpM	PmpM	Efflux pump
PA5	gb|AAG05187.1|ARO:3005067|ParS	multidrug	multidrug__ParS
PA5	gb|AAG05913.1|ARO:3004072|OpmB	multidrug	multidrug__OpmB	OpmB	Efflux pump
PA5	gb|AAG05914|ARO:3004075|MuxC	multidrug	multidrug__MuxC	MuxC	Efflux pump
PA5	gb|AAG05915.1|ARO:3004074|MuxB	multidrug	multidrug__MuxB	MuxB	Efflux pump
PA5	gb|AAG05916.1|ARO:3004073|MuxA	multidrug	multidrug__MuxA	MuxA	Efflux pump
PA5	gb|AAG06942.1|ARO:3002985|arnA	polymyxin	polymyxin__arnA	arnA	Antibiotic target alteration
PA5	gb|AAG07064.1|ARO:3003693|mexK	multidrug	multidrug__mexK	mexK	Efflux pump
PA5	gb|AAG07065.1|ARO:3003692|mexJ	multidrug	multidrug__mexJ	mexJ	Efflux pump
PA5	gb|AAG07592.1|ARO:3000806|mexG	multidrug	multidrug__mexG	mexG	Efflux pump
PA5	gb|AAG07595.1|ARO:3000809|opmD	multidrug	multidrug__opmD	opmD	Efflux pump
PA5	gb|AAG07762.1|ARO:3003030|mexV	multidrug	multidrug__mexV	mexV	Efflux pump
PA5	gb|AAG08359.1|ARO:3003682|OpmH	multidrug	multidrug__OpmH	OpmH	Efflux pump
PA5	gb|AAG08375.1|ARO:3004038|Pseudomonas	multidrug	multidrug__Pseudomonas aeruginosa emrE	Pseudomonas aeruginosa emrE	Efflux pump
PA5	gb|ALV80601.1|ARO:3003801|bcr-1	bicyclomycin	bicyclomycin__bcr-1	bcr-1	Efflux pump
PA5	gb|BAE06005.1|ARO:3003704|mexM	multidrug	multidrug__mexM	mexM	Efflux pump
PA5	gb|BAE06006.1|ARO:3003705|mexN	multidrug	multidrug__mexN	mexN	Efflux pump
PA5	gb|BAE06007.1|ARO:3003698|mexP	multidrug	multidrug__mexP	mexP	Efflux pump
PA5	gb|BAE06008.1|ARO:3003699|mexQ	multidrug	multidrug__mexQ	mexQ	Efflux pump
PA5	gb|BAE06009.1|ARO:3003700|opmE	multidrug	multidrug__opmE	opmE	Efflux pump
PA5	gb|WP_003132320.1|ARO:3005295|PDC-19a	beta_lactam	beta_lactam__PDC-7	PDC	Enzymatic inactivation
PA5	gb|WP_015649877.1|ARO:3001581|OXA-395	beta_lactam	beta_lactam__OXA-50	OXA	Enzymatic inactivation
PA5	gi|496670785|ref|WP_009313275.1|	multidrug	multidrug__mexH	mexH	Efflux pump
PA5	gi|550043906|ref|WP_022580472.1|	multidrug	multidrug__MexF	MexF	Efflux pump
PA5	gi|550043910|ref|WP_022580473.1|	multidrug	multidrug__MexE	MexE	Efflux pump
PA5	gi|553776040|ref|WP_023107863.1|	multidrug	multidrug__MexD	MexD	Efflux pump
PA5	gi|730361989|ref|WP_033999032.1|	multidrug	multidrug__MexA	MexA	Efflux pump
PA5	gi|730552397|ref|WP_034045676.1|	multidrug	multidrug__MexC	MexC	Efflux pump
PA5	NC_002516.2.877851.p01	multidrug	multidrug__OprM	OprM	Efflux pump
PA5	NC_002516.2.877852.p01	multidrug	multidrug__MexB	MexB	Efflux pump
PA5	NC_002516.2.881070.p01	multidrug	multidrug__OprJ	OprJ	Efflux pump
PA5	Q9I2E5	bacitracin	bacitracin__bacA	bacA	Antibiotic target alteration
PA5	X90856.1.gene1.p01	aminoglycoside	aminoglycoside__APH(3')-IIb	APH(3')-IIb	Enzymatic inactivation
PA5	YP_790742	multidrug	multidrug__OprN	OprN	Efflux pump
PA5	YP_792720	multidrug	multidrug__mexW	mexW	Efflux pump
PA6	AAG07763	multidrug	multidrug__mexW	mexW	Efflux pump
PA6	CAW29737	multidrug	multidrug__MexD	MexD	Efflux pump
PA6	gb|AAG04518.1|ARO:3000149|fosA	fosfomycin	fosfomycin__FosA	FosA family	Enzymatic inactivation
PA6	gb|AAG04750.1|ARO:3004077|PmpM	multidrug	multidrug__PmpM	PmpM	Efflux pump
PA6	gb|AAG05187.1|ARO:3005067|ParS	multidrug	multidrug__ParS
PA6	gb|AAG05913.1|ARO:3004072|OpmB	multidrug	multidrug__OpmB	OpmB	Efflux pump
PA6	gb|AAG05914|ARO:3004075|MuxC	multidrug	multidrug__MuxC	MuxC	Efflux pump
PA6	gb|AAG05915.1|ARO:3004074|MuxB	multidrug	multidrug__MuxB	MuxB	Efflux pump
PA6	gb|AAG05916.1|ARO:3004073|MuxA	multidrug	multidrug__MuxA	MuxA	Efflux pump
PA6	gb|AAG06942.1|ARO:3002985|arnA	polymyxin	polymyxin__arnA	arnA	Antibiotic target alteration
PA6	gb|AAG07064.1|ARO:3003693|mexK	multidrug	multidrug__mexK	mexK	Efflux pump
PA6	gb|AAG07065.1|ARO:3003692|mexJ	multidrug	multidrug__mexJ	mexJ	Efflux pump
PA6	gb|AAG07592.1|ARO:3000806|mexG	multidrug	multidrug__mexG	mexG	Efflux pump
PA6	gb|AAG07595.1|ARO:3000809|opmD	multidrug	multidrug__opmD	opmD	Efflux pump
PA6	gb|AAG07762.1|ARO:3003030|mexV	multidrug	multidrug__mexV	mexV	Efflux pump
PA6	gb|AAG08359.1|ARO:3003682|OpmH	multidrug	multidrug__OpmH	OpmH	Efflux pump
PA6	gb|AAG08375.1|ARO:3004038|Pseudomonas	multidrug	multidrug__Pseudomonas aeruginosa emrE	Pseudomonas aeruginosa emrE	Efflux pump
PA6	gb|ALV80601.1|ARO:3003801|bcr-1	bicyclomycin	bicyclomycin__bcr-1	bcr-1	Efflux pump
PA6	gb|BAE06005.1|ARO:3003704|mexM	multidrug	multidrug__mexM	mexM	Efflux pump
PA6	gb|BAE06006.1|ARO:3003705|mexN	multidrug	multidrug__mexN	mexN	Efflux pump
PA6	gb|BAE06007.1|ARO:3003698|mexP	multidrug	multidrug__mexP	mexP	Efflux pump
PA6	gb|BAE06008.1|ARO:3003699|mexQ	multidrug	multidrug__mexQ	mexQ	Efflux pump
PA6	gb|BAE06009.1|ARO:3003700|opmE	multidrug	multidrug__opmE	opmE	Efflux pump
PA6	gb|WP_003118452.1|ARO:3005727|OXA-494	beta_lactam	beta_lactam__OXA-50	OXA	Enzymatic inactivation
PA6	gb|WP_109791194.1|ARO:3006637|PDC-260	beta_lactam	beta_lactam__PDC-5	PDC	Enzymatic inactivation
PA6	gi|489203925|ref|WP_003113011.1|	aminoglycoside	aminoglycoside__APH(3')-IIb	APH(3')-IIb	Enzymatic inactivation
PA6	gi|730539214|ref|WP_034040500.1|	multidrug	multidrug__MexC	MexC	Efflux pump
PA6	NC_002516.2.877851.p01	multidrug	multidrug__OprM	OprM	Efflux pump
PA6	NC_002516.2.877852.p01	multidrug	multidrug__MexB	MexB	Efflux pump
PA6	NC_002516.2.877855.p01	multidrug	multidrug__MexA	MexA	Efflux pump
PA6	NC_002516.2.880212.p01	multidrug	multidrug__MexE	MexE	Efflux pump
PA6	NC_002516.2.880450.p01	multidrug	multidrug__mexH	mexH	Efflux pump
PA6	NC_002516.2.882884.p01	multidrug	multidrug__MexF	MexF	Efflux pump
PA6	NC_002516.2.882885.p01	multidrug	multidrug__OprN	OprN	Efflux pump
PA6	Q9I2E5	bacitracin	bacitracin__bacA	bacA	Antibiotic target alteration
PA6	YP_002085096	chloramphenicol	chloramphenicol__Pseudomonas aeruginos catB7	Pseudomonas aeruginos catB7	Enzymatic inactivation
PA6	YP_793056	multidrug	multidrug__OprJ	OprJ	Efflux pump
PA7	AF036933.1.gene1.p01	chloramphenicol	chloramphenicol__Pseudomonas aeruginos catB7	Pseudomonas aeruginos catB7	Enzymatic inactivation
PA7	gb|AAG04518.1|ARO:3000149|fosA	fosfomycin	fosfomycin__FosA	FosA family	Enzymatic inactivation
PA7	gb|AAG04750.1|ARO:3004077|PmpM	multidrug	multidrug__PmpM	PmpM	Efflux pump
PA7	gb|AAG05187.1|ARO:3005067|ParS	multidrug	multidrug__ParS
PA7	gb|AAG05913.1|ARO:3004072|OpmB	multidrug	multidrug__OpmB	OpmB	Efflux pump
PA7	gb|AAG05914|ARO:3004075|MuxC	multidrug	multidrug__MuxC	MuxC	Efflux pump
PA7	gb|AAG05915.1|ARO:3004074|MuxB	multidrug	multidrug__MuxB	MuxB	Efflux pump
PA7	gb|AAG05916.1|ARO:3004073|MuxA	multidrug	multidrug__MuxA	MuxA	Efflux pump
PA7	gb|AAG06942.1|ARO:3002985|arnA	polymyxin	polymyxin__arnA	arnA	Antibiotic target alteration
PA7	gb|AAG07064.1|ARO:3003693|mexK	multidrug	multidrug__mexK	mexK	Efflux pump
PA7	gb|AAG07065.1|ARO:3003692|mexJ	multidrug	multidrug__mexJ	mexJ	Efflux pump
PA7	gb|AAG07592.1|ARO:3000806|mexG	multidrug	multidrug__mexG	mexG	Efflux pump
PA7	gb|AAG07595.1|ARO:3000809|opmD	multidrug	multidrug__opmD	opmD	Efflux pump
PA7	gb|AAG07762.1|ARO:3003030|mexV	multidrug	multidrug__mexV	mexV	Efflux pump
PA7	gb|AAG08359.1|ARO:3003682|OpmH	multidrug	multidrug__OpmH	OpmH	Efflux pump
PA7	gb|AAG08375.1|ARO:3004038|Pseudomonas	multidrug	multidrug__Pseudomonas aeruginosa emrE	Pseudomonas aeruginosa emrE	Efflux pump
PA7	gb|ALV80601.1|ARO:3003801|bcr-1	bicyclomycin	bicyclomycin__bcr-1	bcr-1	Efflux pump
PA7	gb|BAE06005.1|ARO:3003704|mexM	multidrug	multidrug__mexM	mexM	Efflux pump
PA7	gb|BAE06006.1|ARO:3003705|mexN	multidrug	multidrug__mexN	mexN	Efflux pump
PA7	gb|BAE06007.1|ARO:3003698|mexP	multidrug	multidrug__mexP	mexP	Efflux pump
PA7	gb|BAE06008.1|ARO:3003699|mexQ	multidrug	multidrug__mexQ	mexQ	Efflux pump
PA7	gb|BAE06009.1|ARO:3003700|opmE	multidrug	multidrug__opmE	opmE	Efflux pump
PA7	gb|WP_003132320.1|ARO:3005295|PDC-19a	beta_lactam	beta_lactam__PDC-7	PDC	Enzymatic inactivation
PA7	gb|WP_015649877.1|ARO:3001581|OXA-395	beta_lactam	beta_lactam__OXA-50	OXA	Enzymatic inactivation
PA7	gi|496670785|ref|WP_009313275.1|	multidrug	multidrug__mexH	mexH	Efflux pump
PA7	gi|550043906|ref|WP_022580472.1|	multidrug	multidrug__MexF	MexF	Efflux pump
PA7	gi|550043910|ref|WP_022580473.1|	multidrug	multidrug__MexE	MexE	Efflux pump
PA7	gi|553776040|ref|WP_023107863.1|	multidrug	multidrug__MexD	MexD	Efflux pump
PA7	gi|730361989|ref|WP_033999032.1|	multidrug	multidrug__MexA	MexA	Efflux pump
PA7	gi|730552397|ref|WP_034045676.1|	multidrug	multidrug__MexC	MexC	Efflux pump
PA7	NC_002516.2.877851.p01	multidrug	multidrug__OprM	OprM	Efflux pump
PA7	NC_002516.2.877852.p01	multidrug	multidrug__MexB	MexB	Efflux pump
PA7	NC_002516.2.881070.p01	multidrug	multidrug__OprJ	OprJ	Efflux pump
PA7	Q9I2E5	bacitracin	bacitracin__bacA	bacA	Antibiotic target alteration
PA7	X90856.1.gene1.p01	aminoglycoside	aminoglycoside__APH(3')-IIb	APH(3')-IIb	Enzymatic inactivation
PA7	YP_790742	multidrug	multidrug__OprN	OprN	Efflux pump
PA7	YP_792720	multidrug	multidrug__mexW	mexW	Efflux pump
PA8	AF036933.1.gene1.p01	chloramphenicol	chloramphenicol__Pseudomonas aeruginos catB7	Pseudomonas aeruginos catB7	Enzymatic inactivation
PA8	gb|AAG04518.1|ARO:3000149|fosA	fosfomycin	fosfomycin__FosA	FosA family	Enzymatic inactivation
PA8	gb|AAG04750.1|ARO:3004077|PmpM	multidrug	multidrug__PmpM	PmpM	Efflux pump
PA8	gb|AAG05187.1|ARO:3005067|ParS	multidrug	multidrug__ParS
PA8	gb|AAG05913.1|ARO:3004072|OpmB	multidrug	multidrug__OpmB	OpmB	Efflux pump
PA8	gb|AAG05914|ARO:3004075|MuxC	multidrug	multidrug__MuxC	MuxC	Efflux pump
PA8	gb|AAG05915.1|ARO:3004074|MuxB	multidrug	multidrug__MuxB	MuxB	Efflux pump
PA8	gb|AAG05916.1|ARO:3004073|MuxA	multidrug	multidrug__MuxA	MuxA	Efflux pump
PA8	gb|AAG06942.1|ARO:3002985|arnA	polymyxin	polymyxin__arnA	arnA	Antibiotic target alteration
PA8	gb|AAG07064.1|ARO:3003693|mexK	multidrug	multidrug__mexK	mexK	Efflux pump
PA8	gb|AAG07065.1|ARO:3003692|mexJ	multidrug	multidrug__mexJ	mexJ	Efflux pump
PA8	gb|AAG07592.1|ARO:3000806|mexG	multidrug	multidrug__mexG	mexG	Efflux pump
PA8	gb|AAG07595.1|ARO:3000809|opmD	multidrug	multidrug__opmD	opmD	Efflux pump
PA8	gb|AAG07762.1|ARO:3003030|mexV	multidrug	multidrug__mexV	mexV	Efflux pump
PA8	gb|AAG08359.1|ARO:3003682|OpmH	multidrug	multidrug__OpmH	OpmH	Efflux pump
PA8	gb|AAG08375.1|ARO:3004038|Pseudomonas	multidrug	multidrug__Pseudomonas aeruginosa emrE	Pseudomonas aeruginosa emrE	Efflux pump
PA8	gb|ALV80601.1|ARO:3003801|bcr-1	bicyclomycin	bicyclomycin__bcr-1	bcr-1	Efflux pump
PA8	gb|BAE06005.1|ARO:3003704|mexM	multidrug	multidrug__mexM	mexM	Efflux pump
PA8	gb|BAE06006.1|ARO:3003705|mexN	multidrug	multidrug__mexN	mexN	Efflux pump
PA8	gb|BAE06007.1|ARO:3003698|mexP	multidrug	multidrug__mexP	mexP	Efflux pump
PA8	gb|BAE06008.1|ARO:3003699|mexQ	multidrug	multidrug__mexQ	mexQ	Efflux pump
PA8	gb|BAE06009.1|ARO:3003700|opmE	multidrug	multidrug__opmE	opmE	Efflux pump
PA8	gb|WP_003132320.1|ARO:3005295|PDC-19a	beta_lactam	beta_lactam__PDC-7	PDC	Enzymatic inactivation
PA8	gb|WP_015649877.1|ARO:3001581|OXA-395	beta_lactam	beta_lactam__OXA-50	OXA	Enzymatic inactivation
PA8	gi|496670785|ref|WP_009313275.1|	multidrug	multidrug__mexH	mexH	Efflux pump
PA8	gi|550043906|ref|WP_022580472.1|	multidrug	multidrug__MexF	MexF	Efflux pump
PA8	gi|550043910|ref|WP_022580473.1|	multidrug	multidrug__MexE	MexE	Efflux pump
PA8	gi|553776040|ref|WP_023107863.1|	multidrug	multidrug__MexD	MexD	Efflux pump
PA8	gi|730361989|ref|WP_033999032.1|	multidrug	multidrug__MexA	MexA	Efflux pump
PA8	gi|730552397|ref|WP_034045676.1|	multidrug	multidrug__MexC	MexC	Efflux pump
PA8	NC_002516.2.877851.p01	multidrug	multidrug__OprM	OprM	Efflux pump
PA8	NC_002516.2.877852.p01	multidrug	multidrug__MexB	MexB	Efflux pump
PA8	NC_002516.2.881070.p01	multidrug	multidrug__OprJ	OprJ	Efflux pump
PA8	Q9I2E5	bacitracin	bacitracin__bacA	bacA	Antibiotic target alteration
PA8	X90856.1.gene1.p01	aminoglycoside	aminoglycoside__APH(3')-IIb	APH(3')-IIb	Enzymatic inactivation
PA8	YP_790742	multidrug	multidrug__OprN	OprN	Efflux pump
PA8	YP_792720	multidrug	multidrug__mexW	mexW	Efflux pump

## Sheet: Table S3
Table S3. Virulence factor profiles of the 10 carbapenem-resistant Pseudomonas aeruginosa isolates
Strain	VFID	VFDB	VFcategory
PA1	VF0082	VFG000114(gb|NP_253218)	Adherence
PA1	VF0082	VFG001216(gb|NP_253240)	Adherence
PA1	VF0082	VFG001217(gb|NP_252494)	Adherence
PA1	VF0082	VFG001218(gb|NP_253727)	Adherence
PA1	VF0082	VFG001219(gb|NP_253728)	Adherence
PA1	VF0082	VFG001220(gb|NP_253729)	Adherence
PA1	VF0082	VFG001221(gb|NP_253730)	Adherence
PA1	VF0082	VFG001222(gb|NP_253731)	Adherence
PA1	VF0082	VFG001223(gb|NP_249086)	Adherence
PA1	VF0082	VFG001224(gb|NP_249087)	Adherence
PA1	VF0082	VFG001225(gb|NP_249099)	Adherence
PA1	VF0082	VFG001226(gb|NP_249100)	Adherence
PA1	VF0082	VFG001227(gb|NP_249101)	Adherence
PA1	VF0082	VFG001228(gb|NP_249102)	Adherence
PA1	VF0082	VFG001229(gb|NP_249103)	Adherence
PA1	VF0082	VFG001230(gb|NP_251805)	Adherence
PA1	VF0082	VFG001231(gb|NP_249104)	Adherence
PA1	VF0082	VFG001232(gb|NP_249105)	Adherence
PA1	VF0082	VFG001233(gb|NP_249106)	Adherence
PA1	VF0082	VFG001234(gb|NP_249107)	Adherence
PA1	VF0082	VFG001207(gb|NP_253241)	Adherence
PA1	VF0082	VFG001208(gb|NP_253242)	Adherence
PA1	VF0082	VFG001209(gb|NP_253243)	Adherence
PA1	VF0082	VFG001211(gb|NP_253245)	Adherence
PA1	VF0082	VFG001212(gb|NP_253246)	Adherence
PA1	VF0082	VFG001213(gb|NP_253236)	Adherence
PA1	VF0082	VFG001214(gb|NP_253237)	Adherence
PA1	VF0082	VFG042738(gb|NP_253646)	Adherence
PA1	VF0082	VFG042739(gb|NP_254019)	Adherence
PA1	VF0082	VFG001235(gb|NP_249108)	Adherence
PA1	VF0082	VFG042734(gb|NP_249343)	Adherence
PA1	VF0082	VFG042735(gb|NP_250513)	Adherence
PA1	VF0082	VFG013948(gb|NP_251650)	Adherence
PA1	VF0082	VFG043648(gb|NP_252312)	Adherence
PA1	VF0082	VFG042736(gb|NP_253152)	Adherence
PA1	VF0083	VFG000188(gb|NP_250384)	Effector delivery system
PA1	VF0083	VFG000197(gb|NP_250393)	Effector delivery system
PA1	VF0083	VFG000198(gb|NP_250394)	Effector delivery system
PA1	VF0083	VFG000189(gb|NP_250385)	Effector delivery system
PA1	VF0083	VFG000205(gb|NP_250401)	Effector delivery system
PA1	VF0083	VFG000206(gb|NP_250402)	Effector delivery system
PA1	VF0083	VFG000214(gb|NP_250410)	Effector delivery system
PA1	VF0083	VFG000207(gb|NP_250403)	Effector delivery system
PA1	VF0083	VFG000204(gb|NP_250400)	Effector delivery system
PA1	VF0083	VFG000215(gb|NP_250411)	Effector delivery system
PA1	VF0083	VFG000210(gb|NP_250406)	Effector delivery system
PA1	VF0083	VFG000211(gb|NP_250407)	Effector delivery system
PA1	VF0083	VFG000208(gb|NP_250404)	Effector delivery system
PA1	VF0083	VFG000212(gb|NP_250408)	Effector delivery system
PA1	VF0083	VFG000195(gb|NP_250391)	Effector delivery system
PA1	VF0083	VFG000213(gb|NP_250409)	Effector delivery system
PA1	VF0083	VFG000209(gb|NP_250405)	Effector delivery system
PA1	VF0083	VFG042140(gb|NP_252531)	Effector delivery system
PA1	VF0083	VFG000216(gb|NP_250412)	Effector delivery system
PA1	VF0083	VFG000193(gb|NP_250389)	Effector delivery system
PA1	VF0083	VFG000194(gb|NP_250390)	Effector delivery system
PA1	VF0083	VFG000191(gb|NP_250387)	Effector delivery system
PA1	VF0083	VFG000192(gb|NP_250388)	Effector delivery system
PA1	VF0083	VFG000186(gb|NP_250382)	Effector delivery system
PA1	VF0083	VFG000187(gb|NP_250383)	Effector delivery system
PA1	VF0083	VFG000185(gb|NP_250381)	Effector delivery system
PA1	VF0083	VFG000199(gb|NP_250395)	Effector delivery system
PA1	VF0083	VFG000217(gb|NP_250413)	Effector delivery system
PA1	VF0083	VFG000218(gb|NP_250414)	Effector delivery system
PA1	VF0083	VFG000219(gb|NP_250415)	Effector delivery system
PA1	VF0083	VFG000220(gb|NP_250416)	Effector delivery system
PA1	VF0083	VFG000196(gb|NP_250392)	Effector delivery system
PA1	VF0083	VFG000203(gb|NP_250399)	Effector delivery system
PA1	VF0083	VFG000200(gb|NP_250396)	Effector delivery system
PA1	VF0083	VFG000201(gb|NP_250397)	Effector delivery system
PA1	VF0083	VFG000202(gb|NP_250398)	Effector delivery system
PA1	VF0084	VFG000183(gb|NP_251794)	Effector delivery system
PA1	VF0084	VFG000182(gb|NP_251793)	Effector delivery system
PA1	VF0084	VFG000179(gb|NP_251790)	Effector delivery system
PA1	VF0084	VFG000181(gb|NP_251792)	Effector delivery system
PA1	VF0084	VFG000180(gb|NP_251791)	Effector delivery system
PA1	VF0084	VFG000177(gb|NP_251788)	Effector delivery system
PA1	VF0084	VFG000178(gb|NP_251789)	Effector delivery system
PA1	VF0084	VFG000184(gb|NP_251795)	Effector delivery system
PA1	VF0084	VFG000176(gb|NP_251787)	Effector delivery system
PA1	VF0084	VFG000174(gb|NP_251785)	Effector delivery system
PA1	VF0084	VFG000175(gb|NP_251786)	Effector delivery system
PA1	VF0085	VFG000141(gb|NP_253675)	Immune modulation
PA1	VF0085	VFG000140(gb|NP_253696)	Immune modulation
PA1	VF0085	VFG000142(gb|NP_253698)	Immune modulation
PA1	VF0085	VFG000139(gb|NP_253697)	Immune modulation
PA1	VF0085	VFG014117(gb|NP_251831)	Immune modulation
PA1	VF0085	VFG000143(gb|NP_253699)	Immune modulation
PA1	VF0086	VFG000115(gb|NP_249839)	Exotoxin
PA1	VF0087	VFG000146(gb|NP_252413)	Effector delivery system
PA1	VF0088	VFG000145(gb|NP_250562)	Effector delivery system
PA1	VF0089	VFG000156(gb|NP_252169)	Immune modulation
PA1	VF0089	VFG015045(gb|NP_249821)	Immune modulation
PA1	VF0089	VFG000155(gb|NP_252168)	Immune modulation
PA1	VF0090	VFG000144(gb|NP_249940)	Exoenzyme
PA1	VF0091	VFG000126(gb|NP_252234)	Biofilm
PA1	VF0091	VFG000120(gb|NP_253949)	Biofilm
PA1	VF0091	VFG000118(gb|NP_253942)	Biofilm
PA1	VF0091	VFG000119(gb|NP_253948)	Biofilm
PA1	VF0091	VFG000128(gb|NP_252236)	Biofilm
PA1	VF0091	VFG000129(gb|NP_252237)	Biofilm
PA1	VF0091	VFG000122(gb|NP_252230)	Biofilm
PA1	VF0091	VFG000123(gb|NP_252231)	Biofilm
PA1	VF0091	VFG000124(gb|NP_252232)	Biofilm
PA1	VF0091	VFG000134(gb|NP_249454)	Biofilm
PA1	VF0091	VFG000127(gb|NP_252235)	Biofilm
PA1	VF0091	VFG000131(gb|NP_252239)	Biofilm
PA1	VF0091	VFG000121(gb|NP_249453)	Biofilm
PA1	VF0091	VFG000130(gb|NP_252238)	Biofilm
PA1	VF0091	VFG000116(gb|NP_254170)	Biofilm
PA1	VF0091	VFG000132(gb|NP_252240)	Biofilm
PA1	VF0091	VFG000133(gb|NP_252241)	Biofilm
PA1	VF0091	VFG014893(gb|NP_254009)	Biofilm
PA1	VF0091	VFG000135(gb|NP_249455)	Biofilm
PA1	VF0091	VFG000136(gb|NP_249456)	Biofilm
PA1	VF0091	VFG000125(gb|NP_252233)	Biofilm
PA1	VF0091	VFG014997(gb|NP_252722)	Biofilm
PA1	VF0091	VFG014950(gb|NP_249457)	Biofilm
PA1	VF0091	VFG015000(gb|NP_252339)	Biofilm
PA1	VF0091	VFG014984(gb|NP_253136)	Biofilm
PA1	VF0092	VFG000157(gb|NP_249535)	Exotoxin
PA1	VF0093	VFG000151(gb|NP_250121)	Biofilm
PA1	VF0093	VFG000153(gb|NP_252166)	Biofilm
PA1	VF0093	VFG000154(gb|NP_250123)	Biofilm
PA1	VF0093	VFG000152(gb|NP_252167)	Biofilm
PA1	VF0094	VFG000162(gb|NP_251116)	Nutritional/Metabolic factor
PA1	VF0094	VFG015950(gb|NP_251075)	Nutritional/Metabolic factor
PA1	VF0094	VFG044081(gb|NP_250946)	Nutritional/Metabolic factor
PA1	VF0094	VFG000159(gb|NP_251076)	Nutritional/Metabolic factor
PA1	VF0094	VFG044082(gb|NP_250947)	Nutritional/Metabolic factor
PA1	VF0094	VFG016046(gb|NP_251103)	Nutritional/Metabolic factor
PA1	VF0094	VFG016005(gb|NP_251085)	Nutritional/Metabolic factor
PA1	VF0094	VFG016069(gb|NP_251115)	Nutritional/Metabolic factor
PA1	VF0094	VFG016087(gb|NP_251117)	Nutritional/Metabolic factor
PA1	VF0094	VFG044083(gb|NP_250948)	Nutritional/Metabolic factor
PA1	VF0094	VFG044087(gb|NP_251078)	Nutritional/Metabolic factor
PA1	VF0094	VFG044088(gb|NP_251102)	Nutritional/Metabolic factor
PA1	VF0094	VFG044079(gb|NP_250944)	Nutritional/Metabolic factor
PA1	VF0094	VFG044086(gb|NP_251077)	Nutritional/Metabolic factor
PA1	VF0094	VFG044084(gb|NP_251073)	Nutritional/Metabolic factor
PA1	VF0094	VFG044085(gb|NP_251074)	Nutritional/Metabolic factor
PA1	VF0094	VFG044080(gb|NP_250945)	Nutritional/Metabolic factor
PA1	VF0094	VFG016058(gb|NP_251114)	Nutritional/Metabolic factor
PA1	VF0095	VFG001267(gb|NP_252913)	Nutritional/Metabolic factor
PA1	VF0095	VFG000170(gb|NP_252920)	Nutritional/Metabolic factor
PA1	VF0095	VFG000164(gb|NP_252911)	Nutritional/Metabolic factor
PA1	VF0095	VFG000171(gb|NP_252921)	Nutritional/Metabolic factor
PA1	VF0095	VFG000165(gb|NP_252915)	Nutritional/Metabolic factor
PA1	VF0095	VFG000169(gb|NP_252919)	Nutritional/Metabolic factor
PA1	VF0095	VFG000168(gb|NP_252918)	Nutritional/Metabolic factor
PA1	VF0095	VFG044097(gb|NP_252909)	Nutritional/Metabolic factor
PA1	VF0095	VFG000167(gb|NP_252917)	Nutritional/Metabolic factor
PA1	VF0095	VFG044096(gb|NP_252908)	Nutritional/Metabolic factor
PA1	VF0095	VFG000166(gb|NP_252916)	Nutritional/Metabolic factor
PA1	VF0095	VFG001268(gb|NP_252914)	Nutritional/Metabolic factor
PA1	VF0095	VFG001266(gb|NP_252912)	Nutritional/Metabolic factor
PA1	VF0100	VFG015542(gb|NP_252905)	Nutritional/Metabolic factor
PA1	VF0100	VFG015551(gb|NP_248741)	Nutritional/Metabolic factor
PA1	VF0100	VFG000172(gb|NP_252898)	Nutritional/Metabolic factor
PA1	VF0100	VFG015506(gb|NP_252900)	Nutritional/Metabolic factor
PA1	VF0100	VFG000173(gb|NP_252907)	Nutritional/Metabolic factor
PA1	VF0100	VFG015509(gb|NP_252901)	Nutritional/Metabolic factor
PA1	VF0100	VFG015518(gb|NP_252904)	Nutritional/Metabolic factor
PA1	VF0100	VFG015503(gb|NP_252899)	Nutritional/Metabolic factor
PA1	VF0100	VFG015524(gb|NP_250590)	Nutritional/Metabolic factor
PA1	VF0100	VFG015527(gb|NP_250591)	Nutritional/Metabolic factor
PA1	VF0100	VFG015515(gb|NP_252903)	Nutritional/Metabolic factor
PA1	VF0100	VFG015512(gb|NP_252902)	Nutritional/Metabolic factor
PA1	VF0273	VFG001263(gb|NP_250143)	Motility
PA1	VF0273	VFG014369(gb|NP_249789)	Motility
PA1	VF0273	VFG014486(gb|NP_250133)	Motility
PA1	VF0273	VFG001253(gb|NP_249794)	Motility
PA1	VF0273	VFG014473(gb|NP_250132)	Motility
PA1	VF0273	VFG014343(gb|NP_249787)	Motility
PA1	VF0273	VFG014629(gb|NP_250146)	Motility
PA1	VF0273	VFG001254(gb|NP_249795)	Motility
PA1	VF0273	VFG001255(gb|NP_249796)	Motility
PA1	VF0273	VFG014330(gb|NP_249786)	Motility
PA1	VF0273	VFG001256(gb|NP_250134)	Motility
PA1	VF0273	VFG001262(gb|NP_250140)	Motility
PA1	VF0273	VFG001236(gb|NP_249769)	Motility
PA1	VF0273	VFG001243(gb|NP_249776)	Motility
PA1	VF0273	VFG001244(gb|NP_249777)	Motility
PA1	VF0273	VFG001245(gb|NP_249778)	Motility
PA1	VF0273	VFG001246(gb|NP_249783)	Motility
PA1	VF0273	VFG001247(gb|NP_249785)	Motility
PA1	VF0273	VFG001248(gb|NP_249788)	Motility
PA1	VF0273	VFG014642(gb|NP_252040)	Motility
PA1	VF0273	VFG001250(gb|NP_249791)	Motility
PA1	VF0273	VFG001251(gb|NP_249792)	Motility
PA1	VF0273	VFG001252(gb|NP_249793)	Motility
PA1	VF0273	VFG014694(gb|NP_253641)	Motility
PA1	VF0273	VFG014707(gb|NP_250151)	Motility
PA1	VF0273	VFG014720(gb|NP_250152)	Motility
PA1	VF0273	VFG014733(gb|NP_252216)	Motility
PA1	VF0273	VFG001249(gb|NP_249790)	Motility
PA1	VF0273	VFG001258(gb|NP_250136)	Motility
PA1	VF0273	VFG001259(gb|NP_250137)	Motility
PA1	VF0273	VFG001260(gb|NP_250138)	Motility
PA1	VF0273	VFG001261(gb|NP_250139)	Motility
PA1	VF0273	VFG043013(gb|NP_250148)	Motility
PA1	VF0273	VFG043014(gb|NP_250149)	Motility
PA1	VF0273	VFG001264(gb|NP_250144)	Motility
PA1	VF0273	VFG001265(gb|NP_250145)	Motility
PA1	VF0273	VFG001257(gb|NP_250135)	Motility
PA1	VF0273	VFG001240(gb|NP_249773)	Motility
PA1	VF0273	VFG001241(gb|NP_249774)	Motility
PA1	VF0273	VFG001242(gb|NP_249775)	Motility
PA1	VF0273	VFG043012(gb|NP_250147)	Motility
PA1	VF0273	VFG043017(gb|NP_252038)	Motility
PA1	VF0273	VFG043015(gb|NP_250150)	Motility
PA1	VF0273	VFG043016(gb|NP_250155)	Motility
PA1	VF0273	VFG014668(gb|NP_252042)	Motility
PA1	VF0273	VFG043018(gb|NP_252039)	Motility
PA1	VF0273	VFG014655(gb|NP_252041)	Motility
PA1	VF0273	VFG001239(gb|NP_249772)	Motility
PA1	VF0273	VFG014681(gb|NP_253640)	Motility
PA1	VF0273	VFG001237(gb|NP_249770)	Motility
PA1	VF0273	VFG014304(gb|NP_249784)	Motility
PA1	VF0273	VFG001238(gb|NP_249771)	Motility
PA1	VF0273	VFG014148(gb|NP_249768)	Motility
PA1	VF0334	VFG002077(gb|NP_248781)	Effector delivery system
PA1	VF0334	VFG002068(gb|NP_248772)	Effector delivery system
PA1	VF0334	VFG002067(gb|NP_248771)	Effector delivery system
PA1	VF0334	VFG002074(gb|NP_248778)	Effector delivery system
PA1	VF0334	VFG002075(gb|NP_248779)	Effector delivery system
PA1	VF0334	VFG002076(gb|NP_248780)	Effector delivery system
PA1	VF0334	VFG002059(gb|NP_248763)	Effector delivery system
PA1	VF0334	VFG002060(gb|NP_248764)	Effector delivery system
PA1	VF0334	VFG002069(gb|NP_248773)	Effector delivery system
PA1	VF0334	VFG002070(gb|NP_248774)	Effector delivery system
PA1	VF0334	VFG002071(gb|NP_248775)	Effector delivery system
PA1	VF0334	VFG002072(gb|NP_248776)	Effector delivery system
PA1	VF0334	VFG002073(gb|NP_248777)	Effector delivery system
PA1	VF0334	VFG002057(gb|NP_248761)	Effector delivery system
PA1	VF0334	VFG002058(gb|NP_248762)	Effector delivery system
PA1	VF0334	VFG041011(gb|NP_248785)	Effector delivery system
PA1	VF0334	VFG002061(gb|NP_248765)	Effector delivery system
PA1	VF0334	VFG002062(gb|NP_248766)	Effector delivery system
PA1	VF0334	VFG002063(gb|NP_248767)	Effector delivery system
PA1	VF0334	VFG002064(gb|NP_248768)	Effector delivery system
PA1	VF0334	VFG002065(gb|NP_248769)	Effector delivery system
PA1	VF0334	VFG002066(gb|NP_248770)	Effector delivery system
PA1	VF0334	VFG041010(gb|NP_248760)	Effector delivery system
PA1	VF0334	VFG041011(gb|NP_248785)	Effector delivery system
PA1	VF0853	VFG000147(gb|NP_252530)	Effector delivery system
PA1	VF0853	VFG000148(gb|NP_248734)	Effector delivery system
PA1	VF0853	VFG015165(gb|WP_003134060)	Effector delivery system
PA1	VF0853	VFG000150(gb|NP_250881)	Effector delivery system
PA1	VF0915	VFG051487(gb|NP_248953.1)	Effector delivery system
PA1	VF0943	VFG041012(gb|NP_250202)	Effector delivery system
PA1	VF0943	VFG041013(gb|NP_250203)	Effector delivery system
PA1	VF0943	VFG041014(gb|NP_250347)	Effector delivery system
PA1	VF0943	VFG041015(gb|NP_250348)	Effector delivery system
PA1	VF0943	VFG041016(gb|NP_250349)	Effector delivery system
PA1	VF0943	VFG041018(gb|NP_250351)	Effector delivery system
PA1	VF0943	VFG041019(gb|NP_250352)	Effector delivery system
PA1	VF0943	VFG041017(gb|NP_250350)	Effector delivery system
PA1	VF0943	VFG041020(gb|NP_250353)	Effector delivery system
PA1	VF0943	VFG041021(gb|NP_250354)	Effector delivery system
PA1	VF0943	VFG041022(gb|NP_250355)	Effector delivery system
PA1	VF0943	VFG041023(gb|NP_250356)	Effector delivery system
PA1	VF0943	VFG041024(gb|NP_250357)	Effector delivery system
PA1	VF0943	VFG041025(gb|NP_250358)	Effector delivery system
PA1	VF0943	VFG041026(gb|NP_250359)	Effector delivery system
PA1	VF0943	VFG041027(gb|NP_250360)	Effector delivery system
PA1	VF0943	VFG041028(gb|NP_250361)	Effector delivery system
PA1	VF0943	VFG041029(gb|NP_250362)	Effector delivery system
PA1	VF0944	VFG041034(gb|NP_251052)	Effector delivery system
PA1	VF0944	VFG041031(gb|NP_251049)	Effector delivery system
PA1	VF0944	VFG041038(gb|NP_251056)	Effector delivery system
PA1	VF0944	VFG041033(gb|NP_251051)	Effector delivery system
PA1	VF0944	VFG041040(gb|NP_251058)	Effector delivery system
PA1	VF0944	VFG041039(gb|NP_251057)	Effector delivery system
PA1	VF0944	VFG041035(gb|NP_251053)	Effector delivery system
PA1	VF0944	VFG041041(gb|NP_251059)	Effector delivery system
PA1	VF0944	VFG041042(gb|NP_251060)	Effector delivery system
PA1	VF0944	VFG041037(gb|NP_251055)	Effector delivery system
PA1	VF0944	VFG041045(gb|NP_251063)	Effector delivery system
PA1	VF0944	VFG041036(gb|NP_251054)	Effector delivery system
PA1	VF0944	VFG041043(gb|NP_251061)	Effector delivery system
PA1	VF1191	VFG050296(gb|NP_250645)	Adherence
PA1	VF1191	VFG050297(gb|NP_250644)	Adherence
PA1	VF1191	VFG050300(gb|NP_250641)	Adherence
PA1	VF1191	VFG050298(gb|NP_250643)	Adherence
PA1	VF1191	VFG050299(gb|NP_250642)	Adherence
PA1	VF1191	VFG050295(gb|NP_250646)	Adherence
PA1	VF1194	VFG041030(gb|NP_250535)	Effector delivery system
PA1	VF1194	VFG041046(gb|NP_251392)	Effector delivery system
PA1	VF1194	VFG041047(gb|NP_252174)	Effector delivery system
PA1	VF1194	VFG051483(gb|NP_251464.1)	Effector delivery system
PA1	VF1194	VFG051484(gb|NP_251374.1)	Effector delivery system
PA2	VF0082	VFG000111(gb|NP_253215)	Adherence
PA2	VF0082	VFG000112(gb|NP_253216)	Adherence
PA2	VF0082	VFG000114(gb|NP_253218)	Adherence
PA2	VF0082	VFG001215(gb|NP_253239)	Adherence
PA2	VF0082	VFG001216(gb|NP_253240)	Adherence
PA2	VF0082	VFG001217(gb|NP_252494)	Adherence
PA2	VF0082	VFG001218(gb|NP_253727)	Adherence
PA2	VF0082	VFG001219(gb|NP_253728)	Adherence
PA2	VF0082	VFG001220(gb|NP_253729)	Adherence
PA2	VF0082	VFG001221(gb|NP_253730)	Adherence
PA2	VF0082	VFG001222(gb|NP_253731)	Adherence
PA2	VF0082	VFG001223(gb|NP_249086)	Adherence
PA2	VF0082	VFG001224(gb|NP_249087)	Adherence
PA2	VF0082	VFG001225(gb|NP_249099)	Adherence
PA2	VF0082	VFG001226(gb|NP_249100)	Adherence
PA2	VF0082	VFG001227(gb|NP_249101)	Adherence
PA2	VF0082	VFG001228(gb|NP_249102)	Adherence
PA2	VF0082	VFG001229(gb|NP_249103)	Adherence
PA2	VF0082	VFG001230(gb|NP_251805)	Adherence
PA2	VF0082	VFG001231(gb|NP_249104)	Adherence
PA2	VF0082	VFG001232(gb|NP_249105)	Adherence
PA2	VF0082	VFG001233(gb|NP_249106)	Adherence
PA2	VF0082	VFG001207(gb|NP_253241)	Adherence
PA2	VF0082	VFG001208(gb|NP_253242)	Adherence
PA2	VF0082	VFG001209(gb|NP_253243)	Adherence
PA2	VF0082	VFG001210(gb|NP_253244)	Adherence
PA2	VF0082	VFG001211(gb|NP_253245)	Adherence
PA2	VF0082	VFG001212(gb|NP_253246)	Adherence
PA2	VF0082	VFG001213(gb|NP_253236)	Adherence
PA2	VF0082	VFG001214(gb|NP_253237)	Adherence
PA2	VF0082	VFG042738(gb|NP_253646)	Adherence
PA2	VF0082	VFG042739(gb|NP_254019)	Adherence
PA2	VF0082	VFG001235(gb|NP_249108)	Adherence
PA2	VF0082	VFG042734(gb|NP_249343)	Adherence
PA2	VF0082	VFG042735(gb|NP_250513)	Adherence
PA2	VF0082	VFG013948(gb|NP_251650)	Adherence
PA2	VF0082	VFG043648(gb|NP_252312)	Adherence
PA2	VF0082	VFG042736(gb|NP_253152)	Adherence
PA2	VF0082	VFG001234(gb|NP_249107)	Adherence
PA2	VF0083	VFG000188(gb|NP_250384)	Effector delivery system
PA2	VF0083	VFG000198(gb|NP_250394)	Effector delivery system
PA2	VF0083	VFG000189(gb|NP_250385)	Effector delivery system
PA2	VF0083	VFG000190(gb|NP_250386)	Effector delivery system
PA2	VF0083	VFG000205(gb|NP_250401)	Effector delivery system
PA2	VF0083	VFG000207(gb|NP_250403)	Effector delivery system
PA2	VF0083	VFG000204(gb|NP_250400)	Effector delivery system
PA2	VF0083	VFG000191(gb|NP_250387)	Effector delivery system
PA2	VF0083	VFG000212(gb|NP_250408)	Effector delivery system
PA2	VF0083	VFG000206(gb|NP_250402)	Effector delivery system
PA2	VF0083	VFG000216(gb|NP_250412)	Effector delivery system
PA2	VF0083	VFG000214(gb|NP_250410)	Effector delivery system
PA2	VF0083	VFG000215(gb|NP_250411)	Effector delivery system
PA2	VF0083	VFG000210(gb|NP_250406)	Effector delivery system
PA2	VF0083	VFG000208(gb|NP_250404)	Effector delivery system
PA2	VF0083	VFG000211(gb|NP_250407)	Effector delivery system
PA2	VF0083	VFG000195(gb|NP_250391)	Effector delivery system
PA2	VF0083	VFG000213(gb|NP_250409)	Effector delivery system
PA2	VF0083	VFG000197(gb|NP_250393)	Effector delivery system
PA2	VF0083	VFG000217(gb|NP_250413)	Effector delivery system
PA2	VF0083	VFG000209(gb|NP_250405)	Effector delivery system
PA2	VF0083	VFG000199(gb|NP_250395)	Effector delivery system
PA2	VF0083	VFG000203(gb|NP_250399)	Effector delivery system
PA2	VF0083	VFG000193(gb|NP_250389)	Effector delivery system
PA2	VF0083	VFG000194(gb|NP_250390)	Effector delivery system
PA2	VF0083	VFG000200(gb|NP_250396)	Effector delivery system
PA2	VF0083	VFG000192(gb|NP_250388)	Effector delivery system
PA2	VF0083	VFG000186(gb|NP_250382)	Effector delivery system
PA2	VF0083	VFG000187(gb|NP_250383)	Effector delivery system
PA2	VF0083	VFG000185(gb|NP_250381)	Effector delivery system
PA2	VF0083	VFG000219(gb|NP_250415)	Effector delivery system
PA2	VF0083	VFG042140(gb|NP_252531)	Effector delivery system
PA2	VF0083	VFG000220(gb|NP_250416)	Effector delivery system
PA2	VF0083	VFG000218(gb|NP_250414)	Effector delivery system
PA2	VF0083	VFG000202(gb|NP_250398)	Effector delivery system
PA2	VF0083	VFG000196(gb|NP_250392)	Effector delivery system
PA2	VF0083	VFG000201(gb|NP_250397)	Effector delivery system
PA2	VF0084	VFG000180(gb|NP_251791)	Effector delivery system
PA2	VF0084	VFG000179(gb|NP_251790)	Effector delivery system
PA2	VF0084	VFG000182(gb|NP_251793)	Effector delivery system
PA2	VF0084	VFG000183(gb|NP_251794)	Effector delivery system
PA2	VF0084	VFG000181(gb|NP_251792)	Effector delivery system
PA2	VF0084	VFG000178(gb|NP_251789)	Effector delivery system
PA2	VF0084	VFG000177(gb|NP_251788)	Effector delivery system
PA2	VF0084	VFG000184(gb|NP_251795)	Effector delivery system
PA2	VF0084	VFG000176(gb|NP_251787)	Effector delivery system
PA2	VF0084	VFG000174(gb|NP_251785)	Effector delivery system
PA2	VF0084	VFG000175(gb|NP_251786)	Effector delivery system
PA2	VF0085	VFG000137(gb|NP_251850)	Immune modulation
PA2	VF0085	VFG000141(gb|NP_253675)	Immune modulation
PA2	VF0085	VFG000138(gb|NP_251844)	Immune modulation
PA2	VF0085	VFG000142(gb|NP_253698)	Immune modulation
PA2	VF0085	VFG000140(gb|NP_253696)	Immune modulation
PA2	VF0085	VFG000139(gb|NP_253697)	Immune modulation
PA2	VF0085	VFG000143(gb|NP_253699)	Immune modulation
PA2	VF0085	VFG014099(gb|NP_251849)	Immune modulation
PA2	VF0085	VFG014100(gb|NP_251848)	Immune modulation
PA2	VF0085	VFG014101(gb|NP_251847)	Immune modulation
PA2	VF0085	VFG014102(gb|NP_251846)	Immune modulation
PA2	VF0085	VFG014103(gb|NP_251845)	Immune modulation
PA2	VF0085	VFG014105(gb|NP_251843)	Immune modulation
PA2	VF0085	VFG014106(gb|NP_251842)	Immune modulation
PA2	VF0085	VFG014113(gb|NP_251835)	Immune modulation
PA2	VF0085	VFG014116(gb|NP_251832)	Immune modulation
PA2	VF0085	VFG014117(gb|NP_251831)	Immune modulation
PA2	VF0085	VFG014111(gb|NP_251837)	Immune modulation
PA2	VF0085	VFG014112(gb|NP_251836)	Immune modulation
PA2	VF0085	VFG014107(gb|NP_251841)	Immune modulation
PA2	VF0085	VFG014108(gb|NP_251840)	Immune modulation
PA2	VF0085	VFG014109(gb|NP_251839)	Immune modulation
PA2	VF0085	VFG014110(gb|NP_251838)	Immune modulation
PA2	VF0086	VFG000115(gb|NP_249839)	Exotoxin
PA2	VF0087	VFG000146(gb|NP_252413)	Effector delivery system
PA2	VF0088	VFG000145(gb|NP_250562)	Effector delivery system
PA2	VF0089	VFG015045(gb|NP_249821)	Immune modulation
PA2	VF0089	VFG000155(gb|NP_252168)	Immune modulation
PA2	VF0089	VFG000156(gb|NP_252169)	Immune modulation
PA2	VF0090	VFG000144(gb|NP_249940)	Exoenzyme
PA2	VF0091	VFG000120(gb|NP_253949)	Biofilm
PA2	VF0091	VFG000118(gb|NP_253942)	Biofilm
PA2	VF0091	VFG000119(gb|NP_253948)	Biofilm
PA2	VF0091	VFG000129(gb|NP_252237)	Biofilm
PA2	VF0091	VFG000128(gb|NP_252236)	Biofilm
PA2	VF0091	VFG000123(gb|NP_252231)	Biofilm
PA2	VF0091	VFG000124(gb|NP_252232)	Biofilm
PA2	VF0091	VFG000122(gb|NP_252230)	Biofilm
PA2	VF0091	VFG000134(gb|NP_249454)	Biofilm
PA2	VF0091	VFG000126(gb|NP_252234)	Biofilm
PA2	VF0091	VFG000127(gb|NP_252235)	Biofilm
PA2	VF0091	VFG000136(gb|NP_249456)	Biofilm
PA2	VF0091	VFG000131(gb|NP_252239)	Biofilm
PA2	VF0091	VFG000132(gb|NP_252240)	Biofilm
PA2	VF0091	VFG000130(gb|NP_252238)	Biofilm
PA2	VF0091	VFG000121(gb|NP_249453)	Biofilm
PA2	VF0091	VFG000116(gb|NP_254170)	Biofilm
PA2	VF0091	VFG000133(gb|NP_252241)	Biofilm
PA2	VF0091	VFG014893(gb|NP_254009)	Biofilm
PA2	VF0091	VFG000135(gb|NP_249455)	Biofilm
PA2	VF0091	VFG000125(gb|NP_252233)	Biofilm
PA2	VF0091	VFG014997(gb|NP_252722)	Biofilm
PA2	VF0091	VFG014950(gb|NP_249457)	Biofilm
PA2	VF0091	VFG014984(gb|NP_253136)	Biofilm
PA2	VF0091	VFG015000(gb|NP_252339)	Biofilm
PA2	VF0092	VFG000157(gb|NP_249535)	Exotoxin
PA2	VF0093	VFG000151(gb|NP_250121)	Biofilm
PA2	VF0093	VFG000154(gb|NP_250123)	Biofilm
PA2	VF0093	VFG000153(gb|NP_252166)	Biofilm
PA2	VF0093	VFG000152(gb|NP_252167)	Biofilm
PA2	VF0094	VFG000162(gb|NP_251116)	Nutritional/Metabolic factor
PA2	VF0094	VFG000160(gb|NP_251087)	Nutritional/Metabolic factor
PA2	VF0094	VFG000163(gb|NP_251088)	Nutritional/Metabolic factor
PA2	VF0094	VFG000161(gb|NP_251089)	Nutritional/Metabolic factor
PA2	VF0094	VFG015950(gb|NP_251075)	Nutritional/Metabolic factor
PA2	VF0094	VFG044083(gb|NP_250948)	Nutritional/Metabolic factor
PA2	VF0094	VFG000159(gb|NP_251076)	Nutritional/Metabolic factor
PA2	VF0094	VFG044082(gb|NP_250947)	Nutritional/Metabolic factor
PA2	VF0094	VFG016041(gb|NP_251092)	Nutritional/Metabolic factor
PA2	VF0094	VFG044084(gb|NP_251073)	Nutritional/Metabolic factor
PA2	VF0094	VFG044081(gb|NP_250946)	Nutritional/Metabolic factor
PA2	VF0094	VFG016058(gb|NP_251114)	Nutritional/Metabolic factor
PA2	VF0094	VFG016087(gb|NP_251117)	Nutritional/Metabolic factor
PA2	VF0094	VFG015973(gb|NP_251082)	Nutritional/Metabolic factor
PA2	VF0094	VFG015983(gb|NP_251083)	Nutritional/Metabolic factor
PA2	VF0094	VFG015994(gb|NP_251084)	Nutritional/Metabolic factor
PA2	VF0094	VFG016005(gb|NP_251085)	Nutritional/Metabolic factor
PA2	VF0094	VFG016069(gb|NP_251115)	Nutritional/Metabolic factor
PA2	VF0094	VFG016016(gb|NP_251086)	Nutritional/Metabolic factor
PA2	VF0094	VFG016038(gb|NP_251090)	Nutritional/Metabolic factor
PA2	VF0094	VFG044087(gb|NP_251078)	Nutritional/Metabolic factor
PA2	VF0094	VFG044088(gb|NP_251102)	Nutritional/Metabolic factor
PA2	VF0094	VFG044086(gb|NP_251077)	Nutritional/Metabolic factor
PA2	VF0094	VFG016046(gb|NP_251103)	Nutritional/Metabolic factor
PA2	VF0094	VFG044085(gb|NP_251074)	Nutritional/Metabolic factor
PA2	VF0094	VFG044080(gb|NP_250945)	Nutritional/Metabolic factor
PA2	VF0094	VFG044079(gb|NP_250944)	Nutritional/Metabolic factor
PA2	VF0095	VFG000170(gb|NP_252920)	Nutritional/Metabolic factor
PA2	VF0095	VFG044097(gb|NP_252909)	Nutritional/Metabolic factor
PA2	VF0095	VFG044098(gb|NP_252910)	Nutritional/Metabolic factor
PA2	VF0095	VFG000171(gb|NP_252921)	Nutritional/Metabolic factor
PA2	VF0095	VFG000165(gb|NP_252915)	Nutritional/Metabolic factor
PA2	VF0095	VFG000164(gb|NP_252911)	Nutritional/Metabolic factor
PA2	VF0095	VFG000169(gb|NP_252919)	Nutritional/Metabolic factor
PA2	VF0095	VFG000167(gb|NP_252917)	Nutritional/Metabolic factor
PA2	VF0095	VFG000168(gb|NP_252918)	Nutritional/Metabolic factor
PA2	VF0095	VFG044096(gb|NP_252908)	Nutritional/Metabolic factor
PA2	VF0095	VFG000166(gb|NP_252916)	Nutritional/Metabolic factor
PA2	VF0095	VFG001268(gb|NP_252914)	Nutritional/Metabolic factor
PA2	VF0095	VFG001266(gb|NP_252912)	Nutritional/Metabolic factor
PA2	VF0095	VFG001267(gb|NP_252913)	Nutritional/Metabolic factor
PA2	VF0100	VFG015551(gb|NP_248741)	Nutritional/Metabolic factor
PA2	VF0100	VFG000172(gb|NP_252898)	Nutritional/Metabolic factor
PA2	VF0100	VFG015503(gb|NP_252899)	Nutritional/Metabolic factor
PA2	VF0100	VFG015527(gb|NP_250591)	Nutritional/Metabolic factor
PA2	VF0100	VFG015509(gb|NP_252901)	Nutritional/Metabolic factor
PA2	VF0100	VFG000173(gb|NP_252907)	Nutritional/Metabolic factor
PA2	VF0100	VFG015518(gb|NP_252904)	Nutritional/Metabolic factor
PA2	VF0100	VFG015521(gb|NP_252906)	Nutritional/Metabolic factor
PA2	VF0100	VFG015515(gb|NP_252903)	Nutritional/Metabolic factor
PA2	VF0100	VFG015512(gb|NP_252902)	Nutritional/Metabolic factor
PA2	VF0100	VFG015524(gb|NP_250590)	Nutritional/Metabolic factor
PA2	VF0100	VFG015506(gb|NP_252900)	Nutritional/Metabolic factor
PA2	VF0273	VFG001263(gb|NP_250143)	Motility
PA2	VF0273	VFG014369(gb|NP_249789)	Motility
PA2	VF0273	VFG001254(gb|NP_249795)	Motility
PA2	VF0273	VFG014473(gb|NP_250132)	Motility
PA2	VF0273	VFG014486(gb|NP_250133)	Motility
PA2	VF0273	VFG014343(gb|NP_249787)	Motility
PA2	VF0273	VFG001255(gb|NP_249796)	Motility
PA2	VF0273	VFG001256(gb|NP_250134)	Motility
PA2	VF0273	VFG001253(gb|NP_249794)	Motility
PA2	VF0273	VFG001262(gb|NP_250140)	Motility
PA2	VF0273	VFG014655(gb|NP_252041)	Motility
PA2	VF0273	VFG001243(gb|NP_249776)	Motility
PA2	VF0273	VFG001244(gb|NP_249777)	Motility
PA2	VF0273	VFG001245(gb|NP_249778)	Motility
PA2	VF0273	VFG001246(gb|NP_249783)	Motility
PA2	VF0273	VFG043015(gb|NP_250150)	Motility
PA2	VF0273	VFG001247(gb|NP_249785)	Motility
PA2	VF0273	VFG001248(gb|NP_249788)	Motility
PA2	VF0273	VFG014629(gb|NP_250146)	Motility
PA2	VF0273	VFG014642(gb|NP_252040)	Motility
PA2	VF0273	VFG001250(gb|NP_249791)	Motility
PA2	VF0273	VFG001251(gb|NP_249792)	Motility
PA2	VF0273	VFG001252(gb|NP_249793)	Motility
PA2	VF0273	VFG014707(gb|NP_250151)	Motility
PA2	VF0273	VFG014720(gb|NP_250152)	Motility
PA2	VF0273	VFG014733(gb|NP_252216)	Motility
PA2	VF0273	VFG001249(gb|NP_249790)	Motility
PA2	VF0273	VFG001259(gb|NP_250137)	Motility
PA2	VF0273	VFG001260(gb|NP_250138)	Motility
PA2	VF0273	VFG001261(gb|NP_250139)	Motility
PA2	VF0273	VFG001236(gb|NP_249769)	Motility
PA2	VF0273	VFG001264(gb|NP_250144)	Motility
PA2	VF0273	VFG001265(gb|NP_250145)	Motility
PA2	VF0273	VFG001257(gb|NP_250135)	Motility
PA2	VF0273	VFG001258(gb|NP_250136)	Motility
PA2	VF0273	VFG001241(gb|NP_249774)	Motility
PA2	VF0273	VFG001242(gb|NP_249775)	Motility
PA2	VF0273	VFG014330(gb|NP_249786)	Motility
PA2	VF0273	VFG043012(gb|NP_250147)	Motility
PA2	VF0273	VFG043013(gb|NP_250148)	Motility
PA2	VF0273	VFG043014(gb|NP_250149)	Motility
PA2	VF0273	VFG043016(gb|NP_250155)	Motility
PA2	VF0273	VFG014668(gb|NP_252042)	Motility
PA2	VF0273	VFG043017(gb|NP_252038)	Motility
PA2	VF0273	VFG043018(gb|NP_252039)	Motility
PA2	VF0273	VFG001239(gb|NP_249772)	Motility
PA2	VF0273	VFG014681(gb|NP_253640)	Motility
PA2	VF0273	VFG014694(gb|NP_253641)	Motility
PA2	VF0273	VFG014304(gb|NP_249784)	Motility
PA2	VF0273	VFG001240(gb|NP_249773)	Motility
PA2	VF0273	VFG001237(gb|NP_249770)	Motility
PA2	VF0273	VFG001238(gb|NP_249771)	Motility
PA2	VF0273	VFG014148(gb|NP_249768)	Motility
PA2	VF0334	VFG002077(gb|NP_248781)	Effector delivery system
PA2	VF0334	VFG002069(gb|NP_248773)	Effector delivery system
PA2	VF0334	VFG002068(gb|NP_248772)	Effector delivery system
PA2	VF0334	VFG002075(gb|NP_248779)	Effector delivery system
PA2	VF0334	VFG002076(gb|NP_248780)	Effector delivery system
PA2	VF0334	VFG002070(gb|NP_248774)	Effector delivery system
PA2	VF0334	VFG002071(gb|NP_248775)	Effector delivery system
PA2	VF0334	VFG002072(gb|NP_248776)	Effector delivery system
PA2	VF0334	VFG002073(gb|NP_248777)	Effector delivery system
PA2	VF0334	VFG002074(gb|NP_248778)	Effector delivery system
PA2	VF0334	VFG002057(gb|NP_248761)	Effector delivery system
PA2	VF0334	VFG002058(gb|NP_248762)	Effector delivery system
PA2	VF0334	VFG002059(gb|NP_248763)	Effector delivery system
PA2	VF0334	VFG041011(gb|NP_248785)	Effector delivery system
PA2	VF0334	VFG041011(gb|NP_248785)	Effector delivery system
PA2	VF0334	VFG002060(gb|NP_248764)	Effector delivery system
PA2	VF0334	VFG002061(gb|NP_248765)	Effector delivery system
PA2	VF0334	VFG002062(gb|NP_248766)	Effector delivery system
PA2	VF0334	VFG002063(gb|NP_248767)	Effector delivery system
PA2	VF0334	VFG002064(gb|NP_248768)	Effector delivery system
PA2	VF0334	VFG002065(gb|NP_248769)	Effector delivery system
PA2	VF0334	VFG002066(gb|NP_248770)	Effector delivery system
PA2	VF0334	VFG002067(gb|NP_248771)	Effector delivery system
PA2	VF0334	VFG041010(gb|NP_248760)	Effector delivery system
PA2	VF0853	VFG000147(gb|NP_252530)	Effector delivery system
PA2	VF0853	VFG000148(gb|NP_248734)	Effector delivery system
PA2	VF0853	VFG000150(gb|NP_250881)	Effector delivery system
PA2	VF0915	VFG051487(gb|NP_248953.1)	Effector delivery system
PA2	VF0915	VFG015859(gb|NP_252177)	Effector delivery system
PA2	VF0943	VFG041012(gb|NP_250202)	Effector delivery system
PA2	VF0943	VFG041013(gb|NP_250203)	Effector delivery system
PA2	VF0943	VFG041014(gb|NP_250347)	Effector delivery system
PA2	VF0943	VFG041015(gb|NP_250348)	Effector delivery system
PA2	VF0943	VFG041016(gb|NP_250349)	Effector delivery system
PA2	VF0943	VFG041017(gb|NP_250350)	Effector delivery system
PA2	VF0943	VFG041018(gb|NP_250351)	Effector delivery system
PA2	VF0943	VFG041019(gb|NP_250352)	Effector delivery system
PA2	VF0943	VFG041020(gb|NP_250353)	Effector delivery system
PA2	VF0943	VFG041021(gb|NP_250354)	Effector delivery system
PA2	VF0943	VFG041022(gb|NP_250355)	Effector delivery system
PA2	VF0943	VFG041023(gb|NP_250356)	Effector delivery system
PA2	VF0943	VFG041024(gb|NP_250357)	Effector delivery system
PA2	VF0943	VFG041025(gb|NP_250358)	Effector delivery system
PA2	VF0943	VFG041026(gb|NP_250359)	Effector delivery system
PA2	VF0943	VFG041027(gb|NP_250360)	Effector delivery system
PA2	VF0943	VFG041029(gb|NP_250362)	Effector delivery system
PA2	VF0943	VFG041028(gb|NP_250361)	Effector delivery system
PA2	VF0944	VFG041032(gb|NP_251050)	Effector delivery system
PA2	VF0944	VFG041031(gb|NP_251049)	Effector delivery system
PA2	VF0944	VFG041038(gb|NP_251056)	Effector delivery system
PA2	VF0944	VFG041033(gb|NP_251051)	Effector delivery system
PA2	VF0944	VFG041040(gb|NP_251058)	Effector delivery system
PA2	VF0944	VFG041041(gb|NP_251059)	Effector delivery system
PA2	VF0944	VFG041039(gb|NP_251057)	Effector delivery system
PA2	VF0944	VFG041034(gb|NP_251052)	Effector delivery system
PA2	VF0944	VFG041035(gb|NP_251053)	Effector delivery system
PA2	VF0944	VFG041042(gb|NP_251060)	Effector delivery system
PA2	VF0944	VFG041037(gb|NP_251055)	Effector delivery system
PA2	VF0944	VFG041043(gb|NP_251061)	Effector delivery system
PA2	VF0944	VFG041045(gb|NP_251063)	Effector delivery system
PA2	VF0944	VFG041036(gb|NP_251054)	Effector delivery system
PA2	VF1191	VFG050296(gb|NP_250645)	Adherence
PA2	VF1191	VFG050297(gb|NP_250644)	Adherence
PA2	VF1191	VFG050300(gb|NP_250641)	Adherence
PA2	VF1191	VFG050298(gb|NP_250643)	Adherence
PA2	VF1191	VFG050299(gb|NP_250642)	Adherence
PA2	VF1191	VFG050295(gb|NP_250646)	Adherence
PA2	VF1194	VFG041030(gb|NP_250535)	Effector delivery system
PA2	VF1194	VFG041047(gb|NP_252174)	Effector delivery system
PA2	VF1194	VFG051483(gb|NP_251464.1)	Effector delivery system
PA2	VF1194	VFG051484(gb|NP_251374.1)	Effector delivery system
PA2	VF1194	VFG041046(gb|NP_251392)	Effector delivery system
PA2	VF1194	VFG050294(gb|NP_248789)	Effector delivery system
PA2	VF1194	VFG051485(gb|NP_248783.1)	Effector delivery system
PA2	VF1350	VFG051488(gb|NP_253776.1)	Effector delivery system
PA3	VF0082	VFG000114(gb|NP_253218)	Adherence
PA3	VF0082	VFG001216(gb|NP_253240)	Adherence
PA3	VF0082	VFG001217(gb|NP_252494)	Adherence
PA3	VF0082	VFG001218(gb|NP_253727)	Adherence
PA3	VF0082	VFG001219(gb|NP_253728)	Adherence
PA3	VF0082	VFG001220(gb|NP_253729)	Adherence
PA3	VF0082	VFG001221(gb|NP_253730)	Adherence
PA3	VF0082	VFG001222(gb|NP_253731)	Adherence
PA3	VF0082	VFG001223(gb|NP_249086)	Adherence
PA3	VF0082	VFG001224(gb|NP_249087)	Adherence
PA3	VF0082	VFG001225(gb|NP_249099)	Adherence
PA3	VF0082	VFG001226(gb|NP_249100)	Adherence
PA3	VF0082	VFG001227(gb|NP_249101)	Adherence
PA3	VF0082	VFG001228(gb|NP_249102)	Adherence
PA3	VF0082	VFG001229(gb|NP_249103)	Adherence
PA3	VF0082	VFG001230(gb|NP_251805)	Adherence
PA3	VF0082	VFG001231(gb|NP_249104)	Adherence
PA3	VF0082	VFG001232(gb|NP_249105)	Adherence
PA3	VF0082	VFG001233(gb|NP_249106)	Adherence
PA3	VF0082	VFG001234(gb|NP_249107)	Adherence
PA3	VF0082	VFG001207(gb|NP_253241)	Adherence
PA3	VF0082	VFG001208(gb|NP_253242)	Adherence
PA3	VF0082	VFG001209(gb|NP_253243)	Adherence
PA3	VF0082	VFG001211(gb|NP_253245)	Adherence
PA3	VF0082	VFG001212(gb|NP_253246)	Adherence
PA3	VF0082	VFG001213(gb|NP_253236)	Adherence
PA3	VF0082	VFG001214(gb|NP_253237)	Adherence
PA3	VF0082	VFG042738(gb|NP_253646)	Adherence
PA3	VF0082	VFG042739(gb|NP_254019)	Adherence
PA3	VF0082	VFG001235(gb|NP_249108)	Adherence
PA3	VF0082	VFG042735(gb|NP_250513)	Adherence
PA3	VF0082	VFG013948(gb|NP_251650)	Adherence
PA3	VF0082	VFG042734(gb|NP_249343)	Adherence
PA3	VF0082	VFG043648(gb|NP_252312)	Adherence
PA3	VF0082	VFG042736(gb|NP_253152)	Adherence
PA3	VF0083	VFG000189(gb|NP_250385)	Effector delivery system
PA3	VF0083	VFG000188(gb|NP_250384)	Effector delivery system
PA3	VF0083	VFG000197(gb|NP_250393)	Effector delivery system
PA3	VF0083	VFG000207(gb|NP_250403)	Effector delivery system
PA3	VF0083	VFG000205(gb|NP_250401)	Effector delivery system
PA3	VF0083	VFG000206(gb|NP_250402)	Effector delivery system
PA3	VF0083	VFG000204(gb|NP_250400)	Effector delivery system
PA3	VF0083	VFG000216(gb|NP_250412)	Effector delivery system
PA3	VF0083	VFG000198(gb|NP_250394)	Effector delivery system
PA3	VF0083	VFG000208(gb|NP_250404)	Effector delivery system
PA3	VF0083	VFG000209(gb|NP_250405)	Effector delivery system
PA3	VF0083	VFG000215(gb|NP_250411)	Effector delivery system
PA3	VF0083	VFG000210(gb|NP_250406)	Effector delivery system
PA3	VF0083	VFG000211(gb|NP_250407)	Effector delivery system
PA3	VF0083	VFG000212(gb|NP_250408)	Effector delivery system
PA3	VF0083	VFG000213(gb|NP_250409)	Effector delivery system
PA3	VF0083	VFG000214(gb|NP_250410)	Effector delivery system
PA3	VF0083	VFG000191(gb|NP_250387)	Effector delivery system
PA3	VF0083	VFG000217(gb|NP_250413)	Effector delivery system
PA3	VF0083	VFG000194(gb|NP_250390)	Effector delivery system
PA3	VF0083	VFG000203(gb|NP_250399)	Effector delivery system
PA3	VF0083	VFG000193(gb|NP_250389)	Effector delivery system
PA3	VF0083	VFG000186(gb|NP_250382)	Effector delivery system
PA3	VF0083	VFG000187(gb|NP_250383)	Effector delivery system
PA3	VF0083	VFG000185(gb|NP_250381)	Effector delivery system
PA3	VF0083	VFG000192(gb|NP_250388)	Effector delivery system
PA3	VF0083	VFG042140(gb|NP_252531)	Effector delivery system
PA3	VF0083	VFG000199(gb|NP_250395)	Effector delivery system
PA3	VF0083	VFG000220(gb|NP_250416)	Effector delivery system
PA3	VF0083	VFG000202(gb|NP_250398)	Effector delivery system
PA3	VF0083	VFG000200(gb|NP_250396)	Effector delivery system
PA3	VF0083	VFG000196(gb|NP_250392)	Effector delivery system
PA3	VF0083	VFG000219(gb|NP_250415)	Effector delivery system
PA3	VF0083	VFG000201(gb|NP_250397)	Effector delivery system
PA3	VF0083	VFG000195(gb|NP_250391)	Effector delivery system
PA3	VF0083	VFG000218(gb|NP_250414)	Effector delivery system
PA3	VF0084	VFG000179(gb|NP_251790)	Effector delivery system
PA3	VF0084	VFG000180(gb|NP_251791)	Effector delivery system
PA3	VF0084	VFG000184(gb|NP_251795)	Effector delivery system
PA3	VF0084	VFG000177(gb|NP_251788)	Effector delivery system
PA3	VF0084	VFG000178(gb|NP_251789)	Effector delivery system
PA3	VF0084	VFG000181(gb|NP_251792)	Effector delivery system
PA3	VF0084	VFG000176(gb|NP_251787)	Effector delivery system
PA3	VF0084	VFG000182(gb|NP_251793)	Effector delivery system
PA3	VF0084	VFG000183(gb|NP_251794)	Effector delivery system
PA3	VF0084	VFG000175(gb|NP_251786)	Effector delivery system
PA3	VF0084	VFG000174(gb|NP_251785)	Effector delivery system
PA3	VF0085	VFG000141(gb|NP_253675)	Immune modulation
PA3	VF0085	VFG000139(gb|NP_253697)	Immune modulation
PA3	VF0085	VFG000142(gb|NP_253698)	Immune modulation
PA3	VF0085	VFG000140(gb|NP_253696)	Immune modulation
PA3	VF0085	VFG014117(gb|NP_251831)	Immune modulation
PA3	VF0085	VFG000143(gb|NP_253699)	Immune modulation
PA3	VF0086	VFG000115(gb|NP_249839)	Exotoxin
PA3	VF0087	VFG000146(gb|NP_252413)	Effector delivery system
PA3	VF0088	VFG000145(gb|NP_250562)	Effector delivery system
PA3	VF0089	VFG000156(gb|NP_252169)	Immune modulation
PA3	VF0089	VFG015045(gb|NP_249821)	Immune modulation
PA3	VF0089	VFG000155(gb|NP_252168)	Immune modulation
PA3	VF0090	VFG000144(gb|NP_249940)	Exoenzyme
PA3	VF0091	VFG000120(gb|NP_253949)	Biofilm
PA3	VF0091	VFG000118(gb|NP_253942)	Biofilm
PA3	VF0091	VFG000119(gb|NP_253948)	Biofilm
PA3	VF0091	VFG000128(gb|NP_252236)	Biofilm
PA3	VF0091	VFG000121(gb|NP_249453)	Biofilm
PA3	VF0091	VFG000123(gb|NP_252231)	Biofilm
PA3	VF0091	VFG000122(gb|NP_252230)	Biofilm
PA3	VF0091	VFG000134(gb|NP_249454)	Biofilm
PA3	VF0091	VFG000126(gb|NP_252234)	Biofilm
PA3	VF0091	VFG000127(gb|NP_252235)	Biofilm
PA3	VF0091	VFG000131(gb|NP_252239)	Biofilm
PA3	VF0091	VFG000129(gb|NP_252237)	Biofilm
PA3	VF0091	VFG000130(gb|NP_252238)	Biofilm
PA3	VF0091	VFG000116(gb|NP_254170)	Biofilm
PA3	VF0091	VFG000132(gb|NP_252240)	Biofilm
PA3	VF0091	VFG000133(gb|NP_252241)	Biofilm
PA3	VF0091	VFG014893(gb|NP_254009)	Biofilm
PA3	VF0091	VFG000136(gb|NP_249456)	Biofilm
PA3	VF0091	VFG000124(gb|NP_252232)	Biofilm
PA3	VF0091	VFG000125(gb|NP_252233)	Biofilm
PA3	VF0091	VFG014950(gb|NP_249457)	Biofilm
PA3	VF0091	VFG014984(gb|NP_253136)	Biofilm
PA3	VF0091	VFG014997(gb|NP_252722)	Biofilm
PA3	VF0091	VFG015000(gb|NP_252339)	Biofilm
PA3	VF0091	VFG000135(gb|NP_249455)	Biofilm
PA3	VF0092	VFG000157(gb|NP_249535)	Exotoxin
PA3	VF0093	VFG000151(gb|NP_250121)	Biofilm
PA3	VF0093	VFG000154(gb|NP_250123)	Biofilm
PA3	VF0093	VFG000152(gb|NP_252167)	Biofilm
PA3	VF0093	VFG000153(gb|NP_252166)	Biofilm
PA3	VF0094	VFG044083(gb|NP_250948)	Nutritional/Metabolic factor
PA3	VF0094	VFG000162(gb|NP_251116)	Nutritional/Metabolic factor
PA3	VF0094	VFG015950(gb|NP_251075)	Nutritional/Metabolic factor
PA3	VF0094	VFG044081(gb|NP_250946)	Nutritional/Metabolic factor
PA3	VF0094	VFG000159(gb|NP_251076)	Nutritional/Metabolic factor
PA3	VF0094	VFG044082(gb|NP_250947)	Nutritional/Metabolic factor
PA3	VF0094	VFG016046(gb|NP_251103)	Nutritional/Metabolic factor
PA3	VF0094	VFG016087(gb|NP_251117)	Nutritional/Metabolic factor
PA3	VF0094	VFG016005(gb|NP_251085)	Nutritional/Metabolic factor
PA3	VF0094	VFG044087(gb|NP_251078)	Nutritional/Metabolic factor
PA3	VF0094	VFG016069(gb|NP_251115)	Nutritional/Metabolic factor
PA3	VF0094	VFG044085(gb|NP_251074)	Nutritional/Metabolic factor
PA3	VF0094	VFG044086(gb|NP_251077)	Nutritional/Metabolic factor
PA3	VF0094	VFG044084(gb|NP_251073)	Nutritional/Metabolic factor
PA3	VF0094	VFG044080(gb|NP_250945)	Nutritional/Metabolic factor
PA3	VF0094	VFG044079(gb|NP_250944)	Nutritional/Metabolic factor
PA3	VF0094	VFG016058(gb|NP_251114)	Nutritional/Metabolic factor
PA3	VF0094	VFG044088(gb|NP_251102)	Nutritional/Metabolic factor
PA3	VF0095	VFG001267(gb|NP_252913)	Nutritional/Metabolic factor
PA3	VF0095	VFG044097(gb|NP_252909)	Nutritional/Metabolic factor
PA3	VF0095	VFG000171(gb|NP_252921)	Nutritional/Metabolic factor
PA3	VF0095	VFG000170(gb|NP_252920)	Nutritional/Metabolic factor
PA3	VF0095	VFG000164(gb|NP_252911)	Nutritional/Metabolic factor
PA3	VF0095	VFG000165(gb|NP_252915)	Nutritional/Metabolic factor
PA3	VF0095	VFG000168(gb|NP_252918)	Nutritional/Metabolic factor
PA3	VF0095	VFG000166(gb|NP_252916)	Nutritional/Metabolic factor
PA3	VF0095	VFG000169(gb|NP_252919)	Nutritional/Metabolic factor
PA3	VF0095	VFG001268(gb|NP_252914)	Nutritional/Metabolic factor
PA3	VF0095	VFG001266(gb|NP_252912)	Nutritional/Metabolic factor
PA3	VF0095	VFG000167(gb|NP_252917)	Nutritional/Metabolic factor
PA3	VF0095	VFG044096(gb|NP_252908)	Nutritional/Metabolic factor
PA3	VF0100	VFG015551(gb|NP_248741)	Nutritional/Metabolic factor
PA3	VF0100	VFG015521(gb|NP_252906)	Nutritional/Metabolic factor
PA3	VF0100	VFG000172(gb|NP_252898)	Nutritional/Metabolic factor
PA3	VF0100	VFG015506(gb|NP_252900)	Nutritional/Metabolic factor
PA3	VF0100	VFG015518(gb|NP_252904)	Nutritional/Metabolic factor
PA3	VF0100	VFG015509(gb|NP_252901)	Nutritional/Metabolic factor
PA3	VF0100	VFG000173(gb|NP_252907)	Nutritional/Metabolic factor
PA3	VF0100	VFG015524(gb|NP_250590)	Nutritional/Metabolic factor
PA3	VF0100	VFG015515(gb|NP_252903)	Nutritional/Metabolic factor
PA3	VF0100	VFG015512(gb|NP_252902)	Nutritional/Metabolic factor
PA3	VF0273	VFG001263(gb|NP_250143)	Motility
PA3	VF0273	VFG014486(gb|NP_250133)	Motility
PA3	VF0273	VFG001253(gb|NP_249794)	Motility
PA3	VF0273	VFG014369(gb|NP_249789)	Motility
PA3	VF0273	VFG014473(gb|NP_250132)	Motility
PA3	VF0273	VFG014343(gb|NP_249787)	Motility
PA3	VF0273	VFG001254(gb|NP_249795)	Motility
PA3	VF0273	VFG001255(gb|NP_249796)	Motility
PA3	VF0273	VFG014655(gb|NP_252041)	Motility
PA3	VF0273	VFG001256(gb|NP_250134)	Motility
PA3	VF0273	VFG014629(gb|NP_250146)	Motility
PA3	VF0273	VFG001236(gb|NP_249769)	Motility
PA3	VF0273	VFG001242(gb|NP_249775)	Motility
PA3	VF0273	VFG001243(gb|NP_249776)	Motility
PA3	VF0273	VFG001244(gb|NP_249777)	Motility
PA3	VF0273	VFG001245(gb|NP_249778)	Motility
PA3	VF0273	VFG001246(gb|NP_249783)	Motility
PA3	VF0273	VFG001247(gb|NP_249785)	Motility
PA3	VF0273	VFG014642(gb|NP_252040)	Motility
PA3	VF0273	VFG001249(gb|NP_249790)	Motility
PA3	VF0273	VFG001250(gb|NP_249791)	Motility
PA3	VF0273	VFG001251(gb|NP_249792)	Motility
PA3	VF0273	VFG001252(gb|NP_249793)	Motility
PA3	VF0273	VFG014707(gb|NP_250151)	Motility
PA3	VF0273	VFG014720(gb|NP_250152)	Motility
PA3	VF0273	VFG014733(gb|NP_252216)	Motility
PA3	VF0273	VFG001248(gb|NP_249788)	Motility
PA3	VF0273	VFG001259(gb|NP_250137)	Motility
PA3	VF0273	VFG001260(gb|NP_250138)	Motility
PA3	VF0273	VFG001261(gb|NP_250139)	Motility
PA3	VF0273	VFG001262(gb|NP_250140)	Motility
PA3	VF0273	VFG001264(gb|NP_250144)	Motility
PA3	VF0273	VFG001265(gb|NP_250145)	Motility
PA3	VF0273	VFG001257(gb|NP_250135)	Motility
PA3	VF0273	VFG001258(gb|NP_250136)	Motility
PA3	VF0273	VFG001240(gb|NP_249773)	Motility
PA3	VF0273	VFG001241(gb|NP_249774)	Motility
PA3	VF0273	VFG014330(gb|NP_249786)	Motility
PA3	VF0273	VFG043012(gb|NP_250147)	Motility
PA3	VF0273	VFG043013(gb|NP_250148)	Motility
PA3	VF0273	VFG043016(gb|NP_250155)	Motility
PA3	VF0273	VFG043014(gb|NP_250149)	Motility
PA3	VF0273	VFG043015(gb|NP_250150)	Motility
PA3	VF0273	VFG014668(gb|NP_252042)	Motility
PA3	VF0273	VFG043017(gb|NP_252038)	Motility
PA3	VF0273	VFG043018(gb|NP_252039)	Motility
PA3	VF0273	VFG001239(gb|NP_249772)	Motility
PA3	VF0273	VFG014681(gb|NP_253640)	Motility
PA3	VF0273	VFG014694(gb|NP_253641)	Motility
PA3	VF0273	VFG001238(gb|NP_249771)	Motility
PA3	VF0273	VFG014304(gb|NP_249784)	Motility
PA3	VF0273	VFG001237(gb|NP_249770)	Motility
PA3	VF0273	VFG014148(gb|NP_249768)	Motility
PA3	VF0334	VFG002068(gb|NP_248772)	Effector delivery system
PA3	VF0334	VFG002075(gb|NP_248779)	Effector delivery system
PA3	VF0334	VFG002076(gb|NP_248780)	Effector delivery system
PA3	VF0334	VFG002077(gb|NP_248781)	Effector delivery system
PA3	VF0334	VFG002069(gb|NP_248773)	Effector delivery system
PA3	VF0334	VFG002070(gb|NP_248774)	Effector delivery system
PA3	VF0334	VFG002071(gb|NP_248775)	Effector delivery system
PA3	VF0334	VFG002072(gb|NP_248776)	Effector delivery system
PA3	VF0334	VFG002073(gb|NP_248777)	Effector delivery system
PA3	VF0334	VFG002074(gb|NP_248778)	Effector delivery system
PA3	VF0334	VFG002057(gb|NP_248761)	Effector delivery system
PA3	VF0334	VFG002058(gb|NP_248762)	Effector delivery system
PA3	VF0334	VFG002059(gb|NP_248763)	Effector delivery system
PA3	VF0334	VFG041010(gb|NP_248760)	Effector delivery system
PA3	VF0334	VFG041011(gb|NP_248785)	Effector delivery system
PA3	VF0334	VFG002060(gb|NP_248764)	Effector delivery system
PA3	VF0334	VFG002061(gb|NP_248765)	Effector delivery system
PA3	VF0334	VFG002062(gb|NP_248766)	Effector delivery system
PA3	VF0334	VFG002063(gb|NP_248767)	Effector delivery system
PA3	VF0334	VFG002064(gb|NP_248768)	Effector delivery system
PA3	VF0334	VFG002065(gb|NP_248769)	Effector delivery system
PA3	VF0334	VFG002066(gb|NP_248770)	Effector delivery system
PA3	VF0334	VFG002067(gb|NP_248771)	Effector delivery system
PA3	VF0853	VFG000148(gb|NP_248734)	Effector delivery system
PA3	VF0853	VFG000150(gb|NP_250881)	Effector delivery system
PA3	VF0853	VFG000147(gb|NP_252530)	Effector delivery system
PA3	VF0853	VFG015165(gb|WP_003134060)	Effector delivery system
PA3	VF0915	VFG051487(gb|NP_248953.1)	Effector delivery system
PA3	VF0943	VFG041019(gb|NP_250352)	Effector delivery system
PA3	VF0943	VFG041012(gb|NP_250202)	Effector delivery system
PA3	VF0943	VFG041013(gb|NP_250203)	Effector delivery system
PA3	VF0943	VFG041014(gb|NP_250347)	Effector delivery system
PA3	VF0943	VFG041015(gb|NP_250348)	Effector delivery system
PA3	VF0943	VFG041016(gb|NP_250349)	Effector delivery system
PA3	VF0943	VFG041017(gb|NP_250350)	Effector delivery system
PA3	VF0943	VFG041018(gb|NP_250351)	Effector delivery system
PA3	VF0943	VFG041020(gb|NP_250353)	Effector delivery system
PA3	VF0943	VFG041021(gb|NP_250354)	Effector delivery system
PA3	VF0943	VFG041022(gb|NP_250355)	Effector delivery system
PA3	VF0943	VFG041023(gb|NP_250356)	Effector delivery system
PA3	VF0943	VFG041024(gb|NP_250357)	Effector delivery system
PA3	VF0943	VFG041025(gb|NP_250358)	Effector delivery system
PA3	VF0943	VFG041026(gb|NP_250359)	Effector delivery system
PA3	VF0943	VFG041027(gb|NP_250360)	Effector delivery system
PA3	VF0943	VFG041028(gb|NP_250361)	Effector delivery system
PA3	VF0943	VFG041029(gb|NP_250362)	Effector delivery system
PA3	VF0944	VFG041031(gb|NP_251049)	Effector delivery system
PA3	VF0944	VFG041038(gb|NP_251056)	Effector delivery system
PA3	VF0944	VFG041033(gb|NP_251051)	Effector delivery system
PA3	VF0944	VFG041040(gb|NP_251058)	Effector delivery system
PA3	VF0944	VFG041041(gb|NP_251059)	Effector delivery system
PA3	VF0944	VFG041039(gb|NP_251057)	Effector delivery system
PA3	VF0944	VFG041034(gb|NP_251052)	Effector delivery system
PA3	VF0944	VFG041035(gb|NP_251053)	Effector delivery system
PA3	VF0944	VFG041042(gb|NP_251060)	Effector delivery system
PA3	VF0944	VFG041037(gb|NP_251055)	Effector delivery system
PA3	VF0944	VFG041045(gb|NP_251063)	Effector delivery system
PA3	VF0944	VFG041036(gb|NP_251054)	Effector delivery system
PA3	VF0944	VFG041043(gb|NP_251061)	Effector delivery system
PA3	VF1191	VFG050295(gb|NP_250646)	Adherence
PA3	VF1191	VFG050296(gb|NP_250645)	Adherence
PA3	VF1191	VFG050297(gb|NP_250644)	Adherence
PA3	VF1191	VFG050298(gb|NP_250643)	Adherence
PA3	VF1191	VFG050299(gb|NP_250642)	Adherence
PA3	VF1191	VFG050300(gb|NP_250641)	Adherence
PA3	VF1194	VFG041030(gb|NP_250535)	Effector delivery system
PA3	VF1194	VFG051483(gb|NP_251464.1)	Effector delivery system
PA3	VF1194	VFG041046(gb|NP_251392)	Effector delivery system
PA3	VF1194	VFG041047(gb|NP_252174)	Effector delivery system
PA3	VF1194	VFG051484(gb|NP_251374.1)	Effector delivery system
PA4	VF0082	VFG000114(gb|NP_253218)	Adherence
PA4	VF0082	VFG001215(gb|NP_253239)	Adherence
PA4	VF0082	VFG001216(gb|NP_253240)	Adherence
PA4	VF0082	VFG001217(gb|NP_252494)	Adherence
PA4	VF0082	VFG001218(gb|NP_253727)	Adherence
PA4	VF0082	VFG001219(gb|NP_253728)	Adherence
PA4	VF0082	VFG001220(gb|NP_253729)	Adherence
PA4	VF0082	VFG001221(gb|NP_253730)	Adherence
PA4	VF0082	VFG001222(gb|NP_253731)	Adherence
PA4	VF0082	VFG001223(gb|NP_249086)	Adherence
PA4	VF0082	VFG001224(gb|NP_249087)	Adherence
PA4	VF0082	VFG001225(gb|NP_249099)	Adherence
PA4	VF0082	VFG001226(gb|NP_249100)	Adherence
PA4	VF0082	VFG001227(gb|NP_249101)	Adherence
PA4	VF0082	VFG001228(gb|NP_249102)	Adherence
PA4	VF0082	VFG001229(gb|NP_249103)	Adherence
PA4	VF0082	VFG001230(gb|NP_251805)	Adherence
PA4	VF0082	VFG001231(gb|NP_249104)	Adherence
PA4	VF0082	VFG001232(gb|NP_249105)	Adherence
PA4	VF0082	VFG001233(gb|NP_249106)	Adherence
PA4	VF0082	VFG001234(gb|NP_249107)	Adherence
PA4	VF0082	VFG001207(gb|NP_253241)	Adherence
PA4	VF0082	VFG001208(gb|NP_253242)	Adherence
PA4	VF0082	VFG001209(gb|NP_253243)	Adherence
PA4	VF0082	VFG001211(gb|NP_253245)	Adherence
PA4	VF0082	VFG001212(gb|NP_253246)	Adherence
PA4	VF0082	VFG001213(gb|NP_253236)	Adherence
PA4	VF0082	VFG001214(gb|NP_253237)	Adherence
PA4	VF0082	VFG042738(gb|NP_253646)	Adherence
PA4	VF0082	VFG042739(gb|NP_254019)	Adherence
PA4	VF0082	VFG001235(gb|NP_249108)	Adherence
PA4	VF0082	VFG042735(gb|NP_250513)	Adherence
PA4	VF0082	VFG013948(gb|NP_251650)	Adherence
PA4	VF0082	VFG042734(gb|NP_249343)	Adherence
PA4	VF0082	VFG043648(gb|NP_252312)	Adherence
PA4	VF0082	VFG042736(gb|NP_253152)	Adherence
PA4	VF0083	VFG000188(gb|NP_250384)	Effector delivery system
PA4	VF0083	VFG000189(gb|NP_250385)	Effector delivery system
PA4	VF0083	VFG000187(gb|NP_250383)	Effector delivery system
PA4	VF0083	VFG000198(gb|NP_250394)	Effector delivery system
PA4	VF0083	VFG000216(gb|NP_250412)	Effector delivery system
PA4	VF0083	VFG000190(gb|NP_250386)	Effector delivery system
PA4	VF0083	VFG000206(gb|NP_250402)	Effector delivery system
PA4	VF0083	VFG000207(gb|NP_250403)	Effector delivery system
PA4	VF0083	VFG000205(gb|NP_250401)	Effector delivery system
PA4	VF0083	VFG000191(gb|NP_250387)	Effector delivery system
PA4	VF0083	VFG000214(gb|NP_250410)	Effector delivery system
PA4	VF0083	VFG000208(gb|NP_250404)	Effector delivery system
PA4	VF0083	VFG000215(gb|NP_250411)	Effector delivery system
PA4	VF0083	VFG000210(gb|NP_250406)	Effector delivery system
PA4	VF0083	VFG000212(gb|NP_250408)	Effector delivery system
PA4	VF0083	VFG000213(gb|NP_250409)	Effector delivery system
PA4	VF0083	VFG000197(gb|NP_250393)	Effector delivery system
PA4	VF0083	VFG000209(gb|NP_250405)	Effector delivery system
PA4	VF0083	VFG000199(gb|NP_250395)	Effector delivery system
PA4	VF0083	VFG000193(gb|NP_250389)	Effector delivery system
PA4	VF0083	VFG000194(gb|NP_250390)	Effector delivery system
PA4	VF0083	VFG000200(gb|NP_250396)	Effector delivery system
PA4	VF0083	VFG000217(gb|NP_250413)	Effector delivery system
PA4	VF0083	VFG000204(gb|NP_250400)	Effector delivery system
PA4	VF0083	VFG000186(gb|NP_250382)	Effector delivery system
PA4	VF0083	VFG000185(gb|NP_250381)	Effector delivery system
PA4	VF0083	VFG000192(gb|NP_250388)	Effector delivery system
PA4	VF0083	VFG042140(gb|NP_252531)	Effector delivery system
PA4	VF0083	VFG000219(gb|NP_250415)	Effector delivery system
PA4	VF0083	VFG000211(gb|NP_250407)	Effector delivery system
PA4	VF0083	VFG000202(gb|NP_250398)	Effector delivery system
PA4	VF0083	VFG000220(gb|NP_250416)	Effector delivery system
PA4	VF0083	VFG000196(gb|NP_250392)	Effector delivery system
PA4	VF0083	VFG000203(gb|NP_250399)	Effector delivery system
PA4	VF0083	VFG000195(gb|NP_250391)	Effector delivery system
PA4	VF0083	VFG000218(gb|NP_250414)	Effector delivery system
PA4	VF0083	VFG000201(gb|NP_250397)	Effector delivery system
PA4	VF0084	VFG000179(gb|NP_251790)	Effector delivery system
PA4	VF0084	VFG000181(gb|NP_251792)	Effector delivery system
PA4	VF0084	VFG000176(gb|NP_251787)	Effector delivery system
PA4	VF0084	VFG000180(gb|NP_251791)	Effector delivery system
PA4	VF0084	VFG000184(gb|NP_251795)	Effector delivery system
PA4	VF0084	VFG000182(gb|NP_251793)	Effector delivery system
PA4	VF0084	VFG000183(gb|NP_251794)	Effector delivery system
PA4	VF0084	VFG000177(gb|NP_251788)	Effector delivery system
PA4	VF0084	VFG000178(gb|NP_251789)	Effector delivery system
PA4	VF0084	VFG000175(gb|NP_251786)	Effector delivery system
PA4	VF0084	VFG000174(gb|NP_251785)	Effector delivery system
PA4	VF0085	VFG000139(gb|NP_253697)	Immune modulation
PA4	VF0085	VFG000140(gb|NP_253696)	Immune modulation
PA4	VF0085	VFG000141(gb|NP_253675)	Immune modulation
PA4	VF0085	VFG000142(gb|NP_253698)	Immune modulation
PA4	VF0085	VFG000143(gb|NP_253699)	Immune modulation
PA4	VF0085	VFG014117(gb|NP_251831)	Immune modulation
PA4	VF0086	VFG000115(gb|NP_249839)	Exotoxin
PA4	VF0087	VFG000146(gb|NP_252413)	Effector delivery system
PA4	VF0088	VFG000145(gb|NP_250562)	Effector delivery system
PA4	VF0089	VFG015045(gb|NP_249821)	Immune modulation
PA4	VF0089	VFG000155(gb|NP_252168)	Immune modulation
PA4	VF0089	VFG000156(gb|NP_252169)	Immune modulation
PA4	VF0090	VFG000144(gb|NP_249940)	Exoenzyme
PA4	VF0091	VFG000120(gb|NP_253949)	Biofilm
PA4	VF0091	VFG000126(gb|NP_252234)	Biofilm
PA4	VF0091	VFG000118(gb|NP_253942)	Biofilm
PA4	VF0091	VFG000119(gb|NP_253948)	Biofilm
PA4	VF0091	VFG000129(gb|NP_252237)	Biofilm
PA4	VF0091	VFG000121(gb|NP_249453)	Biofilm
PA4	VF0091	VFG000128(gb|NP_252236)	Biofilm
PA4	VF0091	VFG000123(gb|NP_252231)	Biofilm
PA4	VF0091	VFG000124(gb|NP_252232)	Biofilm
PA4	VF0091	VFG000122(gb|NP_252230)	Biofilm
PA4	VF0091	VFG000134(gb|NP_249454)	Biofilm
PA4	VF0091	VFG000127(gb|NP_252235)	Biofilm
PA4	VF0091	VFG000131(gb|NP_252239)	Biofilm
PA4	VF0091	VFG000132(gb|NP_252240)	Biofilm
PA4	VF0091	VFG000133(gb|NP_252241)	Biofilm
PA4	VF0091	VFG000125(gb|NP_252233)	Biofilm
PA4	VF0091	VFG014893(gb|NP_254009)	Biofilm
PA4	VF0091	VFG000116(gb|NP_254170)	Biofilm
PA4	VF0091	VFG000136(gb|NP_249456)	Biofilm
PA4	VF0091	VFG014984(gb|NP_253136)	Biofilm
PA4	VF0091	VFG014997(gb|NP_252722)	Biofilm
PA4	VF0091	VFG014950(gb|NP_249457)	Biofilm
PA4	VF0091	VFG000130(gb|NP_252238)	Biofilm
PA4	VF0091	VFG000135(gb|NP_249455)	Biofilm
PA4	VF0091	VFG015000(gb|NP_252339)	Biofilm
PA4	VF0092	VFG000157(gb|NP_249535)	Exotoxin
PA4	VF0093	VFG000151(gb|NP_250121)	Biofilm
PA4	VF0093	VFG000153(gb|NP_252166)	Biofilm
PA4	VF0093	VFG000154(gb|NP_250123)	Biofilm
PA4	VF0093	VFG000152(gb|NP_252167)	Biofilm
PA4	VF0094	VFG000162(gb|NP_251116)	Nutritional/Metabolic factor
PA4	VF0094	VFG015950(gb|NP_251075)	Nutritional/Metabolic factor
PA4	VF0094	VFG044082(gb|NP_250947)	Nutritional/Metabolic factor
PA4	VF0094	VFG016046(gb|NP_251103)	Nutritional/Metabolic factor
PA4	VF0094	VFG044083(gb|NP_250948)	Nutritional/Metabolic factor
PA4	VF0094	VFG044081(gb|NP_250946)	Nutritional/Metabolic factor
PA4	VF0094	VFG016069(gb|NP_251115)	Nutritional/Metabolic factor
PA4	VF0094	VFG015994(gb|NP_251084)	Nutritional/Metabolic factor
PA4	VF0094	VFG016005(gb|NP_251085)	Nutritional/Metabolic factor
PA4	VF0094	VFG044088(gb|NP_251102)	Nutritional/Metabolic factor
PA4	VF0094	VFG044079(gb|NP_250944)	Nutritional/Metabolic factor
PA4	VF0094	VFG044084(gb|NP_251073)	Nutritional/Metabolic factor
PA4	VF0094	VFG044085(gb|NP_251074)	Nutritional/Metabolic factor
PA4	VF0094	VFG016058(gb|NP_251114)	Nutritional/Metabolic factor
PA4	VF0094	VFG044080(gb|NP_250945)	Nutritional/Metabolic factor
PA4	VF0095	VFG000170(gb|NP_252920)	Nutritional/Metabolic factor
PA4	VF0095	VFG000171(gb|NP_252921)	Nutritional/Metabolic factor
PA4	VF0095	VFG000169(gb|NP_252919)	Nutritional/Metabolic factor
PA4	VF0095	VFG001267(gb|NP_252913)	Nutritional/Metabolic factor
PA4	VF0095	VFG000164(gb|NP_252911)	Nutritional/Metabolic factor
PA4	VF0095	VFG000165(gb|NP_252915)	Nutritional/Metabolic factor
PA4	VF0095	VFG000166(gb|NP_252916)	Nutritional/Metabolic factor
PA4	VF0095	VFG001268(gb|NP_252914)	Nutritional/Metabolic factor
PA4	VF0095	VFG000168(gb|NP_252918)	Nutritional/Metabolic factor
PA4	VF0095	VFG001266(gb|NP_252912)	Nutritional/Metabolic factor
PA4	VF0095	VFG044096(gb|NP_252908)	Nutritional/Metabolic factor
PA4	VF0095	VFG000167(gb|NP_252917)	Nutritional/Metabolic factor
PA4	VF0100	VFG000172(gb|NP_252898)	Nutritional/Metabolic factor
PA4	VF0100	VFG015542(gb|NP_252905)	Nutritional/Metabolic factor
PA4	VF0100	VFG015551(gb|NP_248741)	Nutritional/Metabolic factor
PA4	VF0100	VFG015506(gb|NP_252900)	Nutritional/Metabolic factor
PA4	VF0100	VFG000173(gb|NP_252907)	Nutritional/Metabolic factor
PA4	VF0100	VFG015512(gb|NP_252902)	Nutritional/Metabolic factor
PA4	VF0100	VFG015515(gb|NP_252903)	Nutritional/Metabolic factor
PA4	VF0100	VFG015527(gb|NP_250591)	Nutritional/Metabolic factor
PA4	VF0100	VFG015518(gb|NP_252904)	Nutritional/Metabolic factor
PA4	VF0100	VFG015524(gb|NP_250590)	Nutritional/Metabolic factor
PA4	VF0100	VFG015509(gb|NP_252901)	Nutritional/Metabolic factor
PA4	VF0273	VFG001262(gb|NP_250140)	Motility
PA4	VF0273	VFG001263(gb|NP_250143)	Motility
PA4	VF0273	VFG014486(gb|NP_250133)	Motility
PA4	VF0273	VFG014369(gb|NP_249789)	Motility
PA4	VF0273	VFG001255(gb|NP_249796)	Motility
PA4	VF0273	VFG014473(gb|NP_250132)	Motility
PA4	VF0273	VFG014343(gb|NP_249787)	Motility
PA4	VF0273	VFG014629(gb|NP_250146)	Motility
PA4	VF0273	VFG001254(gb|NP_249795)	Motility
PA4	VF0273	VFG001256(gb|NP_250134)	Motility
PA4	VF0273	VFG001236(gb|NP_249769)	Motility
PA4	VF0273	VFG001237(gb|NP_249770)	Motility
PA4	VF0273	VFG001243(gb|NP_249776)	Motility
PA4	VF0273	VFG001244(gb|NP_249777)	Motility
PA4	VF0273	VFG001245(gb|NP_249778)	Motility
PA4	VF0273	VFG001246(gb|NP_249783)	Motility
PA4	VF0273	VFG001247(gb|NP_249785)	Motility
PA4	VF0273	VFG014642(gb|NP_252040)	Motility
PA4	VF0273	VFG001250(gb|NP_249791)	Motility
PA4	VF0273	VFG001251(gb|NP_249792)	Motility
PA4	VF0273	VFG001252(gb|NP_249793)	Motility
PA4	VF0273	VFG014707(gb|NP_250151)	Motility
PA4	VF0273	VFG014720(gb|NP_250152)	Motility
PA4	VF0273	VFG014733(gb|NP_252216)	Motility
PA4	VF0273	VFG001248(gb|NP_249788)	Motility
PA4	VF0273	VFG001249(gb|NP_249790)	Motility
PA4	VF0273	VFG001259(gb|NP_250137)	Motility
PA4	VF0273	VFG001260(gb|NP_250138)	Motility
PA4	VF0273	VFG001261(gb|NP_250139)	Motility
PA4	VF0273	VFG043014(gb|NP_250149)	Motility
PA4	VF0273	VFG001264(gb|NP_250144)	Motility
PA4	VF0273	VFG001265(gb|NP_250145)	Motility
PA4	VF0273	VFG001257(gb|NP_250135)	Motility
PA4	VF0273	VFG001258(gb|NP_250136)	Motility
PA4	VF0273	VFG001241(gb|NP_249774)	Motility
PA4	VF0273	VFG001242(gb|NP_249775)	Motility
PA4	VF0273	VFG014330(gb|NP_249786)	Motility
PA4	VF0273	VFG043012(gb|NP_250147)	Motility
PA4	VF0273	VFG043013(gb|NP_250148)	Motility
PA4	VF0273	VFG043015(gb|NP_250150)	Motility
PA4	VF0273	VFG043016(gb|NP_250155)	Motility
PA4	VF0273	VFG014668(gb|NP_252042)	Motility
PA4	VF0273	VFG043017(gb|NP_252038)	Motility
PA4	VF0273	VFG043018(gb|NP_252039)	Motility
PA4	VF0273	VFG014655(gb|NP_252041)	Motility
PA4	VF0273	VFG001239(gb|NP_249772)	Motility
PA4	VF0273	VFG014681(gb|NP_253640)	Motility
PA4	VF0273	VFG014694(gb|NP_253641)	Motility
PA4	VF0273	VFG014304(gb|NP_249784)	Motility
PA4	VF0273	VFG001238(gb|NP_249771)	Motility
PA4	VF0273	VFG001240(gb|NP_249773)	Motility
PA4	VF0273	VFG014148(gb|NP_249768)	Motility
PA4	VF0334	VFG002077(gb|NP_248781)	Effector delivery system
PA4	VF0334	VFG002069(gb|NP_248773)	Effector delivery system
PA4	VF0334	VFG002068(gb|NP_248772)	Effector delivery system
PA4	VF0334	VFG002074(gb|NP_248778)	Effector delivery system
PA4	VF0334	VFG002075(gb|NP_248779)	Effector delivery system
PA4	VF0334	VFG002076(gb|NP_248780)	Effector delivery system
PA4	VF0334	VFG002059(gb|NP_248763)	Effector delivery system
PA4	VF0334	VFG002070(gb|NP_248774)	Effector delivery system
PA4	VF0334	VFG002071(gb|NP_248775)	Effector delivery system
PA4	VF0334	VFG002072(gb|NP_248776)	Effector delivery system
PA4	VF0334	VFG002073(gb|NP_248777)	Effector delivery system
PA4	VF0334	VFG002057(gb|NP_248761)	Effector delivery system
PA4	VF0334	VFG002058(gb|NP_248762)	Effector delivery system
PA4	VF0334	VFG041010(gb|NP_248760)	Effector delivery system
PA4	VF0334	VFG002060(gb|NP_248764)	Effector delivery system
PA4	VF0334	VFG002061(gb|NP_248765)	Effector delivery system
PA4	VF0334	VFG002062(gb|NP_248766)	Effector delivery system
PA4	VF0334	VFG002063(gb|NP_248767)	Effector delivery system
PA4	VF0334	VFG002064(gb|NP_248768)	Effector delivery system
PA4	VF0334	VFG002065(gb|NP_248769)	Effector delivery system
PA4	VF0334	VFG002066(gb|NP_248770)	Effector delivery system
PA4	VF0334	VFG002067(gb|NP_248771)	Effector delivery system
PA4	VF0334	VFG041011(gb|NP_248785)	Effector delivery system
PA4	VF0853	VFG000148(gb|NP_248734)	Effector delivery system
PA4	VF0853	VFG015165(gb|WP_003134060)	Effector delivery system
PA4	VF0915	VFG051487(gb|NP_248953.1)	Effector delivery system
PA4	VF0943	VFG041012(gb|NP_250202)	Effector delivery system
PA4	VF0943	VFG041013(gb|NP_250203)	Effector delivery system
PA4	VF0943	VFG041014(gb|NP_250347)	Effector delivery system
PA4	VF0943	VFG041015(gb|NP_250348)	Effector delivery system
PA4	VF0943	VFG041016(gb|NP_250349)	Effector delivery system
PA4	VF0943	VFG041017(gb|NP_250350)	Effector delivery system
PA4	VF0943	VFG041018(gb|NP_250351)	Effector delivery system
PA4	VF0943	VFG041019(gb|NP_250352)	Effector delivery system
PA4	VF0943	VFG041020(gb|NP_250353)	Effector delivery system
PA4	VF0943	VFG041021(gb|NP_250354)	Effector delivery system
PA4	VF0943	VFG041022(gb|NP_250355)	Effector delivery system
PA4	VF0943	VFG041023(gb|NP_250356)	Effector delivery system
PA4	VF0943	VFG041024(gb|NP_250357)	Effector delivery system
PA4	VF0943	VFG041025(gb|NP_250358)	Effector delivery system
PA4	VF0943	VFG041026(gb|NP_250359)	Effector delivery system
PA4	VF0943	VFG041028(gb|NP_250361)	Effector delivery system
PA4	VF0943	VFG041027(gb|NP_250360)	Effector delivery system
PA4	VF0943	VFG041029(gb|NP_250362)	Effector delivery system
PA4	VF0944	VFG041031(gb|NP_251049)	Effector delivery system
PA4	VF0944	VFG041032(gb|NP_251050)	Effector delivery system
PA4	VF0944	VFG041038(gb|NP_251056)	Effector delivery system
PA4	VF0944	VFG041033(gb|NP_251051)	Effector delivery system
PA4	VF0944	VFG041040(gb|NP_251058)	Effector delivery system
PA4	VF0944	VFG041041(gb|NP_251059)	Effector delivery system
PA4	VF0944	VFG041039(gb|NP_251057)	Effector delivery system
PA4	VF0944	VFG041042(gb|NP_251060)	Effector delivery system
PA4	VF0944	VFG041034(gb|NP_251052)	Effector delivery system
PA4	VF0944	VFG041035(gb|NP_251053)	Effector delivery system
PA4	VF0944	VFG041037(gb|NP_251055)	Effector delivery system
PA4	VF0944	VFG041043(gb|NP_251061)	Effector delivery system
PA4	VF0944	VFG041036(gb|NP_251054)	Effector delivery system
PA4	VF1191	VFG050298(gb|NP_250643)	Adherence
PA4	VF1191	VFG050295(gb|NP_250646)	Adherence
PA4	VF1191	VFG050296(gb|NP_250645)	Adherence
PA4	VF1191	VFG050297(gb|NP_250644)	Adherence
PA4	VF1191	VFG050299(gb|NP_250642)	Adherence
PA4	VF1191	VFG050300(gb|NP_250641)	Adherence
PA4	VF1194	VFG041030(gb|NP_250535)	Effector delivery system
PA4	VF1194	VFG051483(gb|NP_251464.1)	Effector delivery system
PA4	VF1194	VFG051484(gb|NP_251374.1)	Effector delivery system
PA4	VF1194	VFG041046(gb|NP_251392)	Effector delivery system
PA4	VF1194	VFG041047(gb|NP_252174)	Effector delivery system
PA4	VF1194	VFG051485(gb|NP_248783.1)	Effector delivery system
PA4	VF1350	VFG051488(gb|NP_253776.1)	Effector delivery system
PA5	VF0082	VFG000114(gb|NP_253218)	Adherence
PA5	VF0082	VFG001215(gb|NP_253239)	Adherence
PA5	VF0082	VFG001216(gb|NP_253240)	Adherence
PA5	VF0082	VFG001217(gb|NP_252494)	Adherence
PA5	VF0082	VFG001218(gb|NP_253727)	Adherence
PA5	VF0082	VFG001219(gb|NP_253728)	Adherence
PA5	VF0082	VFG001220(gb|NP_253729)	Adherence
PA5	VF0082	VFG001221(gb|NP_253730)	Adherence
PA5	VF0082	VFG001222(gb|NP_253731)	Adherence
PA5	VF0082	VFG001223(gb|NP_249086)	Adherence
PA5	VF0082	VFG001224(gb|NP_249087)	Adherence
PA5	VF0082	VFG001225(gb|NP_249099)	Adherence
PA5	VF0082	VFG001226(gb|NP_249100)	Adherence
PA5	VF0082	VFG001227(gb|NP_249101)	Adherence
PA5	VF0082	VFG001228(gb|NP_249102)	Adherence
PA5	VF0082	VFG001229(gb|NP_249103)	Adherence
PA5	VF0082	VFG001230(gb|NP_251805)	Adherence
PA5	VF0082	VFG001231(gb|NP_249104)	Adherence
PA5	VF0082	VFG001232(gb|NP_249105)	Adherence
PA5	VF0082	VFG001233(gb|NP_249106)	Adherence
PA5	VF0082	VFG001207(gb|NP_253241)	Adherence
PA5	VF0082	VFG001208(gb|NP_253242)	Adherence
PA5	VF0082	VFG001209(gb|NP_253243)	Adherence
PA5	VF0082	VFG001211(gb|NP_253245)	Adherence
PA5	VF0082	VFG001212(gb|NP_253246)	Adherence
PA5	VF0082	VFG001213(gb|NP_253236)	Adherence
PA5	VF0082	VFG001214(gb|NP_253237)	Adherence
PA5	VF0082	VFG042738(gb|NP_253646)	Adherence
PA5	VF0082	VFG042739(gb|NP_254019)	Adherence
PA5	VF0082	VFG001234(gb|NP_249107)	Adherence
PA5	VF0082	VFG001235(gb|NP_249108)	Adherence
PA5	VF0082	VFG042735(gb|NP_250513)	Adherence
PA5	VF0082	VFG013948(gb|NP_251650)	Adherence
PA5	VF0082	VFG043648(gb|NP_252312)	Adherence
PA5	VF0082	VFG042736(gb|NP_253152)	Adherence
PA5	VF0082	VFG042734(gb|NP_249343)	Adherence
PA5	VF0083	VFG000188(gb|NP_250384)	Effector delivery system
PA5	VF0083	VFG000190(gb|NP_250386)	Effector delivery system
PA5	VF0083	VFG000197(gb|NP_250393)	Effector delivery system
PA5	VF0083	VFG000189(gb|NP_250385)	Effector delivery system
PA5	VF0083	VFG000206(gb|NP_250402)	Effector delivery system
PA5	VF0083	VFG000204(gb|NP_250400)	Effector delivery system
PA5	VF0083	VFG000205(gb|NP_250401)	Effector delivery system
PA5	VF0083	VFG000191(gb|NP_250387)	Effector delivery system
PA5	VF0083	VFG000214(gb|NP_250410)	Effector delivery system
PA5	VF0083	VFG000207(gb|NP_250403)	Effector delivery system
PA5	VF0083	VFG000208(gb|NP_250404)	Effector delivery system
PA5	VF0083	VFG000215(gb|NP_250411)	Effector delivery system
PA5	VF0083	VFG000216(gb|NP_250412)	Effector delivery system
PA5	VF0083	VFG000195(gb|NP_250391)	Effector delivery system
PA5	VF0083	VFG000212(gb|NP_250408)	Effector delivery system
PA5	VF0083	VFG000213(gb|NP_250409)	Effector delivery system
PA5	VF0083	VFG000209(gb|NP_250405)	Effector delivery system
PA5	VF0083	VFG042140(gb|NP_252531)	Effector delivery system
PA5	VF0083	VFG000198(gb|NP_250394)	Effector delivery system
PA5	VF0083	VFG000217(gb|NP_250413)	Effector delivery system
PA5	VF0083	VFG000194(gb|NP_250390)	Effector delivery system
PA5	VF0083	VFG000203(gb|NP_250399)	Effector delivery system
PA5	VF0083	VFG000210(gb|NP_250406)	Effector delivery system
PA5	VF0083	VFG000193(gb|NP_250389)	Effector delivery system
PA5	VF0083	VFG000187(gb|NP_250383)	Effector delivery system
PA5	VF0083	VFG000196(gb|NP_250392)	Effector delivery system
PA5	VF0083	VFG000185(gb|NP_250381)	Effector delivery system
PA5	VF0083	VFG000192(gb|NP_250388)	Effector delivery system
PA5	VF0083	VFG000199(gb|NP_250395)	Effector delivery system
PA5	VF0083	VFG000211(gb|NP_250407)	Effector delivery system
PA5	VF0083	VFG000186(gb|NP_250382)	Effector delivery system
PA5	VF0083	VFG000219(gb|NP_250415)	Effector delivery system
PA5	VF0083	VFG000202(gb|NP_250398)	Effector delivery system
PA5	VF0083	VFG000220(gb|NP_250416)	Effector delivery system
PA5	VF0083	VFG000200(gb|NP_250396)	Effector delivery system
PA5	VF0083	VFG000218(gb|NP_250414)	Effector delivery system
PA5	VF0083	VFG000201(gb|NP_250397)	Effector delivery system
PA5	VF0084	VFG000179(gb|NP_251790)	Effector delivery system
PA5	VF0084	VFG000180(gb|NP_251791)	Effector delivery system
PA5	VF0084	VFG000184(gb|NP_251795)	Effector delivery system
PA5	VF0084	VFG000181(gb|NP_251792)	Effector delivery system
PA5	VF0084	VFG000182(gb|NP_251793)	Effector delivery system
PA5	VF0084	VFG000176(gb|NP_251787)	Effector delivery system
PA5	VF0084	VFG000183(gb|NP_251794)	Effector delivery system
PA5	VF0084	VFG000178(gb|NP_251789)	Effector delivery system
PA5	VF0084	VFG000175(gb|NP_251786)	Effector delivery system
PA5	VF0084	VFG000177(gb|NP_251788)	Effector delivery system
PA5	VF0084	VFG000174(gb|NP_251785)	Effector delivery system
PA5	VF0085	VFG000139(gb|NP_253697)	Immune modulation
PA5	VF0085	VFG000141(gb|NP_253675)	Immune modulation
PA5	VF0085	VFG000140(gb|NP_253696)	Immune modulation
PA5	VF0085	VFG000142(gb|NP_253698)	Immune modulation
PA5	VF0085	VFG000143(gb|NP_253699)	Immune modulation
PA5	VF0085	VFG014117(gb|NP_251831)	Immune modulation
PA5	VF0086	VFG000115(gb|NP_249839)	Exotoxin
PA5	VF0087	VFG000146(gb|NP_252413)	Effector delivery system
PA5	VF0088	VFG000145(gb|NP_250562)	Effector delivery system
PA5	VF0089	VFG015045(gb|NP_249821)	Immune modulation
PA5	VF0089	VFG000155(gb|NP_252168)	Immune modulation
PA5	VF0089	VFG000156(gb|NP_252169)	Immune modulation
PA5	VF0090	VFG000144(gb|NP_249940)	Exoenzyme
PA5	VF0091	VFG000120(gb|NP_253949)	Biofilm
PA5	VF0091	VFG000118(gb|NP_253942)	Biofilm
PA5	VF0091	VFG000119(gb|NP_253948)	Biofilm
PA5	VF0091	VFG000121(gb|NP_249453)	Biofilm
PA5	VF0091	VFG000128(gb|NP_252236)	Biofilm
PA5	VF0091	VFG000122(gb|NP_252230)	Biofilm
PA5	VF0091	VFG000123(gb|NP_252231)	Biofilm
PA5	VF0091	VFG000124(gb|NP_252232)	Biofilm
PA5	VF0091	VFG000134(gb|NP_249454)	Biofilm
PA5	VF0091	VFG000126(gb|NP_252234)	Biofilm
PA5	VF0091	VFG000127(gb|NP_252235)	Biofilm
PA5	VF0091	VFG000136(gb|NP_249456)	Biofilm
PA5	VF0091	VFG000132(gb|NP_252240)	Biofilm
PA5	VF0091	VFG000129(gb|NP_252237)	Biofilm
PA5	VF0091	VFG000130(gb|NP_252238)	Biofilm
PA5	VF0091	VFG000131(gb|NP_252239)	Biofilm
PA5	VF0091	VFG000116(gb|NP_254170)	Biofilm
PA5	VF0091	VFG000133(gb|NP_252241)	Biofilm
PA5	VF0091	VFG014893(gb|NP_254009)	Biofilm
PA5	VF0091	VFG000135(gb|NP_249455)	Biofilm
PA5	VF0091	VFG000125(gb|NP_252233)	Biofilm
PA5	VF0091	VFG014950(gb|NP_249457)	Biofilm
PA5	VF0091	VFG014984(gb|NP_253136)	Biofilm
PA5	VF0091	VFG014997(gb|NP_252722)	Biofilm
PA5	VF0091	VFG015000(gb|NP_252339)	Biofilm
PA5	VF0092	VFG000157(gb|NP_249535)	Exotoxin
PA5	VF0093	VFG000153(gb|NP_252166)	Biofilm
PA5	VF0093	VFG000152(gb|NP_252167)	Biofilm
PA5	VF0093	VFG000151(gb|NP_250121)	Biofilm
PA5	VF0093	VFG000154(gb|NP_250123)	Biofilm
PA5	VF0094	VFG000162(gb|NP_251116)	Nutritional/Metabolic factor
PA5	VF0094	VFG044083(gb|NP_250948)	Nutritional/Metabolic factor
PA5	VF0094	VFG044081(gb|NP_250946)	Nutritional/Metabolic factor
PA5	VF0094	VFG016046(gb|NP_251103)	Nutritional/Metabolic factor
PA5	VF0094	VFG044084(gb|NP_251073)	Nutritional/Metabolic factor
PA5	VF0094	VFG044082(gb|NP_250947)	Nutritional/Metabolic factor
PA5	VF0094	VFG044080(gb|NP_250945)	Nutritional/Metabolic factor
PA5	VF0094	VFG015994(gb|NP_251084)	Nutritional/Metabolic factor
PA5	VF0094	VFG016005(gb|NP_251085)	Nutritional/Metabolic factor
PA5	VF0094	VFG016069(gb|NP_251115)	Nutritional/Metabolic factor
PA5	VF0094	VFG015950(gb|NP_251075)	Nutritional/Metabolic factor
PA5	VF0094	VFG044088(gb|NP_251102)	Nutritional/Metabolic factor
PA5	VF0094	VFG016058(gb|NP_251114)	Nutritional/Metabolic factor
PA5	VF0094	VFG044085(gb|NP_251074)	Nutritional/Metabolic factor
PA5	VF0094	VFG044079(gb|NP_250944)	Nutritional/Metabolic factor
PA5	VF0095	VFG000169(gb|NP_252919)	Nutritional/Metabolic factor
PA5	VF0095	VFG000164(gb|NP_252911)	Nutritional/Metabolic factor
PA5	VF0095	VFG000171(gb|NP_252921)	Nutritional/Metabolic factor
PA5	VF0095	VFG000170(gb|NP_252920)	Nutritional/Metabolic factor
PA5	VF0095	VFG001268(gb|NP_252914)	Nutritional/Metabolic factor
PA5	VF0095	VFG000165(gb|NP_252915)	Nutritional/Metabolic factor
PA5	VF0095	VFG044096(gb|NP_252908)	Nutritional/Metabolic factor
PA5	VF0095	VFG000166(gb|NP_252916)	Nutritional/Metabolic factor
PA5	VF0095	VFG001267(gb|NP_252913)	Nutritional/Metabolic factor
PA5	VF0095	VFG001266(gb|NP_252912)	Nutritional/Metabolic factor
PA5	VF0095	VFG000168(gb|NP_252918)	Nutritional/Metabolic factor
PA5	VF0095	VFG000167(gb|NP_252917)	Nutritional/Metabolic factor
PA5	VF0100	VFG015542(gb|NP_252905)	Nutritional/Metabolic factor
PA5	VF0100	VFG015551(gb|NP_248741)	Nutritional/Metabolic factor
PA5	VF0100	VFG000172(gb|NP_252898)	Nutritional/Metabolic factor
PA5	VF0100	VFG000173(gb|NP_252907)	Nutritional/Metabolic factor
PA5	VF0100	VFG015518(gb|NP_252904)	Nutritional/Metabolic factor
PA5	VF0100	VFG015506(gb|NP_252900)	Nutritional/Metabolic factor
PA5	VF0100	VFG015524(gb|NP_250590)	Nutritional/Metabolic factor
PA5	VF0100	VFG015527(gb|NP_250591)	Nutritional/Metabolic factor
PA5	VF0100	VFG015509(gb|NP_252901)	Nutritional/Metabolic factor
PA5	VF0100	VFG015515(gb|NP_252903)	Nutritional/Metabolic factor
PA5	VF0100	VFG015512(gb|NP_252902)	Nutritional/Metabolic factor
PA5	VF0273	VFG014369(gb|NP_249789)	Motility
PA5	VF0273	VFG014486(gb|NP_250133)	Motility
PA5	VF0273	VFG001263(gb|NP_250143)	Motility
PA5	VF0273	VFG014473(gb|NP_250132)	Motility
PA5	VF0273	VFG014343(gb|NP_249787)	Motility
PA5	VF0273	VFG001255(gb|NP_249796)	Motility
PA5	VF0273	VFG014330(gb|NP_249786)	Motility
PA5	VF0273	VFG001262(gb|NP_250140)	Motility
PA5	VF0273	VFG001254(gb|NP_249795)	Motility
PA5	VF0273	VFG001237(gb|NP_249770)	Motility
PA5	VF0273	VFG014642(gb|NP_252040)	Motility
PA5	VF0273	VFG014655(gb|NP_252041)	Motility
PA5	VF0273	VFG001256(gb|NP_250134)	Motility
PA5	VF0273	VFG001257(gb|NP_250135)	Motility
PA5	VF0273	VFG014629(gb|NP_250146)	Motility
PA5	VF0273	VFG001242(gb|NP_249775)	Motility
PA5	VF0273	VFG001243(gb|NP_249776)	Motility
PA5	VF0273	VFG001244(gb|NP_249777)	Motility
PA5	VF0273	VFG001245(gb|NP_249778)	Motility
PA5	VF0273	VFG001246(gb|NP_249783)	Motility
PA5	VF0273	VFG001247(gb|NP_249785)	Motility
PA5	VF0273	VFG001249(gb|NP_249790)	Motility
PA5	VF0273	VFG001250(gb|NP_249791)	Motility
PA5	VF0273	VFG001251(gb|NP_249792)	Motility
PA5	VF0273	VFG001252(gb|NP_249793)	Motility
PA5	VF0273	VFG014707(gb|NP_250151)	Motility
PA5	VF0273	VFG014720(gb|NP_250152)	Motility
PA5	VF0273	VFG014733(gb|NP_252216)	Motility
PA5	VF0273	VFG001248(gb|NP_249788)	Motility
PA5	VF0273	VFG001259(gb|NP_250137)	Motility
PA5	VF0273	VFG001260(gb|NP_250138)	Motility
PA5	VF0273	VFG001261(gb|NP_250139)	Motility
PA5	VF0273	VFG001236(gb|NP_249769)	Motility
PA5	VF0273	VFG043013(gb|NP_250148)	Motility
PA5	VF0273	VFG043014(gb|NP_250149)	Motility
PA5	VF0273	VFG001264(gb|NP_250144)	Motility
PA5	VF0273	VFG001265(gb|NP_250145)	Motility
PA5	VF0273	VFG001258(gb|NP_250136)	Motility
PA5	VF0273	VFG001240(gb|NP_249773)	Motility
PA5	VF0273	VFG001241(gb|NP_249774)	Motility
PA5	VF0273	VFG043012(gb|NP_250147)	Motility
PA5	VF0273	VFG043016(gb|NP_250155)	Motility
PA5	VF0273	VFG043015(gb|NP_250150)	Motility
PA5	VF0273	VFG014668(gb|NP_252042)	Motility
PA5	VF0273	VFG043017(gb|NP_252038)	Motility
PA5	VF0273	VFG043018(gb|NP_252039)	Motility
PA5	VF0273	VFG001239(gb|NP_249772)	Motility
PA5	VF0273	VFG014681(gb|NP_253640)	Motility
PA5	VF0273	VFG014694(gb|NP_253641)	Motility
PA5	VF0273	VFG014304(gb|NP_249784)	Motility
PA5	VF0273	VFG014148(gb|NP_249768)	Motility
PA5	VF0273	VFG001238(gb|NP_249771)	Motility
PA5	VF0334	VFG002069(gb|NP_248773)	Effector delivery system
PA5	VF0334	VFG002068(gb|NP_248772)	Effector delivery system
PA5	VF0334	VFG002074(gb|NP_248778)	Effector delivery system
PA5	VF0334	VFG002075(gb|NP_248779)	Effector delivery system
PA5	VF0334	VFG002076(gb|NP_248780)	Effector delivery system
PA5	VF0334	VFG002060(gb|NP_248764)	Effector delivery system
PA5	VF0334	VFG002077(gb|NP_248781)	Effector delivery system
PA5	VF0334	VFG002070(gb|NP_248774)	Effector delivery system
PA5	VF0334	VFG002071(gb|NP_248775)	Effector delivery system
PA5	VF0334	VFG002072(gb|NP_248776)	Effector delivery system
PA5	VF0334	VFG002073(gb|NP_248777)	Effector delivery system
PA5	VF0334	VFG002057(gb|NP_248761)	Effector delivery system
PA5	VF0334	VFG002058(gb|NP_248762)	Effector delivery system
PA5	VF0334	VFG002059(gb|NP_248763)	Effector delivery system
PA5	VF0334	VFG041010(gb|NP_248760)	Effector delivery system
PA5	VF0334	VFG002061(gb|NP_248765)	Effector delivery system
PA5	VF0334	VFG002062(gb|NP_248766)	Effector delivery system
PA5	VF0334	VFG002063(gb|NP_248767)	Effector delivery system
PA5	VF0334	VFG002064(gb|NP_248768)	Effector delivery system
PA5	VF0334	VFG002065(gb|NP_248769)	Effector delivery system
PA5	VF0334	VFG002066(gb|NP_248770)	Effector delivery system
PA5	VF0334	VFG002067(gb|NP_248771)	Effector delivery system
PA5	VF0334	VFG041011(gb|NP_248785)	Effector delivery system
PA5	VF0853	VFG000148(gb|NP_248734)	Effector delivery system
PA5	VF0853	VFG015165(gb|WP_003134060)	Effector delivery system
PA5	VF0915	VFG051487(gb|NP_248953.1)	Effector delivery system
PA5	VF0943	VFG041012(gb|NP_250202)	Effector delivery system
PA5	VF0943	VFG041013(gb|NP_250203)	Effector delivery system
PA5	VF0943	VFG041014(gb|NP_250347)	Effector delivery system
PA5	VF0943	VFG041015(gb|NP_250348)	Effector delivery system
PA5	VF0943	VFG041016(gb|NP_250349)	Effector delivery system
PA5	VF0943	VFG041017(gb|NP_250350)	Effector delivery system
PA5	VF0943	VFG041018(gb|NP_250351)	Effector delivery system
PA5	VF0943	VFG041019(gb|NP_250352)	Effector delivery system
PA5	VF0943	VFG041020(gb|NP_250353)	Effector delivery system
PA5	VF0943	VFG041021(gb|NP_250354)	Effector delivery system
PA5	VF0943	VFG041022(gb|NP_250355)	Effector delivery system
PA5	VF0943	VFG041023(gb|NP_250356)	Effector delivery system
PA5	VF0943	VFG041024(gb|NP_250357)	Effector delivery system
PA5	VF0943	VFG041025(gb|NP_250358)	Effector delivery system
PA5	VF0943	VFG041026(gb|NP_250359)	Effector delivery system
PA5	VF0943	VFG041027(gb|NP_250360)	Effector delivery system
PA5	VF0943	VFG041028(gb|NP_250361)	Effector delivery system
PA5	VF0943	VFG041029(gb|NP_250362)	Effector delivery system
PA5	VF0944	VFG041032(gb|NP_251050)	Effector delivery system
PA5	VF0944	VFG041033(gb|NP_251051)	Effector delivery system
PA5	VF0944	VFG041031(gb|NP_251049)	Effector delivery system
PA5	VF0944	VFG041038(gb|NP_251056)	Effector delivery system
PA5	VF0944	VFG041034(gb|NP_251052)	Effector delivery system
PA5	VF0944	VFG041041(gb|NP_251059)	Effector delivery system
PA5	VF0944	VFG041039(gb|NP_251057)	Effector delivery system
PA5	VF0944	VFG041040(gb|NP_251058)	Effector delivery system
PA5	VF0944	VFG041035(gb|NP_251053)	Effector delivery system
PA5	VF0944	VFG041042(gb|NP_251060)	Effector delivery system
PA5	VF0944	VFG041043(gb|NP_251061)	Effector delivery system
PA5	VF0944	VFG041036(gb|NP_251054)	Effector delivery system
PA5	VF0944	VFG041037(gb|NP_251055)	Effector delivery system
PA5	VF1191	VFG050296(gb|NP_250645)	Adherence
PA5	VF1191	VFG050297(gb|NP_250644)	Adherence
PA5	VF1191	VFG050298(gb|NP_250643)	Adherence
PA5	VF1191	VFG050299(gb|NP_250642)	Adherence
PA5	VF1191	VFG050300(gb|NP_250641)	Adherence
PA5	VF1191	VFG050295(gb|NP_250646)	Adherence
PA5	VF1194	VFG041030(gb|NP_250535)	Effector delivery system
PA5	VF1194	VFG051483(gb|NP_251464.1)	Effector delivery system
PA5	VF1194	VFG041046(gb|NP_251392)	Effector delivery system
PA5	VF1194	VFG041047(gb|NP_252174)	Effector delivery system
PA5	VF1194	VFG051484(gb|NP_251374.1)	Effector delivery system
PA5	VF1194	VFG051485(gb|NP_248783.1)	Effector delivery system
PA5	VF1350	VFG051488(gb|NP_253776.1)	Effector delivery system
PA6	VF0082	VFG000114(gb|NP_253218)	Adherence
PA6	VF0082	VFG001216(gb|NP_253240)	Adherence
PA6	VF0082	VFG001217(gb|NP_252494)	Adherence
PA6	VF0082	VFG001218(gb|NP_253727)	Adherence
PA6	VF0082	VFG001219(gb|NP_253728)	Adherence
PA6	VF0082	VFG001220(gb|NP_253729)	Adherence
PA6	VF0082	VFG001221(gb|NP_253730)	Adherence
PA6	VF0082	VFG001222(gb|NP_253731)	Adherence
PA6	VF0082	VFG001223(gb|NP_249086)	Adherence
PA6	VF0082	VFG001224(gb|NP_249087)	Adherence
PA6	VF0082	VFG001225(gb|NP_249099)	Adherence
PA6	VF0082	VFG001226(gb|NP_249100)	Adherence
PA6	VF0082	VFG001227(gb|NP_249101)	Adherence
PA6	VF0082	VFG001228(gb|NP_249102)	Adherence
PA6	VF0082	VFG001229(gb|NP_249103)	Adherence
PA6	VF0082	VFG001230(gb|NP_251805)	Adherence
PA6	VF0082	VFG001231(gb|NP_249104)	Adherence
PA6	VF0082	VFG001232(gb|NP_249105)	Adherence
PA6	VF0082	VFG001233(gb|NP_249106)	Adherence
PA6	VF0082	VFG001207(gb|NP_253241)	Adherence
PA6	VF0082	VFG001208(gb|NP_253242)	Adherence
PA6	VF0082	VFG001209(gb|NP_253243)	Adherence
PA6	VF0082	VFG001211(gb|NP_253245)	Adherence
PA6	VF0082	VFG001212(gb|NP_253246)	Adherence
PA6	VF0082	VFG001213(gb|NP_253236)	Adherence
PA6	VF0082	VFG001214(gb|NP_253237)	Adherence
PA6	VF0082	VFG042738(gb|NP_253646)	Adherence
PA6	VF0082	VFG042739(gb|NP_254019)	Adherence
PA6	VF0082	VFG001234(gb|NP_249107)	Adherence
PA6	VF0082	VFG001235(gb|NP_249108)	Adherence
PA6	VF0082	VFG042734(gb|NP_249343)	Adherence
PA6	VF0082	VFG042735(gb|NP_250513)	Adherence
PA6	VF0082	VFG042736(gb|NP_253152)	Adherence
PA6	VF0082	VFG013948(gb|NP_251650)	Adherence
PA6	VF0082	VFG043648(gb|NP_252312)	Adherence
PA6	VF0083	VFG000189(gb|NP_250385)	Effector delivery system
PA6	VF0083	VFG000188(gb|NP_250384)	Effector delivery system
PA6	VF0083	VFG000197(gb|NP_250393)	Effector delivery system
PA6	VF0083	VFG000207(gb|NP_250403)	Effector delivery system
PA6	VF0083	VFG000205(gb|NP_250401)	Effector delivery system
PA6	VF0083	VFG000206(gb|NP_250402)	Effector delivery system
PA6	VF0083	VFG000191(gb|NP_250387)	Effector delivery system
PA6	VF0083	VFG000212(gb|NP_250408)	Effector delivery system
PA6	VF0083	VFG000204(gb|NP_250400)	Effector delivery system
PA6	VF0083	VFG000216(gb|NP_250412)	Effector delivery system
PA6	VF0083	VFG000208(gb|NP_250404)	Effector delivery system
PA6	VF0083	VFG000215(gb|NP_250411)	Effector delivery system
PA6	VF0083	VFG000210(gb|NP_250406)	Effector delivery system
PA6	VF0083	VFG000213(gb|NP_250409)	Effector delivery system
PA6	VF0083	VFG000214(gb|NP_250410)	Effector delivery system
PA6	VF0083	VFG000209(gb|NP_250405)	Effector delivery system
PA6	VF0083	VFG000198(gb|NP_250394)	Effector delivery system
PA6	VF0083	VFG000199(gb|NP_250395)	Effector delivery system
PA6	VF0083	VFG000194(gb|NP_250390)	Effector delivery system
PA6	VF0083	VFG000203(gb|NP_250399)	Effector delivery system
PA6	VF0083	VFG000193(gb|NP_250389)	Effector delivery system
PA6	VF0083	VFG000186(gb|NP_250382)	Effector delivery system
PA6	VF0083	VFG000187(gb|NP_250383)	Effector delivery system
PA6	VF0083	VFG000211(gb|NP_250407)	Effector delivery system
PA6	VF0083	VFG000185(gb|NP_250381)	Effector delivery system
PA6	VF0083	VFG042140(gb|NP_252531)	Effector delivery system
PA6	VF0083	VFG000217(gb|NP_250413)	Effector delivery system
PA6	VF0083	VFG000192(gb|NP_250388)	Effector delivery system
PA6	VF0083	VFG000195(gb|NP_250391)	Effector delivery system
PA6	VF0083	VFG000219(gb|NP_250415)	Effector delivery system
PA6	VF0083	VFG000220(gb|NP_250416)	Effector delivery system
PA6	VF0083	VFG000196(gb|NP_250392)	Effector delivery system
PA6	VF0083	VFG000200(gb|NP_250396)	Effector delivery system
PA6	VF0083	VFG000201(gb|NP_250397)	Effector delivery system
PA6	VF0083	VFG000218(gb|NP_250414)	Effector delivery system
PA6	VF0083	VFG000202(gb|NP_250398)	Effector delivery system
PA6	VF0084	VFG000179(gb|NP_251790)	Effector delivery system
PA6	VF0084	VFG000181(gb|NP_251792)	Effector delivery system
PA6	VF0084	VFG000180(gb|NP_251791)	Effector delivery system
PA6	VF0084	VFG000182(gb|NP_251793)	Effector delivery system
PA6	VF0084	VFG000178(gb|NP_251789)	Effector delivery system
PA6	VF0084	VFG000184(gb|NP_251795)	Effector delivery system
PA6	VF0084	VFG000176(gb|NP_251787)	Effector delivery system
PA6	VF0084	VFG000177(gb|NP_251788)	Effector delivery system
PA6	VF0084	VFG000174(gb|NP_251785)	Effector delivery system
PA6	VF0084	VFG000175(gb|NP_251786)	Effector delivery system
PA6	VF0084	VFG000183(gb|NP_251794)	Effector delivery system
PA6	VF0085	VFG000139(gb|NP_253697)	Immune modulation
PA6	VF0085	VFG000140(gb|NP_253696)	Immune modulation
PA6	VF0085	VFG000141(gb|NP_253675)	Immune modulation
PA6	VF0085	VFG000142(gb|NP_253698)	Immune modulation
PA6	VF0085	VFG000143(gb|NP_253699)	Immune modulation
PA6	VF0085	VFG014117(gb|NP_251831)	Immune modulation
PA6	VF0086	VFG000115(gb|NP_249839)	Exotoxin
PA6	VF0087	VFG000146(gb|NP_252413)	Effector delivery system
PA6	VF0088	VFG000145(gb|NP_250562)	Effector delivery system
PA6	VF0089	VFG000155(gb|NP_252168)	Immune modulation
PA6	VF0089	VFG015045(gb|NP_249821)	Immune modulation
PA6	VF0089	VFG000156(gb|NP_252169)	Immune modulation
PA6	VF0090	VFG000144(gb|NP_249940)	Exoenzyme
PA6	VF0091	VFG000125(gb|NP_252233)	Biofilm
PA6	VF0091	VFG000126(gb|NP_252234)	Biofilm
PA6	VF0091	VFG000118(gb|NP_253942)	Biofilm
PA6	VF0091	VFG000119(gb|NP_253948)	Biofilm
PA6	VF0091	VFG000129(gb|NP_252237)	Biofilm
PA6	VF0091	VFG000120(gb|NP_253949)	Biofilm
PA6	VF0091	VFG000121(gb|NP_249453)	Biofilm
PA6	VF0091	VFG000128(gb|NP_252236)	Biofilm
PA6	VF0091	VFG000123(gb|NP_252231)	Biofilm
PA6	VF0091	VFG000124(gb|NP_252232)	Biofilm
PA6	VF0091	VFG000122(gb|NP_252230)	Biofilm
PA6	VF0091	VFG000127(gb|NP_252235)	Biofilm
PA6	VF0091	VFG000131(gb|NP_252239)	Biofilm
PA6	VF0091	VFG000132(gb|NP_252240)	Biofilm
PA6	VF0091	VFG000130(gb|NP_252238)	Biofilm
PA6	VF0091	VFG000134(gb|NP_249454)	Biofilm
PA6	VF0091	VFG000116(gb|NP_254170)	Biofilm
PA6	VF0091	VFG000133(gb|NP_252241)	Biofilm
PA6	VF0091	VFG014893(gb|NP_254009)	Biofilm
PA6	VF0091	VFG000135(gb|NP_249455)	Biofilm
PA6	VF0091	VFG000136(gb|NP_249456)	Biofilm
PA6	VF0091	VFG014950(gb|NP_249457)	Biofilm
PA6	VF0091	VFG014984(gb|NP_253136)	Biofilm
PA6	VF0091	VFG014997(gb|NP_252722)	Biofilm
PA6	VF0091	VFG015000(gb|NP_252339)	Biofilm
PA6	VF0092	VFG000157(gb|NP_249535)	Exotoxin
PA6	VF0093	VFG000151(gb|NP_250121)	Biofilm
PA6	VF0093	VFG000152(gb|NP_252167)	Biofilm
PA6	VF0093	VFG000154(gb|NP_250123)	Biofilm
PA6	VF0093	VFG000153(gb|NP_252166)	Biofilm
PA6	VF0094	VFG000162(gb|NP_251116)	Nutritional/Metabolic factor
PA6	VF0094	VFG000159(gb|NP_251076)	Nutritional/Metabolic factor
PA6	VF0094	VFG044082(gb|NP_250947)	Nutritional/Metabolic factor
PA6	VF0094	VFG016046(gb|NP_251103)	Nutritional/Metabolic factor
PA6	VF0094	VFG044081(gb|NP_250946)	Nutritional/Metabolic factor
PA6	VF0094	VFG016069(gb|NP_251115)	Nutritional/Metabolic factor
PA6	VF0094	VFG016087(gb|NP_251117)	Nutritional/Metabolic factor
PA6	VF0094	VFG016005(gb|NP_251085)	Nutritional/Metabolic factor
PA6	VF0094	VFG044083(gb|NP_250948)	Nutritional/Metabolic factor
PA6	VF0094	VFG015950(gb|NP_251075)	Nutritional/Metabolic factor
PA6	VF0094	VFG044087(gb|NP_251078)	Nutritional/Metabolic factor
PA6	VF0094	VFG044086(gb|NP_251077)	Nutritional/Metabolic factor
PA6	VF0094	VFG044084(gb|NP_251073)	Nutritional/Metabolic factor
PA6	VF0094	VFG044079(gb|NP_250944)	Nutritional/Metabolic factor
PA6	VF0094	VFG044085(gb|NP_251074)	Nutritional/Metabolic factor
PA6	VF0094	VFG044080(gb|NP_250945)	Nutritional/Metabolic factor
PA6	VF0094	VFG016058(gb|NP_251114)	Nutritional/Metabolic factor
PA6	VF0094	VFG044088(gb|NP_251102)	Nutritional/Metabolic factor
PA6	VF0095	VFG000170(gb|NP_252920)	Nutritional/Metabolic factor
PA6	VF0095	VFG000168(gb|NP_252918)	Nutritional/Metabolic factor
PA6	VF0095	VFG000169(gb|NP_252919)	Nutritional/Metabolic factor
PA6	VF0095	VFG001267(gb|NP_252913)	Nutritional/Metabolic factor
PA6	VF0095	VFG000164(gb|NP_252911)	Nutritional/Metabolic factor
PA6	VF0095	VFG001268(gb|NP_252914)	Nutritional/Metabolic factor
PA6	VF0095	VFG000165(gb|NP_252915)	Nutritional/Metabolic factor
PA6	VF0095	VFG000171(gb|NP_252921)	Nutritional/Metabolic factor
PA6	VF0095	VFG000166(gb|NP_252916)	Nutritional/Metabolic factor
PA6	VF0095	VFG044097(gb|NP_252909)	Nutritional/Metabolic factor
PA6	VF0095	VFG001266(gb|NP_252912)	Nutritional/Metabolic factor
PA6	VF0095	VFG044096(gb|NP_252908)	Nutritional/Metabolic factor
PA6	VF0095	VFG000167(gb|NP_252917)	Nutritional/Metabolic factor
PA6	VF0100	VFG015551(gb|NP_248741)	Nutritional/Metabolic factor
PA6	VF0100	VFG000173(gb|NP_252907)	Nutritional/Metabolic factor
PA6	VF0100	VFG015542(gb|NP_252905)	Nutritional/Metabolic factor
PA6	VF0100	VFG000172(gb|NP_252898)	Nutritional/Metabolic factor
PA6	VF0100	VFG015503(gb|NP_252899)	Nutritional/Metabolic factor
PA6	VF0100	VFG015506(gb|NP_252900)	Nutritional/Metabolic factor
PA6	VF0100	VFG015509(gb|NP_252901)	Nutritional/Metabolic factor
PA6	VF0100	VFG015527(gb|NP_250591)	Nutritional/Metabolic factor
PA6	VF0100	VFG015512(gb|NP_252902)	Nutritional/Metabolic factor
PA6	VF0100	VFG015524(gb|NP_250590)	Nutritional/Metabolic factor
PA6	VF0100	VFG015515(gb|NP_252903)	Nutritional/Metabolic factor
PA6	VF0100	VFG015518(gb|NP_252904)	Nutritional/Metabolic factor
PA6	VF0273	VFG014486(gb|NP_250133)	Motility
PA6	VF0273	VFG014369(gb|NP_249789)	Motility
PA6	VF0273	VFG014473(gb|NP_250132)	Motility
PA6	VF0273	VFG014343(gb|NP_249787)	Motility
PA6	VF0273	VFG001254(gb|NP_249795)	Motility
PA6	VF0273	VFG001236(gb|NP_249769)	Motility
PA6	VF0273	VFG001263(gb|NP_250143)	Motility
PA6	VF0273	VFG001255(gb|NP_249796)	Motility
PA6	VF0273	VFG014655(gb|NP_252041)	Motility
PA6	VF0273	VFG001256(gb|NP_250134)	Motility
PA6	VF0273	VFG001243(gb|NP_249776)	Motility
PA6	VF0273	VFG001244(gb|NP_249777)	Motility
PA6	VF0273	VFG001245(gb|NP_249778)	Motility
PA6	VF0273	VFG001246(gb|NP_249783)	Motility
PA6	VF0273	VFG001247(gb|NP_249785)	Motility
PA6	VF0273	VFG001248(gb|NP_249788)	Motility
PA6	VF0273	VFG014629(gb|NP_250146)	Motility
PA6	VF0273	VFG014642(gb|NP_252040)	Motility
PA6	VF0273	VFG001250(gb|NP_249791)	Motility
PA6	VF0273	VFG001251(gb|NP_249792)	Motility
PA6	VF0273	VFG001252(gb|NP_249793)	Motility
PA6	VF0273	VFG001253(gb|NP_249794)	Motility
PA6	VF0273	VFG014694(gb|NP_253641)	Motility
PA6	VF0273	VFG014707(gb|NP_250151)	Motility
PA6	VF0273	VFG014720(gb|NP_250152)	Motility
PA6	VF0273	VFG014733(gb|NP_252216)	Motility
PA6	VF0273	VFG001257(gb|NP_250135)	Motility
PA6	VF0273	VFG001249(gb|NP_249790)	Motility
PA6	VF0273	VFG001259(gb|NP_250137)	Motility
PA6	VF0273	VFG001260(gb|NP_250138)	Motility
PA6	VF0273	VFG001261(gb|NP_250139)	Motility
PA6	VF0273	VFG001262(gb|NP_250140)	Motility
PA6	VF0273	VFG043014(gb|NP_250149)	Motility
PA6	VF0273	VFG001264(gb|NP_250144)	Motility
PA6	VF0273	VFG001265(gb|NP_250145)	Motility
PA6	VF0273	VFG001258(gb|NP_250136)	Motility
PA6	VF0273	VFG001241(gb|NP_249774)	Motility
PA6	VF0273	VFG001242(gb|NP_249775)	Motility
PA6	VF0273	VFG014330(gb|NP_249786)	Motility
PA6	VF0273	VFG043012(gb|NP_250147)	Motility
PA6	VF0273	VFG043013(gb|NP_250148)	Motility
PA6	VF0273	VFG043015(gb|NP_250150)	Motility
PA6	VF0273	VFG043016(gb|NP_250155)	Motility
PA6	VF0273	VFG043017(gb|NP_252038)	Motility
PA6	VF0273	VFG043018(gb|NP_252039)	Motility
PA6	VF0273	VFG014668(gb|NP_252042)	Motility
PA6	VF0273	VFG001239(gb|NP_249772)	Motility
PA6	VF0273	VFG014681(gb|NP_253640)	Motility
PA6	VF0273	VFG001237(gb|NP_249770)	Motility
PA6	VF0273	VFG014304(gb|NP_249784)	Motility
PA6	VF0273	VFG001238(gb|NP_249771)	Motility
PA6	VF0273	VFG001240(gb|NP_249773)	Motility
PA6	VF0273	VFG014148(gb|NP_249768)	Motility
PA6	VF0334	VFG002076(gb|NP_248780)	Effector delivery system
PA6	VF0334	VFG002077(gb|NP_248781)	Effector delivery system
PA6	VF0334	VFG002067(gb|NP_248771)	Effector delivery system
PA6	VF0334	VFG002068(gb|NP_248772)	Effector delivery system
PA6	VF0334	VFG002074(gb|NP_248778)	Effector delivery system
PA6	VF0334	VFG002075(gb|NP_248779)	Effector delivery system
PA6	VF0334	VFG002069(gb|NP_248773)	Effector delivery system
PA6	VF0334	VFG002070(gb|NP_248774)	Effector delivery system
PA6	VF0334	VFG002071(gb|NP_248775)	Effector delivery system
PA6	VF0334	VFG002072(gb|NP_248776)	Effector delivery system
PA6	VF0334	VFG002073(gb|NP_248777)	Effector delivery system
PA6	VF0334	VFG002057(gb|NP_248761)	Effector delivery system
PA6	VF0334	VFG002058(gb|NP_248762)	Effector delivery system
PA6	VF0334	VFG002059(gb|NP_248763)	Effector delivery system
PA6	VF0334	VFG041010(gb|NP_248760)	Effector delivery system
PA6	VF0334	VFG002060(gb|NP_248764)	Effector delivery system
PA6	VF0334	VFG002061(gb|NP_248765)	Effector delivery system
PA6	VF0334	VFG002062(gb|NP_248766)	Effector delivery system
PA6	VF0334	VFG002063(gb|NP_248767)	Effector delivery system
PA6	VF0334	VFG002064(gb|NP_248768)	Effector delivery system
PA6	VF0334	VFG002065(gb|NP_248769)	Effector delivery system
PA6	VF0334	VFG002066(gb|NP_248770)	Effector delivery system
PA6	VF0334	VFG041011(gb|NP_248785)	Effector delivery system
PA6	VF0853	VFG000148(gb|NP_248734)	Effector delivery system
PA6	VF0853	VFG000147(gb|NP_252530)	Effector delivery system
PA6	VF0853	VFG000150(gb|NP_250881)	Effector delivery system
PA6	VF0853	VFG015165(gb|WP_003134060)	Effector delivery system
PA6	VF0915	VFG051487(gb|NP_248953.1)	Effector delivery system
PA6	VF0943	VFG041012(gb|NP_250202)	Effector delivery system
PA6	VF0943	VFG041014(gb|NP_250347)	Effector delivery system
PA6	VF0943	VFG041013(gb|NP_250203)	Effector delivery system
PA6	VF0943	VFG041015(gb|NP_250348)	Effector delivery system
PA6	VF0943	VFG041016(gb|NP_250349)	Effector delivery system
PA6	VF0943	VFG041017(gb|NP_250350)	Effector delivery system
PA6	VF0943	VFG041018(gb|NP_250351)	Effector delivery system
PA6	VF0943	VFG041019(gb|NP_250352)	Effector delivery system
PA6	VF0943	VFG041020(gb|NP_250353)	Effector delivery system
PA6	VF0943	VFG041021(gb|NP_250354)	Effector delivery system
PA6	VF0943	VFG041022(gb|NP_250355)	Effector delivery system
PA6	VF0943	VFG041023(gb|NP_250356)	Effector delivery system
PA6	VF0943	VFG041024(gb|NP_250357)	Effector delivery system
PA6	VF0943	VFG041025(gb|NP_250358)	Effector delivery system
PA6	VF0943	VFG041026(gb|NP_250359)	Effector delivery system
PA6	VF0943	VFG041027(gb|NP_250360)	Effector delivery system
PA6	VF0943	VFG041028(gb|NP_250361)	Effector delivery system
PA6	VF0943	VFG041029(gb|NP_250362)	Effector delivery system
PA6	VF0944	VFG041031(gb|NP_251049)	Effector delivery system
PA6	VF0944	VFG041038(gb|NP_251056)	Effector delivery system
PA6	VF0944	VFG041033(gb|NP_251051)	Effector delivery system
PA6	VF0944	VFG041040(gb|NP_251058)	Effector delivery system
PA6	VF0944	VFG041041(gb|NP_251059)	Effector delivery system
PA6	VF0944	VFG041039(gb|NP_251057)	Effector delivery system
PA6	VF0944	VFG041034(gb|NP_251052)	Effector delivery system
PA6	VF0944	VFG041035(gb|NP_251053)	Effector delivery system
PA6	VF0944	VFG041042(gb|NP_251060)	Effector delivery system
PA6	VF0944	VFG041037(gb|NP_251055)	Effector delivery system
PA6	VF0944	VFG041043(gb|NP_251061)	Effector delivery system
PA6	VF0944	VFG041045(gb|NP_251063)	Effector delivery system
PA6	VF0944	VFG041036(gb|NP_251054)	Effector delivery system
PA6	VF1191	VFG050296(gb|NP_250645)	Adherence
PA6	VF1191	VFG050297(gb|NP_250644)	Adherence
PA6	VF1191	VFG050298(gb|NP_250643)	Adherence
PA6	VF1191	VFG050299(gb|NP_250642)	Adherence
PA6	VF1191	VFG050300(gb|NP_250641)	Adherence
PA6	VF1191	VFG050295(gb|NP_250646)	Adherence
PA6	VF1194	VFG041030(gb|NP_250535)	Effector delivery system
PA6	VF1194	VFG051483(gb|NP_251464.1)	Effector delivery system
PA6	VF1194	VFG041046(gb|NP_251392)	Effector delivery system
PA6	VF1194	VFG041047(gb|NP_252174)	Effector delivery system
PA6	VF1194	VFG051484(gb|NP_251374.1)	Effector delivery system
PA7	VF0082	VFG000114(gb|NP_253218)	Adherence
PA7	VF0082	VFG001215(gb|NP_253239)	Adherence
PA7	VF0082	VFG001216(gb|NP_253240)	Adherence
PA7	VF0082	VFG001217(gb|NP_252494)	Adherence
PA7	VF0082	VFG001218(gb|NP_253727)	Adherence
PA7	VF0082	VFG001219(gb|NP_253728)	Adherence
PA7	VF0082	VFG001220(gb|NP_253729)	Adherence
PA7	VF0082	VFG001221(gb|NP_253730)	Adherence
PA7	VF0082	VFG001222(gb|NP_253731)	Adherence
PA7	VF0082	VFG001223(gb|NP_249086)	Adherence
PA7	VF0082	VFG001224(gb|NP_249087)	Adherence
PA7	VF0082	VFG001225(gb|NP_249099)	Adherence
PA7	VF0082	VFG001226(gb|NP_249100)	Adherence
PA7	VF0082	VFG001227(gb|NP_249101)	Adherence
PA7	VF0082	VFG001228(gb|NP_249102)	Adherence
PA7	VF0082	VFG001229(gb|NP_249103)	Adherence
PA7	VF0082	VFG001230(gb|NP_251805)	Adherence
PA7	VF0082	VFG001231(gb|NP_249104)	Adherence
PA7	VF0082	VFG001232(gb|NP_249105)	Adherence
PA7	VF0082	VFG001233(gb|NP_249106)	Adherence
PA7	VF0082	VFG001234(gb|NP_249107)	Adherence
PA7	VF0082	VFG001207(gb|NP_253241)	Adherence
PA7	VF0082	VFG001208(gb|NP_253242)	Adherence
PA7	VF0082	VFG001209(gb|NP_253243)	Adherence
PA7	VF0082	VFG001211(gb|NP_253245)	Adherence
PA7	VF0082	VFG001212(gb|NP_253246)	Adherence
PA7	VF0082	VFG001213(gb|NP_253236)	Adherence
PA7	VF0082	VFG001214(gb|NP_253237)	Adherence
PA7	VF0082	VFG042738(gb|NP_253646)	Adherence
PA7	VF0082	VFG042739(gb|NP_254019)	Adherence
PA7	VF0082	VFG001235(gb|NP_249108)	Adherence
PA7	VF0082	VFG042735(gb|NP_250513)	Adherence
PA7	VF0082	VFG013948(gb|NP_251650)	Adherence
PA7	VF0082	VFG042734(gb|NP_249343)	Adherence
PA7	VF0082	VFG043648(gb|NP_252312)	Adherence
PA7	VF0082	VFG042736(gb|NP_253152)	Adherence
PA7	VF0083	VFG000188(gb|NP_250384)	Effector delivery system
PA7	VF0083	VFG000190(gb|NP_250386)	Effector delivery system
PA7	VF0083	VFG000187(gb|NP_250383)	Effector delivery system
PA7	VF0083	VFG000197(gb|NP_250393)	Effector delivery system
PA7	VF0083	VFG000189(gb|NP_250385)	Effector delivery system
PA7	VF0083	VFG000191(gb|NP_250387)	Effector delivery system
PA7	VF0083	VFG000206(gb|NP_250402)	Effector delivery system
PA7	VF0083	VFG000205(gb|NP_250401)	Effector delivery system
PA7	VF0083	VFG000214(gb|NP_250410)	Effector delivery system
PA7	VF0083	VFG000212(gb|NP_250408)	Effector delivery system
PA7	VF0083	VFG000207(gb|NP_250403)	Effector delivery system
PA7	VF0083	VFG000216(gb|NP_250412)	Effector delivery system
PA7	VF0083	VFG000208(gb|NP_250404)	Effector delivery system
PA7	VF0083	VFG000215(gb|NP_250411)	Effector delivery system
PA7	VF0083	VFG000210(gb|NP_250406)	Effector delivery system
PA7	VF0083	VFG000211(gb|NP_250407)	Effector delivery system
PA7	VF0083	VFG000194(gb|NP_250390)	Effector delivery system
PA7	VF0083	VFG000213(gb|NP_250409)	Effector delivery system
PA7	VF0083	VFG000209(gb|NP_250405)	Effector delivery system
PA7	VF0083	VFG000198(gb|NP_250394)	Effector delivery system
PA7	VF0083	VFG000199(gb|NP_250395)	Effector delivery system
PA7	VF0083	VFG000193(gb|NP_250389)	Effector delivery system
PA7	VF0083	VFG000217(gb|NP_250413)	Effector delivery system
PA7	VF0083	VFG000204(gb|NP_250400)	Effector delivery system
PA7	VF0083	VFG000186(gb|NP_250382)	Effector delivery system
PA7	VF0083	VFG000185(gb|NP_250381)	Effector delivery system
PA7	VF0083	VFG000192(gb|NP_250388)	Effector delivery system
PA7	VF0083	VFG042140(gb|NP_252531)	Effector delivery system
PA7	VF0083	VFG000220(gb|NP_250416)	Effector delivery system
PA7	VF0083	VFG000219(gb|NP_250415)	Effector delivery system
PA7	VF0083	VFG000218(gb|NP_250414)	Effector delivery system
PA7	VF0083	VFG000196(gb|NP_250392)	Effector delivery system
PA7	VF0083	VFG000195(gb|NP_250391)	Effector delivery system
PA7	VF0083	VFG000201(gb|NP_250397)	Effector delivery system
PA7	VF0083	VFG000200(gb|NP_250396)	Effector delivery system
PA7	VF0083	VFG000202(gb|NP_250398)	Effector delivery system
PA7	VF0083	VFG000203(gb|NP_250399)	Effector delivery system
PA7	VF0084	VFG000177(gb|NP_251788)	Effector delivery system
PA7	VF0084	VFG000179(gb|NP_251790)	Effector delivery system
PA7	VF0084	VFG000180(gb|NP_251791)	Effector delivery system
PA7	VF0084	VFG000184(gb|NP_251795)	Effector delivery system
PA7	VF0084	VFG000182(gb|NP_251793)	Effector delivery system
PA7	VF0084	VFG000178(gb|NP_251789)	Effector delivery system
PA7	VF0084	VFG000181(gb|NP_251792)	Effector delivery system
PA7	VF0084	VFG000176(gb|NP_251787)	Effector delivery system
PA7	VF0084	VFG000183(gb|NP_251794)	Effector delivery system
PA7	VF0084	VFG000174(gb|NP_251785)	Effector delivery system
PA7	VF0084	VFG000175(gb|NP_251786)	Effector delivery system
PA7	VF0085	VFG000141(gb|NP_253675)	Immune modulation
PA7	VF0085	VFG000139(gb|NP_253697)	Immune modulation
PA7	VF0085	VFG000142(gb|NP_253698)	Immune modulation
PA7	VF0085	VFG000140(gb|NP_253696)	Immune modulation
PA7	VF0085	VFG000143(gb|NP_253699)	Immune modulation
PA7	VF0085	VFG014117(gb|NP_251831)	Immune modulation
PA7	VF0086	VFG000115(gb|NP_249839)	Exotoxin
PA7	VF0087	VFG000146(gb|NP_252413)	Effector delivery system
PA7	VF0088	VFG000145(gb|NP_250562)	Effector delivery system
PA7	VF0089	VFG000156(gb|NP_252169)	Immune modulation
PA7	VF0089	VFG015045(gb|NP_249821)	Immune modulation
PA7	VF0089	VFG000155(gb|NP_252168)	Immune modulation
PA7	VF0090	VFG000144(gb|NP_249940)	Exoenzyme
PA7	VF0091	VFG000120(gb|NP_253949)	Biofilm
PA7	VF0091	VFG000118(gb|NP_253942)	Biofilm
PA7	VF0091	VFG000119(gb|NP_253948)	Biofilm
PA7	VF0091	VFG000128(gb|NP_252236)	Biofilm
PA7	VF0091	VFG000121(gb|NP_249453)	Biofilm
PA7	VF0091	VFG000127(gb|NP_252235)	Biofilm
PA7	VF0091	VFG000123(gb|NP_252231)	Biofilm
PA7	VF0091	VFG000124(gb|NP_252232)	Biofilm
PA7	VF0091	VFG000122(gb|NP_252230)	Biofilm
PA7	VF0091	VFG000126(gb|NP_252234)	Biofilm
PA7	VF0091	VFG000131(gb|NP_252239)	Biofilm
PA7	VF0091	VFG000129(gb|NP_252237)	Biofilm
PA7	VF0091	VFG000130(gb|NP_252238)	Biofilm
PA7	VF0091	VFG000116(gb|NP_254170)	Biofilm
PA7	VF0091	VFG000132(gb|NP_252240)	Biofilm
PA7	VF0091	VFG000133(gb|NP_252241)	Biofilm
PA7	VF0091	VFG000134(gb|NP_249454)	Biofilm
PA7	VF0091	VFG014893(gb|NP_254009)	Biofilm
PA7	VF0091	VFG000135(gb|NP_249455)	Biofilm
PA7	VF0091	VFG000136(gb|NP_249456)	Biofilm
PA7	VF0091	VFG000125(gb|NP_252233)	Biofilm
PA7	VF0091	VFG014950(gb|NP_249457)	Biofilm
PA7	VF0091	VFG014984(gb|NP_253136)	Biofilm
PA7	VF0091	VFG014997(gb|NP_252722)	Biofilm
PA7	VF0091	VFG015000(gb|NP_252339)	Biofilm
PA7	VF0092	VFG000157(gb|NP_249535)	Exotoxin
PA7	VF0093	VFG000151(gb|NP_250121)	Biofilm
PA7	VF0093	VFG000152(gb|NP_252167)	Biofilm
PA7	VF0093	VFG000153(gb|NP_252166)	Biofilm
PA7	VF0093	VFG000154(gb|NP_250123)	Biofilm
PA7	VF0094	VFG000162(gb|NP_251116)	Nutritional/Metabolic factor
PA7	VF0094	VFG016046(gb|NP_251103)	Nutritional/Metabolic factor
PA7	VF0094	VFG044081(gb|NP_250946)	Nutritional/Metabolic factor
PA7	VF0094	VFG016069(gb|NP_251115)	Nutritional/Metabolic factor
PA7	VF0094	VFG044082(gb|NP_250947)	Nutritional/Metabolic factor
PA7	VF0094	VFG015994(gb|NP_251084)	Nutritional/Metabolic factor
PA7	VF0094	VFG016005(gb|NP_251085)	Nutritional/Metabolic factor
PA7	VF0094	VFG044083(gb|NP_250948)	Nutritional/Metabolic factor
PA7	VF0094	VFG015950(gb|NP_251075)	Nutritional/Metabolic factor
PA7	VF0094	VFG044088(gb|NP_251102)	Nutritional/Metabolic factor
PA7	VF0094	VFG044079(gb|NP_250944)	Nutritional/Metabolic factor
PA7	VF0094	VFG044085(gb|NP_251074)	Nutritional/Metabolic factor
PA7	VF0094	VFG016058(gb|NP_251114)	Nutritional/Metabolic factor
PA7	VF0094	VFG044084(gb|NP_251073)	Nutritional/Metabolic factor
PA7	VF0094	VFG044080(gb|NP_250945)	Nutritional/Metabolic factor
PA7	VF0095	VFG000170(gb|NP_252920)	Nutritional/Metabolic factor
PA7	VF0095	VFG000171(gb|NP_252921)	Nutritional/Metabolic factor
PA7	VF0095	VFG000169(gb|NP_252919)	Nutritional/Metabolic factor
PA7	VF0095	VFG000164(gb|NP_252911)	Nutritional/Metabolic factor
PA7	VF0095	VFG000165(gb|NP_252915)	Nutritional/Metabolic factor
PA7	VF0095	VFG000166(gb|NP_252916)	Nutritional/Metabolic factor
PA7	VF0095	VFG001268(gb|NP_252914)	Nutritional/Metabolic factor
PA7	VF0095	VFG000168(gb|NP_252918)	Nutritional/Metabolic factor
PA7	VF0095	VFG000167(gb|NP_252917)	Nutritional/Metabolic factor
PA7	VF0095	VFG001266(gb|NP_252912)	Nutritional/Metabolic factor
PA7	VF0095	VFG044096(gb|NP_252908)	Nutritional/Metabolic factor
PA7	VF0095	VFG001267(gb|NP_252913)	Nutritional/Metabolic factor
PA7	VF0100	VFG000173(gb|NP_252907)	Nutritional/Metabolic factor
PA7	VF0100	VFG015542(gb|NP_252905)	Nutritional/Metabolic factor
PA7	VF0100	VFG015551(gb|NP_248741)	Nutritional/Metabolic factor
PA7	VF0100	VFG000172(gb|NP_252898)	Nutritional/Metabolic factor
PA7	VF0100	VFG015515(gb|NP_252903)	Nutritional/Metabolic factor
PA7	VF0100	VFG015506(gb|NP_252900)	Nutritional/Metabolic factor
PA7	VF0100	VFG015527(gb|NP_250591)	Nutritional/Metabolic factor
PA7	VF0100	VFG015518(gb|NP_252904)	Nutritional/Metabolic factor
PA7	VF0100	VFG015509(gb|NP_252901)	Nutritional/Metabolic factor
PA7	VF0100	VFG015524(gb|NP_250590)	Nutritional/Metabolic factor
PA7	VF0100	VFG015512(gb|NP_252902)	Nutritional/Metabolic factor
PA7	VF0273	VFG014369(gb|NP_249789)	Motility
PA7	VF0273	VFG014486(gb|NP_250133)	Motility
PA7	VF0273	VFG001254(gb|NP_249795)	Motility
PA7	VF0273	VFG014473(gb|NP_250132)	Motility
PA7	VF0273	VFG014343(gb|NP_249787)	Motility
PA7	VF0273	VFG014629(gb|NP_250146)	Motility
PA7	VF0273	VFG001256(gb|NP_250134)	Motility
PA7	VF0273	VFG001236(gb|NP_249769)	Motility
PA7	VF0273	VFG001263(gb|NP_250143)	Motility
PA7	VF0273	VFG001255(gb|NP_249796)	Motility
PA7	VF0273	VFG014655(gb|NP_252041)	Motility
PA7	VF0273	VFG001243(gb|NP_249776)	Motility
PA7	VF0273	VFG001244(gb|NP_249777)	Motility
PA7	VF0273	VFG001245(gb|NP_249778)	Motility
PA7	VF0273	VFG001246(gb|NP_249783)	Motility
PA7	VF0273	VFG001247(gb|NP_249785)	Motility
PA7	VF0273	VFG014642(gb|NP_252040)	Motility
PA7	VF0273	VFG001250(gb|NP_249791)	Motility
PA7	VF0273	VFG001251(gb|NP_249792)	Motility
PA7	VF0273	VFG001252(gb|NP_249793)	Motility
PA7	VF0273	VFG014707(gb|NP_250151)	Motility
PA7	VF0273	VFG014720(gb|NP_250152)	Motility
PA7	VF0273	VFG014733(gb|NP_252216)	Motility
PA7	VF0273	VFG001257(gb|NP_250135)	Motility
PA7	VF0273	VFG001248(gb|NP_249788)	Motility
PA7	VF0273	VFG001249(gb|NP_249790)	Motility
PA7	VF0273	VFG001258(gb|NP_250136)	Motility
PA7	VF0273	VFG001259(gb|NP_250137)	Motility
PA7	VF0273	VFG001260(gb|NP_250138)	Motility
PA7	VF0273	VFG001261(gb|NP_250139)	Motility
PA7	VF0273	VFG001262(gb|NP_250140)	Motility
PA7	VF0273	VFG043013(gb|NP_250148)	Motility
PA7	VF0273	VFG001237(gb|NP_249770)	Motility
PA7	VF0273	VFG001264(gb|NP_250144)	Motility
PA7	VF0273	VFG001265(gb|NP_250145)	Motility
PA7	VF0273	VFG001241(gb|NP_249774)	Motility
PA7	VF0273	VFG001242(gb|NP_249775)	Motility
PA7	VF0273	VFG014330(gb|NP_249786)	Motility
PA7	VF0273	VFG043012(gb|NP_250147)	Motility
PA7	VF0273	VFG043017(gb|NP_252038)	Motility
PA7	VF0273	VFG043014(gb|NP_250149)	Motility
PA7	VF0273	VFG043015(gb|NP_250150)	Motility
PA7	VF0273	VFG043016(gb|NP_250155)	Motility
PA7	VF0273	VFG014668(gb|NP_252042)	Motility
PA7	VF0273	VFG043018(gb|NP_252039)	Motility
PA7	VF0273	VFG001239(gb|NP_249772)	Motility
PA7	VF0273	VFG001240(gb|NP_249773)	Motility
PA7	VF0273	VFG014681(gb|NP_253640)	Motility
PA7	VF0273	VFG014694(gb|NP_253641)	Motility
PA7	VF0273	VFG014304(gb|NP_249784)	Motility
PA7	VF0273	VFG001238(gb|NP_249771)	Motility
PA7	VF0273	VFG014148(gb|NP_249768)	Motility
PA7	VF0334	VFG002077(gb|NP_248781)	Effector delivery system
PA7	VF0334	VFG002068(gb|NP_248772)	Effector delivery system
PA7	VF0334	VFG002067(gb|NP_248771)	Effector delivery system
PA7	VF0334	VFG002074(gb|NP_248778)	Effector delivery system
PA7	VF0334	VFG002075(gb|NP_248779)	Effector delivery system
PA7	VF0334	VFG002076(gb|NP_248780)	Effector delivery system
PA7	VF0334	VFG002059(gb|NP_248763)	Effector delivery system
[truncated: 350 more rows]

## Sheet: Table S4
Table S4. Genome assembly quality metrics for the eight carbapenem-resistant P. aeruginosa isolates in this study
Bin Id	Completeness(%)	Contamination(%)	Genome size (bp)	# contigs	N50 (contigs)	GC(%)
PA1.fa	99.68	0.61	6888972	6336	390	37.2
PA2.fa	99.68	0.11	6363644	5777	390	37.4
PA4.fa	99.68	0.14	6415688	5870	390	37.2
PA6.fa	99.68	0.14	6415688	5870	390	37.2
PA7.fa	99.68	0.14	6415688	5870	390	37.2
PA8.fa	99.35	9.69	7123174	6530	390	37.2
PA9.fa	99.68	0.14	6415688	5870	390	37.2
PA10.fa	99.68	0.14	6415688	5870	390	37.2

## Sheet: Table S5
Table S5. Epidemiological information of closely related sequence types (STs) to the STs identified in this study, retrieved from the PubMLST database
ST (Sequence Type)	Relationship description	Isolation year	Geographic origin (Country/Region)	Sample source / Host
ST1262	Closely related to dominant ST1420 in this study (2 allelic differences)	2010	Spain	water
ST1512	Single locus variant of ST549	unknown	USA	sputum
ST4945	Single locus variant of ST3229	2024	China	unknown
ST844	Single locus variant of ST3229	2008	Australia	sputum
ST1959	Closely related to ST3229 in this study (2 allelic differences)	2010	Brazil	urinary tract infection
ST653	Closely related to ST3229 in this study (2 allelic differences)	2008-2009	Australia	other,bronchial lavage
